# Supplementary material for: MAGIC: A tool for predicting transcription factors and cofactors driving gene sets using ENCODE data
Source: PLoS Comput Biol. 2020 Apr 6;16(4):e1007800. doi: 10.1371/journal.pcbi.1007800 (PMC7162552; doi:10.1371/journal.pcbi.1007800)
Supplement: S1 Table — The first column contains 15445 genes in the background list. Second column contains 118 genes induced as described in Methods and Results. (TXT) [file pcbi.1007800.s002.txt]

All	3SD_Up
'UNC13A'	'BSN'
'CHRNB2'	'UNC13A'
'CPLX2'	'CHRNB2'
'SNAP25'	'SCAMP5'
'SCRT1'	'SNAP25'
'MAPK8IP2'	'RIMS2'
'SYN1'	'CABP1'
'FGF12'	'PCBP3'
'XKR7'	'PGBD5'
'GABBR2'	'TMEM145'
'SVOP'	'CPLX2'
'HRH3'	'LRTM2'
'KCNK3'	'GABBR2'
'TMEM145'	'PHF21B'
'CABP1'	'RTN2'
'BSN'	'MAPK8IP2'
'GLRA2'	'SYP'
'PHF21B'	'CPNE4'
'RIMS2'	'STX1A'
'LRTM2'	'DLGAP3'
'AP3B2'	'KCNK3'
'SYP'	'RLTPR'
'PTPRN2'	'SCN8A'
'RTN2'	'HRH3'
'SEC14L5'	'KCNH2'
'LHFPL5'	'AP3B2'
'DLGAP3'	'DIRAS1'
'DPYSL4'	'SCRT1'
'PGBD5'	'DISP2'
'DRD2'	'MANEAL'
'SMPD3'	'SYN1'
'RFPL1'	'MAPK8IP1'
'DDX25'	'PDE4C'
'PCBP3'	'SMPD3'
'DISP2'	'XKR7'
'SYT5'	'L1CAM'
'PDE4C'	'CEACAM5'
'KCNC1'	'PODXL2'
'SCG2'	'ATP1A3'
'FSTL5'	'FGF12'
'KCNH2'	'SVOP'
'SCN8A'	'CHD5'
'ATP1A3'	'VGF'
'RLTPR'	'UNC5A'
'CHRM4'	'DRD2'
'ZDHHC22'	'KCNC3'
'MAPK8IP1'	'C3orf14'
'SPTBN4'	'DPYSL4'
'CPLX1'	'SLC6A17'
'KCNB1'	'PTPRN2'
'KIAA0408'	'SCG2'
'CECR6'	'STMN3'
'CPLX3'	'MPP3'
'CPNE4'	'CPLX1'
'VGF'	'RTBDN'
'UNC5A'	'CPLX3'
'GRM2'	'CCDC64'
'RTBDN'	'CHRM4'
'STX1A'	'ANKRD13B'
'MPP3'	'GPR158'
'DIRAS1'	'SLC36A4'
'MMP24'	'GABRD'
'KCNC3'	'DDX25'
'HBA2'	'SEC14L5'
'HBA1'	'ASPHD1'
'RFPL3'	'FSTL5'
'CHD5'	'KCNB1'
'PTPRH'	'RFPL3'
'KCNH6'	'CECR6'
'STMN3'	'SHOX2'
'PODXL2'	'SNCB'
'CAMK2N2'	'GLRA2'
'CALB1'	'JPH3'
'NAPB'	'GDAP1'
'ASPHD1'	'TUBB3'
'TRIM9'	'MMP24'
'GPR158'	'RFPL1'
'MAST1'	'GRM2'
'GABRD'	'MAST1'
'ABCC8'	'HBA1'
'SLC6A17'	'KCNH6'
'JPH3'	'NAPB'
'CEACAM5'	'ZDHHC22'
'L1CAM'	'KCNC1'
'TUBB3'	'SPTBN4'
'MANEAL'	'HBA2'
'SYNPO2'	'LHFPL5'
'STRC'	'XYLT1'
'SLC36A4'	'CYP4F8'
'CYP4F3'	'TMEM63C'
'C3orf14'	'KIAA0408'
'RFPL2'	'PCDHA13'
'CYP4F8'	'SYNPO2'
'SCAMP5'	'PTPRH'
'CCDC64'	'CPEB1'
'FSD1L'	'ABCC8'
'CRH'	'SPIRE2'
'NFASC'	'CAMK2N2'
'NRXN3'	'NRXN3'
'SNCB'	'STRC'
'CDK5R2'	'GRIK2'
'PCDH8'	'SYT5'
'ANKRD13B'	'CALB1'
'PCDHA13'	'TRIM9'
'FAM43B'	'RFPL2'
'SLC8A2'	'CEACAM3'
'GRIK2'	'CYP4F3'
'XYLT1'	'NFASC'
'C6orf174'	'FSD1L'
'CEACAM21'	'C6orf174'
'SHOX2'	'SLC8A2'
'SPIRE2'	'CDK5R2'
'ACSL4'	'PCDH8'
'GDAP1'	'NEFH'
'NEFH'	'ACSL4'
'CEACAM3'	'CEACAM21'
'TMEM63C'	'FAM43B'
'CPEB1'	'CRH'
'MGAT5B'
'CXorf27'
'OR8D2'
'GALNT12'
'HES7'
'DNAI1'
'SCIN'
'GRIK1'
'FSTL4'
'SEZ6L2'
'NELL2'
'APBB3'
'KRT4'
'C1orf111'
'CEACAM6'
'ALDH3A1'
'CEACAM7'
'IGFBP5'
'APLP1'
'FAT2'
'MAPK11'
'PPM1E'
'PKP1'
'CKMT1B'
'GRIP2'
'EVI2B'
'PARP6'
'MGAT3'
'GRM4'
'SYPL2'
'IQSEC3'
'LRP1B'
'GYLTL1B'
'CKMT1A'
'SPINK6'
'HTR1A'
'OR8B2'
'APBB1'
'DDC'
'KREMEN2'
'NRCAM'
'OLFM1'
'OR8B12'
'CD36'
'CYP26B1'
'GRIK3'
'GJB3'
'PDZD4'
'ONECUT2'
'TRIM29'
'LUZP2'
'NPTXR'
'TNNT1'
'EMR2'
'APC2'
'KCNC4'
'ANKRD30A'
'PSD'
'BRSK2'
'CLTA'
'CA11'
'OR6V1'
'EDA'
'MERTK'
'CHST8'
'ADAMTS1'
'C8orf15'
'CACNG4'
'FLJ43860'
'C1orf211'
'ZNF521'
'SCRT2'
'PTPN21'
'GALNTL5'
'C20orf160'
'OTOP3'
'RAB3B'
'DIAPH2'
'MGC13053'
'PCDHA11'
'KCNQ2'
'GPC6'
'C8G'
'OGDHL'
'OMD'
'KRTAP26-1'
'PSMB9'
'KLK9'
'NR2F1'
'NPPA'
'RASGEF1A'
'PPAPDC3'
'GPR18'
'DNAJC6'
'PCLO'
'DNMT3L'
'SLC12A5'
'SLITRK1'
'CYP19A1'
'IL28RA'
'ENTPD2'
'LOC283392'
'LIN28B'
'PCDHGA12'
'ABCC2'
'PLA2G2E'
'ANKS6'
'SYT7'
'KCNK12'
'CYP1A1'
'PARD6A'
'CSRP2'
'CRHR1'
'OR8B3'
'OR1L4'
'PPP1R1A'
'NTSR2'
'NDST4'
'CLCN4'
'ASPN'
'LOC402160'
'NES'
'ACTL6B'
'PRODH'
'CHST11'
'SLC39A3'
'CTAG1A'
'LCE3E'
'TTLL11'
'CELSR3'
'CCL24'
'ATP1B2'
'RNF38'
'GIP'
'ANKRD29'
'WDR17'
'HEPH'
'LOC284912'
'PCDHA9'
'SULF1'
'PPFIA3'
'TIAM1'
'PCDHA12'
'PITX3'
'HPCAL4'
'ARHGAP26'
'HILS1'
'HCN3'
'SLC9A6'
'CEACAM1'
'MYH1'
'NPM2'
'NAV1'
'ANKK1'
'CCDC60'
'PROX1'
'MYH6'
'FLJ42393'
'WNT2B'
'PODXL'
'FGF1'
'ZNF462'
'GRK5'
'ZNF536'
'SOCS2'
'KRT9'
'NRG3'
'NOS1AP'
'PPM1L'
'WNT8B'
'SCGB3A1'
'CNNM1'
'PCDHA10'
'KRTAP12-4'
'P2RX5'
'GPR22'
'CCL3'
'PCDHA5'
'HAAO'
'SLIT2'
'DPYSL5'
'C22orf24'
'FCHSD1'
'LOC647323'
'DSPP'
'OR8J3'
'AVPR2'
'CRAT'
'FLJ46481'
'C3orf22'
'HS6ST2'
'PHOX2A'
'C19orf31'
'ITM2C'
'PADI6'
'HIPK2'
'LOC653513'
'RHBDL3'
'SFTPA2'
'CXCL1'
'ZNF121'
'ACVRL1'
'OMG'
'CATSPER2'
'ASPHD2'
'PDE4B'
'TSGA10'
'MYOM1'
'C10orf107'
'SLC1A4'
'CACNA2D2'
'OR8G1'
'COL14A1'
'ESM1'
'TNS3'
'FLJ41423'
'LGALS4'
'HCN4'
'LOC254559'
'ASPH'
'KRT15'
'SIX2'
'DPPA5'
'BLNK'
'LOC392364'
'KRTAP5-3'
'RASGRP2'
'SLC5A11'
'INHA'
'MAPK12'
'TBC1D21'
'PCSK5'
'PTN'
'STARD4'
'NBEA'
'LZTS1'
'HK3'
'NR5A2'
'MC1R'
'PNOC'
'DBX1'
'CRX'
'WNT11'
'ETV7'
'UTS2R'
'NOL4'
'NXPH1'
'MYH3'
'LOC285577'
'SULT1C3'
'PCDHGA10'
'ADCY1'
'TTLL2'
'PGM2L1'
'PCDHA7'
'PBOV1'
'NPAS3'
'ADAMTS5'
'PAPPA2'
'OBSL1'
'SIRPB1'
'GUCA2A'
'PAX5'
'HMX3'
'SP5'
'A2M'
'S100A6'
'TNFAIP2'
'TGM3'
'PRKCG'
'HES3'
'OR51Q1'
'ST6GALNAC5'
'SALL4'
'TACR1'
'NPR2'
'TXNIP'
'FFAR3'
'ZP4'
'INHBB'
'YIF1A'
'GUCY1A2'
'BAMBI'
'UST'
'TBX20'
'CRIP3'
'TTTY6'
'EID3'
'DNAJB13'
'KRT10'
'DFNA5'
'BEX2'
'BMF'
'PLCXD3'
'LOC440356'
'UBE2U'
'AMHR2'
'FAM89A'
'GC'
'WFDC2'
'CCDC13'
'TMEM43'
'MEGF8'
'LOC388692'
'AOX1'
'CYP26A1'
'GNG4'
'PCDHA8'
'C3orf43'
'LHX3'
'RAP1GAP'
'SLC22A8'
'UCKL1'
'CYB5R4'
'TAS2R39'
'KRTAP5-6'
'MID1'
'SAA3P'
'SAG'
'A4GNT'
'B3GALT4'
'PKIA'
'C11orf70'
'GPR139'
'CDH12'
'PAQR4'
'C15orf5'
'TCP10L'
'MUC5B'
'CCDC85A'
'OR9K2'
'IGSF9B'
'C11orf42'
'GAD1'
'LRRTM2'
'OR8D1'
'HAO1'
'REEP1'
'FAM78B'
'TDRD1'
'EDA2R'
'OR4D2'
'ZNF366'
'DNMBP'
'ARL5C'
'CNTNAP4'
'FRMPD1'
'SBP1'
'IRF8'
'RAB3C'
'EPHA4'
'LOC257358'
'VAV3'
'GPX6'
'MAP3K9'
'ITIH3'
'SELL'
'AMOTL1'
'ITGA2'
'DGAT1'
'HCLS1'
'COL5A3'
'RTP3'
'HRC'
'TAS1R3'
'HTR2B'
'EVC2'
'LOC645638'
'EVI2A'
'GNG8'
'PLA2G4C'
'ROR1'
'PCDHA2'
'TSPAN11'
'BANK1'
'KCNMA1'
'HTR6'
'GPSM2'
'ASB15'
'WFDC11'
'FLG'
'PRDM9'
'KATNAL2'
'FAM70B'
'RARRES2'
'BEX1'
'GPR34'
'OR5AU1'
'PRAC'
'PCDHA6'
'PPP1R9A'
'NCAM1'
'ATP13A5'
'GPS2'
'C8orf42'
'TMEM132E'
'CAB39L'
'TNFRSF8'
'GNAT2'
'OR5H1'
'ABLIM3'
'ARHGEF15'
'DEFB126'
'LOC283710'
'GNG7'
'ARG1'
'HS3ST3B1'
'UGT2B17'
'C6orf94'
'KIAA1045'
'BMP2'
'FRK'
'AKT3'
'TSPAN19'
'SLITRK6'
'CCDC39'
'DUSP15'
'LOC283174'
'NLGN4X'
'TMC5'
'HMP19'
'CALB2'
'HTR3C'
'GRHL1'
'PCDH20'
'NRG2'
'TLX3'
'PHEX'
'GPR78'
'KRTAP5-4'
'APOH'
'KCNV2'
'SLC27A2'
'STXBP1'
'AADAC'
'LOC200261'
'CASP5'
'KCND3'
'HCRT'
'MAB21L1'
'PMAIP1'
'DSG4'
'PKLR'
'PAFAH1B3'
'CHGB'
'ZNF175'
'ACTL8'
'JAKMIP1'
'PRKG2'
'XKR4'
'DCC'
'DUSP26'
'RSPO4'
'SBK1'
'KRT13'
'LOC286094'
'ELOVL2'
'EPB41L2'
'LAYN'
'ARHGEF3'
'LOC400752'
'CTAG2'
'SAMD4A'
'AGT'
'P2RY13'
'OR4K2'
'SIGLEC8'
'SFRP2'
'STON2'
'RNF183'
'OR2T8'
'P2RY14'
'KRTAP19-3'
'CHRND'
'OR6N2'
'CACNG1'
'KLRD1'
'LIPC'
'SLC2A9'
'OLFM2'
'GJA3'
'OR2D2'
'SLC22A4'
'FBXO39'
'RNASE12'
'ADRA1B'
'LAMB3'
'HAPLN2'
'KRTAP13-3'
'SMPDL3A'
'MYOD1'
'PCDHGA11'
'OR2A7'
'CA2'
'CCBP2'
'C1QA'
'C20orf123'
'HSD11B1'
'C17orf73'
'SRY'
'MUC20'
'FLJ46300'
'TAS1R2'
'SCHIP1'
'PTPRZ1'
'NBPF7'
'ARHGAP25'
'LELP1'
'PDILT'
'GATA1'
'AFF1'
'SPI1'
'LRP11'
'UCP1'
'SLC13A4'
'IL23R'
'OR4S1'
'ABCC4'
'SEZ6'
'ALOX12B'
'SATB2'
'ANKRD24'
'TSHZ2'
'SEMA5A'
'MAGEB18'
'LMX1A'
'PAX2'
'TAC3'
'KRT3'
'VEPH1'
'SGCZ'
'C6orf168'
'GRIN2D'
'GSG1'
'EDN1'
'TM4SF4'
'ADM'
'NPDC1'
'NXPH2'
'MGAM'
'TREML1'
'EPHB6'
'SIM1'
'LCE1A'
'KRT20'
'CRYBA1'
'OSBP2'
'C10orf91'
'LRCH1'
'IGF1'
'NT5C2'
'LOC144481'
'ANGPTL5'
'GIPC3'
'CDH22'
'LMO7'
'GPR19'
'EPX'
'PCDHGB1'
'CYP4F2'
'TCEB3C'
'FMO1'
'NPFFR1'
'PSD2'
'MYH15'
'FOSL2'
'KCNN2'
'CACNG2'
'CST9'
'IL2'
'ABP1'
'SIX3'
'FGF4'
'NAPSA'
'CD4'
'CTRC'
'SIGLEC10'
'DOCK11'
'CHRNA1'
'CDKL5'
'MAGEC2'
'ELMO1'
'GDF9'
'SRGAP3'
'OR8B8'
'RIN1'
'KRT16'
'OR51I2'
'C10orf111'
'ATP2B1'
'CHAT'
'GDAP1L1'
'LOC400456'
'LRRC21'
'PTH'
'MRGPRE'
'GABRA6'
'UBE2E2'
'INSM2'
'RNF180'
'AMELY'
'APOBEC1'
'ABCC11'
'TTTY13'
'PAPSS2'
'C1orf49'
'APBB1IP'
'GAN'
'TES'
'C6'
'PCDHA1'
'HES2'
'PRKD1'
'HNMT'
'GRID2'
'GZMA'
'ITGA11'
'LYZL4'
'KRTAP3-1'
'ISL2'
'SSPN'
'BDNF'
'NPY'
'LOC653160'
'HCST'
'CD3E'
'LOC392232'
'LRRC24'
'LOC442421'
'ARHGAP22'
'SERPINB11'
'FLJ37201'
'CAMK4'
'TMOD2'
'MAFB'
'LMO2'
'LOC646508'
'CEACAM4'
'NID2'
'RPS6KL1'
'ANKRD7'
'MUC19'
'PRAM1'
'DSCAM'
'PLCH2'
'CNTFR'
'TREX2'
'RHOBTB1'
'TRIM67'
'SELPLG'
'MPL'
'LIPF'
'MYL3'
'C11orf63'
'KCNA1'
'AP1S2'
'PPAP2A'
'CLYBL'
'KRTAP9-8'
'TTTY14'
'NOX3'
'SHH'
'MTTP'
'MET'
'INSL6'
'GRAP2'
'LOC643837'
'NOVA2'
'SYTL5'
'TMC7'
'FLRT2'
'PCDHGC3'
'TRPC6'
'ASB11'
'UNC13D'
'LOC644172'
'C19orf21'
'ASCL3'
'HSPB3'
'CDX4'
'SMA4'
'HERC5'
'ADRB1'
'DPP4'
'C9orf25'
'SLC26A4'
'PTPRN'
'CDCP1'
'CCR6'
'PCDHGA8'
'C3orf30'
'ASB2'
'TAS2R50'
'EME1'
'ACSS1'
'SLC17A4'
'SOAT1'
'MADD'
'SLC15A1'
'CRYGS'
'HUNK'
'PLCXD2'
'SLC22A3'
'CNOT6L'
'STC2'
'PTPN22'
'MEIS3'
'SLC43A1'
'NPPB'
'STIM1'
'CPZ'
'DNAJB5'
'BRCA2'
'CYGB'
'CRIM1'
'FIGF'
'NTN1'
'CLCA1'
'HTR1E'
'MAS1L'
'PCDHAC1'
'STH'
'LIPE'
'ODZ4'
'LOC441426'
'CYP1B1'
'KRTAP19-1'
'TEPP'
'GDNF'
'TRPV5'
'TAL2'
'GABRA1'
'PRY2'
'GNAO1'
'PRR4'
'GADL1'
'LOC283104'
'OR7A5'
'SST'
'ADAMTS18'
'HSD3B2'
'AMY2B'
'SCGB1C1'
'TF'
'CCL25'
'TH'
'SH3RF2'
'PCDH11X'
'UTS2'
'MPZ'
'CXCL9'
'C8B'
'TFEC'
'PCDHA3'
'ASTN2'
'RGR'
'FCRL2'
'CASP1'
'PPP1R14C'
'GPC3'
'TARBP1'
'SLC27A6'
'TRIM15'
'KRT7'
'GBP5'
'MOS'
'FAM105A'
'MRO'
'HAND2'
'SLC34A1'
'FGF16'
'HEY1'
'KCNAB2'
'ZNF645'
'ACTG2'
'PPP2R2B'
'WWOX'
'SYNJ1'
'SFXN3'
'DHH'
'C11orf21'
'ZNF671'
'LOC440905'
'RPS4Y2'
'C1orf105'
'ALDH2'
'VN1R2'
'CSF2RA'
'PTRF'
'C10orf62'
'UGT2B10'
'OR10G2'
'SYNE1'
'SHANK1'
'OXT'
'YBX2'
'WAS'
'P2RY12'
'POU3F1'
'MAGEA2'
'CPA3'
'CACNA2D4'
'KLK11'
'BCL11B'
'MYO3A'
'GAL3ST1'
'NPHS1'
'MRGPRX3'
'XKR6'
'OR2A25'
'HGFAC'
'SPON1'
'MBL2'
'PRB3'
'SNURF'
'CHGA'
'ZNF474'
'CCDC92'
'OR2T27'
'ARID3C'
'ODF3'
'KCNJ1'
'CCL23'
'GALNT10'
'UTF1'
'C17orf66'
'BTBD11'
'LHX5'
'NR6A1'
'ZSWIM5'
'KLF4'
'SLC5A3'
'CYB5R2'
'REG1A'
'PIK3C2G'
'DPY19L3'
'SAAL1'
'MGAT4A'
'OR1J1'
'QPCT'
'KCNK9'
'VGLL1'
'CCDC11'
'FCER1A'
'LOC401296'
'AZU1'
'COLEC11'
'OR5A1'
'TCP10L2'
'KIAA1549'
'CXorf21'
'PCDHB13'
'NDUFA4L2'
'KCNB2'
'MATK'
'B3GNT3'
'RPTN'
'HNF4A'
'ANXA1'
'TAB3'
'PRM3'
'MAGEB2'
'CRMP1'
'OR13C4'
'PARP3'
'KIAA1211'
'KLF7'
'ANKRD33'
'SLC6A18'
'SLC22A14'
'LOC642776'
'TRAF1'
'ASGR1'
'TREML2'
'ABCA6'
'CAPNS2'
'HTR1B'
'AVIL'
'FILIP1'
'POU3F2'
'SRM'
'CST1'
'PLN'
'ATP2A2'
'NEUROG1'
'TRIM14'
'CDRT4'
'KRTAP5-7'
'GNA14'
'RHO'
'RHCG'
'OXER1'
'LOC441242'
'PCDH1'
'ARSF'
'SRD5A2'
'MYH14'
'ADAM23'
'ECH1'
'GPR26'
'GRK7'
'POMC'
'CD34'
'KLRB1'
'ABCC9'
'PNMT'
'H1FOO'
'C1orf158'
'DRD1'
'MBD3L2'
'SCMH1'
'AKAP4'
'SCUBE1'
'AR'
'ZNF44'
'CNNM2'
'SLC25A30'
'BAI2'
'FNDC4'
'LOC388849'
'FLJ40292'
'ZNF81'
'NKX2-2'
'CLCN3'
'ANKH'
'GRM1'
'CAPN9'
'ANKRD22'
'TCF4'
'SPATA12'
'CYP2U1'
'PRLR'
'GPR21'
'OXCT1'
'OR10A3'
'FAM81A'
'MTHFD2L'
'C1orf126'
'SLC24A4'
'LOC440910'
'OR2L13'
'CCDC67'
'UTRN'
'ASRGL1'
'EGLN3'
'CASC2'
'PPT2'
'GALNT5'
'C9'
'GALR2'
'RBPMS'
'CAV2'
'PNMA3'
'UGT1A10'
'OR6S1'
'PAGE5'
'C8orf38'
'EHD2'
'OR4C6'
'MYH13'
'NRIP3'
'PLA2G4D'
'LIPG'
'C8orf12'
'SIX6'
'TNIP1'
'NAV3'
'EVL'
'OVGP1'
'C16orf54'
'MUC3B'
'GRIA1'
'ZP1'
'LRRC55'
'PTPN13'
'OR8G2'
'CRB1'
'H1FNT'
'TMEM119'
'DSG1'
'PBX3'
'PPYR1'
'C3orf65'
'TMEM92'
'BLVRA'
'ATP1B4'
'ZNF488'
'KRTAP7-1'
'PCMTD2'
'RNF152'
'MALL'
'IFNA4'
'EMP1'
'LOC202181'
'DACH2'
'ZNF678'
'KCNN1'
'CXCL14'
'C12orf61'
'GSTM4'
'CYBB'
'MAGEB1'
'MORC1'
'C11orf40'
'FAM24B'
'SLC9A2'
'SP8'
'CD28'
'TLE4'
'CA3'
'DACT1'
'SERPINA5'
'OR10Q1'
'CXCL10'
'TMEM52'
'SPATA6'
'TMPRSS5'
'LCE1C'
'WNT6'
'LRFN5'
'C9orf91'
'PHOSPHO1'
'MARK1'
'RASGRP4'
'USHBP1'
'OR6A2'
'ST7L'
'HOXC5'
'SCGB1D2'
'C21orf89'
'REG1B'
'WASF3'
'SLC2A5'
'NCALD'
'TARP'
'RBM15'
'SMPX'
'EDAR'
'FOXP1'
'TIGD3'
'CAPN2'
'ICK'
'FBXO2'
'SLC35F1'
'TNNI3'
'TGFBR2'
'PRTN3'
'BMP10'
'IGF2BP2'
'C6orf208'
'MAGEE2'
'CXXC4'
'LOC200726'
'KCNH7'
'GABRG2'
'RIN2'
'FBXO40'
'DISC1'
'RAPGEF4'
'KLK14'
'RDH8'
'SCN3B'
'GPR15'
'MAPK10'
'HMGCS2'
'ART4'
'RNF186'
'LOC387895'
'FCN2'
'OR2T3'
'B3GALT2'
'TIMP1'
'HSP90AA6P'
'TAP1'
'CNN2'
'SIPA1L2'
'RAB27B'
'OR2G3'
'SLC19A3'
'NRAP'
'SMR3A'
'P2RY4'
'DNM1'
'ODF3L1'
'CACNA1D'
'MIF4GD'
'C1orf64'
'TMEM57'
'PGBD4'
'SV2C'
'CKMT2'
'C11orf34'
'HEMK1'
'TYROBP'
'CCDC33'
'BAI1'
'OR13G1'
'C1orf129'
'C3orf56'
'DGKA'
'UMODL1'
'NRP1'
'MMRN1'
'FAM116B'
'WFDC10A'
'FAM24A'
'RAPGEF1'
'TRH'
'PPAPDC1A'
'CCDC8'
'SORCS3'
'CDKN2B'
'CNTN4'
'PRY'
'GRIPAP1'
'FLRT1'
'MGC27382'
'POU3F3'
'OR5B12'
'DNASE2B'
'AQP2'
'FLJ33630'
'BASP1'
'C7orf13'
'PANX3'
'HAND1'
'COL21A1'
'GANC'
'PAGE4'
'CYP4Z1'
'RAB37'
'MMP26'
'PDE7A'
'RASSF5'
'TMED8'
'MAP2'
'PDE11A'
'BTC'
'C17orf57'
'CYP2A6'
'CKB'
'COL1A2'
'SPESP1'
'RNASE10'
'RNF32'
'DPH2'
'SNX7'
'PCDHGA3'
'TXNDC3'
'MYCNOS'
'C5orf4'
'CRYGD'
'GALNTL4'
'ADD2'
'MGC16025'
'SH3GLB2'
'FAM19A2'
'C8orf4'
'MMD'
'HIST3H2BB'
'OSBPL10'
'FAM40B'
'LBP'
'ATP6V1G3'
'GPR12'
'SERPINA13'
'LSM11'
'IL17F'
'RBMY1J'
'OBFC2B'
'CDC23'
'POF1B'
'HERC6'
'GUCY2D'
'KLF15'
'TMEM86A'
'MUC2'
'APLN'
'NR3C1'
'STAB2'
'CYP4F11'
'UCHL1'
'CORO2A'
'TRIM6'
'TAS2R41'
'HOXB1'
'DLGAP2'
'DEFB1'
'PCOLCE2'
'DNAH8'
'OR4D1'
'KCNN4'
'JMY'
'SCGB3A2'
'TTC12'
'DCD'
'KY'
'LBH'
'PDE7B'
'PSTPIP1'
'ZIC5'
'LHX1'
'DPY19L1'
'TMPRSS13'
'GTF2IRD2B'
'CYP27B1'
'PROC'
'KLHL14'
'PVALB'
'ACMSD'
'PRKAG3'
'HBZ'
'SERGEF'
'LY6D'
'ZNF23'
'LRRTM4'
'ANKRD20A3'
'CAPG'
'LOC643650'
'GP5'
'FAM109B'
'C15orf45'
'HBQ1'
'PCDHGA7'
'SERPINA11'
'ANXA3'
'OR2Z1'
'TRIM61'
'SMARCA1'
'OR10T2'
'RHOU'
'CPT1B'
'DLX1'
'TBPL2'
'PKIB'
'ZBTB22'
'CHKA'
'EIF4E3'
'WDR78'
'DES'
'CLEC2A'
'NLK'
'HAPLN1'
'SH2D2A'
'OR51S1'
'GPR65'
'KRTAP6-1'
'HOXB8'
'OR4D11'
'CPB1'
'LOC643037'
'IQCF2'
'RBM28'
'SLC16A5'
'SLC9A8'
'LOC441177'
'BICD1'
'IGSF9'
'OR4K14'
'LANCL1'
'EXT1'
'GRIN3A'
'SDSL'
'EHF'
'LOC646627'
'WDR54'
'ZNF662'
'CNN1'
'ITGA2B'
'OSBPL2'
'CHRM1'
'ACTA2'
'ATP2A3'
'UNC5D'
'LCN12'
'TAS2R1'
'FKRP'
'NR1H3'
'TLN2'
'NHLH1'
'MLXIP'
'CHPF'
'EPAS1'
'OGN'
'LOC389676'
'NTSR1'
'VPS13D'
'MAPT'
'PRB2'
'ZNF556'
'OR13J1'
'WDR53'
'GHRH'
'OR3A1'
'KRTAP10-8'
'C6orf162'
'PCDHGB4'
'ACTL7A'
'RNASE9'
'CCR8'
'KCTD4'
'CACNA1F'
'CCL4L1'
'MSH4'
'IHH'
'FGF18'
'CTSO'
'NRP2'
'OR10A7'
'FOSB'
'EML5'
'HMGA2'
'ZIC1'
'TMEM74'
'REG3G'
'C1orf127'
'SF3A2'
'GPR37L1'
'tAKR'
'DHRS3'
'REPS2'
'SRGAP1'
'SLC22A5'
'LOC389634'
'KPTN'
'MTX3'
'P2RX3'
'FBXL8'
'AIPL1'
'OAS3'
'SLFN12'
'CACHD1'
'CAV1'
'CCL18'
'SYTL3'
'GADD45B'
'PLA2G5'
'TNFSF12'
'NFIB'
'OR2B11'
'SLA2'
'LOC116437'
'PCDHA4'
'OR51E1'
'OPHN1'
'TTBK2'
'ACTR5'
'RORC'
'RGS9BP'
'PNKD'
'CDKN2A'
'ASMT'
'CLDN2'
'FAM59B'
'ACSS2'
'OVCH2'
'LOC120824'
'CDC42EP3'
'CCBE1'
'KIF27'
'SIRPD'
'MYL4'
'GPR150'
'NT5M'
'C12orf56'
'RP1L1'
'FHIT'
'PCSK1N'
'MCTP1'
'ALDH1A2'
'ARHGAP4'
'FOXB1'
'CRBN'
'CYB5D2'
'HEY2'
'HEG1'
'FCGBP'
'LRG1'
'C3orf51'
'MEIS1'
'KLRG1'
'CHST4'
'TMEM117'
'CHRM5'
'C1QL2'
'NELL1'
'PLAG1'
'USP54'
'GNLY'
'AATF'
'KCNQ1'
'NOX4'
'A2ML1'
'PVT1'
'SYNGR4'
'FOXA2'
'ADRBK2'
'TLL2'
'LHX9'
'SH3BGR'
'TPTE2'
'OR4D9'
'CDC42BPA'
'TDRD9'
'SLC26A2'
'GALNTL1'
'MMP9'
'TSPY1'
'PIGH'
'LMBRD1'
'LOC646762'
'SYDE1'
'CD274'
'DPYSL3'
'SRXN1'
'CHRNG'
'PSG6'
'ANK3'
'ATP4A'
'SPRYD3'
'C1orf167'
'IL1R2'
'FLJ40852'
'OR2A14'
'DBH'
'ITPR2'
'EHD3'
'CP'
'KLHDC7B'
'TFAP4'
'GPM6B'
'PLXNB3'
'BCAS1'
'ABHD12'
'SLC6A14'
'FARP1'
'HIST1H4I'
'SUCNR1'
'LOC284998'
'HOXB4'
'LCN10'
'HIST1H2AA'
'CUEDC1'
'DEFB123'
'CAMK2N1'
'OR52J3'
'FBP2'
'ARL2'
'ARL4C'
'ATP5G2'
'ANTXRL'
'OR52L1'
'NEUROD2'
'EYA2'
'MORC2'
'RDH13'
'SLC5A8'
'ATXN1'
'HBD'
'USP31'
'SPARC'
'OTOR'
'PCDHB5'
'TTTY9A'
'MESP2'
'DMP1'
'TRIM7'
'AMN'
'ERG'
'VDR'
'NOX5'
'SLC16A9'
'MBNL2'
'PCDH12'
'C9orf46'
'AKAP6'
'SLC13A2'
'ABCC5'
'ADRA1D'
'NUP155'
'ESPN'
'LOC284788'
'OR6N1'
'LAMC1'
'SH2D3C'
'DCDC2'
'NAT8'
'TREML3'
'MYOZ3'
'GLIS1'
'TRPM1'
'OSGEP'
'USP12'
'GPR144'
'PCDHGB3'
'LOC645949'
'PPFIBP2'
'NSUN6'
'C12orf28'
'DUSP19'
'RAD50'
'FAM55A'
'ANG'
'RAMP2'
'OSTM1'
'RSRC1'
'UPK2'
'MAP1B'
'SMCP'
'FOXL2'
'RICTOR'
'GIMAP2'
'GPR112'
'GSTCD'
'VIM'
'SMOC1'
'GSN'
'CD5'
'SLC17A3'
'ARHGAP28'
'PAGE3'
'CILP'
'MUC5AC'
'OR2M4'
'DIP2B'
'MS4A5'
'SH3KBP1'
'RNF20'
'FAM57B'
'HS3ST1'
'SSX4B'
'CEACAM19'
'THOC3'
'TMEM89'
'SLC41A3'
'DRD5'
'ESX1'
'CH25H'
'VIT'
'GPC2'
'BRCA1'
'FBXL15'
'CETP'
'FAM19A1'
'BNC2'
'F13B'
'RNASE7'
'HR'
'ADH1C'
'ATP9A'
'LOC387723'
'OR7C1'
'TEX15'
'RUNX3'
'FCGR2B'
'MEPE'
'FRAT1'
'RGS14'
'NBL1'
'OR8I2'
'SHBG'
'TMEM75'
'OR56A3'
'FHOD3'
'BAGE5'
'KRTAP23-1'
'SLC6A7'
'ETFA'
'EDNRB'
'MLL2'
'ST8SIA6'
'TLR2'
'PROZ'
'OR9G9'
'RNF170'
'FXYD3'
'ZNF22'
'PPP1R14A'
'BHMT'
'SOD3'
'ZNF449'
'SLFN13'
'KIFC3'
'GCNT1'
'SHE'
'SUPT3H'
'CXCR4'
'RNASE4'
'MYOG'
'NMS'
'TNFRSF4'
'RNF2'
'NAV2'
'PNLDC1'
'AICDA'
'C14orf132'
'C3orf45'
'LOC347411'
'ABLIM2'
'GLDC'
'MCPH1'
'OR13F1'
'LOC149086'
'GRPR'
'NAALADL2'
'CA6'
'CHRNA10'
'HBM'
'LRRFIP1'
'ROCK2'
'RAI14'
'RNF113B'
'B4GALT5'
'FCAR'
'TRHDE'
'NANOG'
'C6orf47'
'MAGEA1'
'IGSF6'
'TBX6'
'PDE6D'
'BFSP1'
'PLAC4'
'CHD7'
'TMEM54'
'AHR'
'ECM2'
'TRIM33'
'ESR1'
'NFAT5'
'MAN1C1'
'PRNP'
'SLC16A3'
'IGF2BP1'
'MYO1E'
'SLC25A13'
'NR2C2'
'UBLCP1'
'DPPA2'
'CPA1'
'OR2J3'
'RBM33'
'RAB20'
'KCNJ15'
'MMACHC'
'LCTL'
'DLG2'
'CENPF'
'EPS15'
'DRP2'
'ZCCHC11'
'NUCB2'
'TNNC1'
'BST2'
'SLCO1B3'
'MAP1LC3C'
'GLTSCR2'
'GPR116'
'MOV10L1'
'SNAP91'
'MUC6'
'DNAH3'
'GPR124'
'GABRQ'
'SCGB2A2'
'FAM73A'
'TNFSF9'
'SLCO6A1'
'INHBC'
'FAM20A'
'DNAJC12'
'IL1A'
'BMP5'
'CDCA3'
'KIAA1324'
'GLIS3'
'MLL'
'NMNAT3'
'OR5B2'
'ACO2'
'TRIM40'
'WFDC3'
'GPR55'
'TAS2R5'
'AQP5'
'SULT1E1'
'GPHN'
'SPR'
'BHMT2'
'PDZD8'
'KERA'
'FRMD3'
'JPH2'
'NCOA5'
'PTF1A'
'RAB11B'
'FABP1'
'TMPRSS11A'
'PPARGC1B'
'TRIM66'
'MYCL1'
'NEB'
'SMYD1'
'HOXA4'
'GABRE'
'SLC25A2'
'S100A4'
'UNC5CL'
'TRIM42'
'DGAT2'
'MGC14436'
'RASL11A'
'FLJ36000'
'PRKAA1'
'ANK2'
'LOC145845'
'FMN2'
'KLHL13'
'CD247'
'PODN'
'MASP1'
'ZNF358'
'YY2'
'HOXD9'
'SLC17A2'
'GPX5'
'GRIA4'
'MTMR8'
'TAAR9'
'CCDC77'
'RAPSN'
'FAM18B2'
'OR8B4'
'DEFB113'
'SLC25A24'
'CNGA2'
'LMAN1'
'C15orf48'
'TRIM47'
'CPXM2'
'SLC22A6'
'GCGR'
'ZCCHC14'
'TSC1'
'COL4A2'
'SLIT3'
'ROBO3'
'OR1C1'
'TAGLN3'
'CRISPLD2'
'SLC35A5'
'GAS2L2'
'EMX1'
'AARSD1'
'LIPA'
'UBR2'
'ABCB6'
'ADAMTS17'
'ADAMTSL2'
'ZCCHC6'
'THOC6'
'IQGAP2'
'KIF1A'
'LOC388276'
'C6orf97'
'SPAG9'
'SERPINB10'
'OR4A16'
'C1orf100'
'OR6C4'
'CSTL1'
'RIMS4'
'MGC12965'
'C11orf54'
'CYP2A13'
'ANXA13'
'TBXA2R'
'LOC285484'
'RIMS3'
'PRDM1'
'ABCD2'
'KLF11'
'PLCE1'
'DFNB31'
'ROPN1'
'C15orf43'
'OR1I1'
'PTPRM'
'PHYHD1'
'HBE1'
'PRR3'
'ZNF37A'
'NPIP'
'PKD2L1'
'ADM2'
'CAPSL'
'CACNA1I'
'HAPLN4'
'LOC143188'
'TTTY11'
'CD19'
'PSMB8'
'GRIK4'
'F7'
'GP2'
'LMOD3'
'FLJ42289'
'LOC541472'
'FRMPD4'
'C9orf11'
'ACAD9'
'THOC5'
'DGKH'
'KBTBD5'
'DOPEY1'
'PKIG'
'ANKRD36'
'SLC39A11'
'ARSG'
'FAM83D'
'CASP7'
'TDRKH'
'C6orf146'
'SLC30A7'
'PROKR2'
'HIC2'
'COX8C'
'INVS'
'FBXL4'
'DYNC1I1'
'NXF2'
'OR10AD1'
'TAS2R14'
'SH2D4A'
'MRPS18B'
'SIGLEC7'
'FZD4'
'ANKHD1'
'CD3G'
'PCYT1A'
'EMR3'
'PTK2B'
'LOC400950'
'OR6C65'
'C9orf84'
'SLC16A2'
'GBP6'
'AKNA'
'GABRR2'
'SLC15A2'
'ACD'
'PDE4A'
'KCNH4'
'ZNF579'
'MYO5A'
'HOXA2'
'AMIGO1'
'ELTD1'
'TRIM60'
'FGF6'
'HTR7'
'GPR114'
'EEA1'
'CHRDL1'
'VPREB1'
'LSP1'
'NFAM1'
'RAPGEFL1'
'C12orf59'
'DEFB112'
'KIF14'
'ZNF510'
'PCCA'
'C12orf51'
'P2RY1'
'PDE2A'
'ATP6V0A1'
'ADAMTS15'
'KIAA0355'
'ZRANB3'
'SLCO3A1'
[truncated: 13,446 more rows]
