# Supplementary material for: MAGIC: A tool for predicting transcription factors and cofactors driving gene sets using ENCODE data
Source: PLoS Comput Biol. 2020 Apr 6;16(4):e1007800. doi: 10.1371/journal.pcbi.1007800 (PMC7162552; doi:10.1371/journal.pcbi.1007800)
Supplement: S2 Table — The first column contains 17815 genes in the background list. Second column contains 203 genes induced as described in Methods and Results. (TXT) [file pcbi.1007800.s003.txt]

All	3SD_Up_LumA
'HORMAD1'	'AGR3'
'ROPN1'	'FOXA1'
'ART3'	'ESR1'
'ROPN1B'	'AGR2'
'LEMD1'	'C1orf64'
'PPP1R14C'	'FSIP1'
'FABP7'	'SCUBE2'
'BCL11A'	'NAT1'
'PSAT1'	'CA12'
'FOXC1'	'SLC44A4'
'MIA'	'TBC1D9'
'PROM1'	'ANKRD30A'
'PRDM13'	'GFRA1'
'SRrp35'	'TFF3'
'ELF5'	'DACH1'
'KRT16'	'PGR'
'EN1'	'DNAJC12'
'SFRP1'	'ABCC8'
'PTCHD1'	'MLPH'
'MMP12'	'AR'
'FGFBP1'	'GATA3'
'B3GNT5'	'CYP4B1'
'CHODL'	'SCGB2A2'
'UGT8'	'ANXA9'
'SLC6A14'	'DNALI1'
'TMSL8'	'CLSTN2'
'ATP6V1C2'	'ABCC11'
'HIST1H1A'	'ERBB4'
'C8orf47'	'GP2'
'SCRG1'	'FAM79B'
'CRABP1'	'C6orf97'
'S100A8'	'DYNLRB2'
'MGC10981'	'SPDEF'
'CDCA7'	'CEACAM6'
'SLC26A9'	'CYP4Z1'
'GABRP'	'PDZK1'
'CXCL1'	'SIDT1'
'SOSTDC1'	'FAM77C'
'KLK8'	'CAPN13'
'SOX11'	'XBP1'
'VGLL1'	'PRR15'
'IL12RB2'	'KCNJ3'
'ARL9'	'SUSD3'
'ACE2'	'OGN'
'LY6D'	'THSD4'
'KLK6'	'REEP6'
'HRASLS'	'ACOX2'
'OCA2'	'PTPRT'
'FZD9'	'NEK10'
'KRT6A'	'LRG1'
'SHC4'	'AGTR1'
'OVOS2'	'POTE15'
'MSLN'	'RGS22'
'HPDL'	'SLC39A6'
'KCNK5'	'PPP1R3C'
'KRT6C'	'TFF1'
'LAMP3'	'REEP1'
'SERPINB5'	'SCGB1D2'
'DSC2'	'FBP1'
'RARRES1'	'BCAS1'
'MCM10'	'TFAP2B'
'RNF182'	'GOLSYN'
'PTX3'	'CLIC6'
'EGFR'	'INPP4B'
'ST8SIA1'	'CST9L'
'CTSL2'	'ANKRD43'
'COL9A3'	'C20orf114'
'LRP8'	'LRRC17'
'MGC102966'	'MUM1L1'
'ACY1L2'	'CYP4X1'
'CCNE1'	'GRPR'
'C6orf173'	'KRT37'
'KCNN4'	'RET'
'SMC1B'	'ZMYND10'
'CCL7'	'SERPINA11'
'MUC15'	'STC2'
'C10orf38'	'C10orf82'
'SLPI'	'LONRF2'
'NMU'	'MYB'
'STAC'	'CCDC48'
'TTK'	'TSPAN1'
'CCKBR'	'FLJ45557'
'ZNF695'	'SLC16A6'
'SEC14L4'	'LOC124220'
'DDC'	'RERG'
'ZIC1'	'DIO1'
'PHGDH'	'SYT17'
'MELK'	'IGFALS'
'TTYH1'	'TOX3'
'IL22RA2'	'ABAT'
'CENPA'	'CACNG1'
'PCDH8'	'SLC7A2'
'RHCG'	'NME5'
'S100B'	'TMC5'
'GSTA2'	'KCNE4'
'BUB1'	'HPX'
'INDO'	'SERPINA5'
'C8orf46'	'C4orf18'
'MAPK4'	'GRP'
'COCH'	'C20orf103'
'MATN4'	'UBXD3'
'XK'	'CPA3'
'TRIM2'	'IL6ST'
'NRTN'	'SLC40A1'
'S100A9'	'GPR160'
'CDH3'	'GSTM3'
'FAM19A3'	'NPY1R'
'BBOX1'	'CASC1'
'MMP1'	'PKIB'
'CEP55'	'SLC7A8'
'S100A2'	'PGLYRP2'
'LMO4'	'KIAA1324'
'DSC3'	'LOC130576'
'FAM83D'	'MS4A2'
'PKP1'	'PIP'
'RLBP1'	'TMEM45B'
'HSD17B2'	'CPB1'
'C1orf106'	'MYRIP'
'LCN2'	'VAV3'
'CHEK1'	'SCNN1A'
'FANCA'	'ATP1A2'
'GLYATL2'	'IL20'
'LCT'	'RDHE2'
'CP'	'FLRT3'
'C20orf42'	'NCAM2'
'ANLN'	'NTN4'
'MEX3A'	'C19orf21'
'CYP39A1'	'C1orf34'
'UNQ338'	'CAPN9'
'STRA8'	'LRRC48'
'ACTL8'	'CMBL'
'KIF2C'	'GREB1'
'CHI3L2'	'FMO5'
'CHST4'	'CLGN'
'CHRNA5'	'MATN3'
'SBSN'	'ACADSB'
'DEPDC1'	'CHST8'
'GPR158'	'SLITRK6'
'KRT23'	'CRIP1'
'NUF2'	'ZNF552'
'CDH19'	'CCDC74B'
'SOX10'	'TMEM26'
'RASAL1'	'C1orf168'
'PRAME'	'SPATA4'
'DLX6'	'KIAA1467'
'LDHB'	'BCL2'
'MLZE'	'KIF12'
'COL9A1'	'LOC253012'
'KRT6B'	'IL20RA'
'C15orf42'	'ACSM1'
'CD38'	'TMEM46'
'CALCB'	'WNK4'
'FABP5'	'NAT2'
'FAM64A'	'FAM134B'
'CALML5'	'GAMT'
'GAL'	'CFB'
'FAM54A'	'FBXL16'
'POU4F1'	'C16orf45'
'CDC20'	'SYTL2'
'SH3GL3'	'SEMA3C'
'MGC16291'	'C6orf211'
'PRTFDC1'	'SCGB1D1'
'STOX2'	'CST9'
'GABBR2'	'PLA2G10'
'MND1'	'STH'
'HAPLN3'	'CNTD1'
'NDC80'	'MUCL1'
'KLK7'	'MAGED2'
'NOL4'	'MICALCL'
'OXGR1'	'PREX1'
'CCL20'	'EEF1A2'
'KIF14'	'SAG'
'FOXM1'	'FAM81B'
'MAGEA4'	'LRFN2'
'MPP6'	'ROPN1L'
'ZNF462'	'NOSTRIN'
'TPX2'	'THBS4'
'PGBD5'	'UGCG'
'OPRK1'	'UGT2B15'
'CENPF'	'RAI2'
'GGH'	'SLC27A2'
'PRKX'	'KIAA1370'
'CHRM2'	'TBX3'
'CDKN2A'	'PLCD4'
'KLRG2'	'LRRC31'
'AQP9'	'ACMSD'
'CDCA8'	'SYTL4'
'PRKY'	'NPNT'
'DLG7'	'AREG'
'RGMA'	'ENPP1'
'MUC16'	'MSX2'
'TTLL4'	'SLC6A4'
'EXO1'	'SERPINA6'
'ABTB2'	'MAPT'
'CAPN6'	'SPINK4'
'CCNA2'	'TRH'
'TFCP2L1'	'KRT222P'
'IMPA2'	'RAB27B'
'PLCH1'	'GLYATL1'
'PLA2G4A'	'PLAT'
'PRSS12'	'OMD'
'SERPINB3'	'RAB17'
'DCC1'	'C9orf116'
'FAM83B'
'SCEL'
'TRIM29'
'DEPDC1B'
'KLF5'
'hCG	1990170'
'TCF7L1'
'TGM1'
'FUT3'
'GSTP1'
'KLHL34'
'DKFZp762E1312'
'CDCA2'
'KCNG1'
'LAD1'
'NCOA7'
'GPM6B'
'FOXL1'
'ATP6V0A4'
'ASPM'
'ANXA8L2'
'CDC45L'
'MID1'
'CSRP2'
'GPSM2'
'SLAIN1'
'OGFRL1'
'CCNB2'
'KIAA1804'
'AIM2'
'GSG2'
'CNGA1'
'BTG3'
'GJB5'
'SERPINB4'
'TRIM43'
'KLK10'
'GSTA5'
'C1QL2'
'SLC6A2'
'ARNTL2'
'AKR1CL2'
'BPI'
'KIF18A'
'DNER'
'KIF15'
'IFRD1'
'C9orf58'
'ORC1L'
'ANP32E'
'MYBL2'
'BLM'
'DKK1'
'DEFB1'
'OLAH'
'TRIP13'
'CDCA5'
'WWTR1'
'UBE2C'
'NFE2L3'
'ORC6L'
'PADI2'
'MKI67'
'BIRC5'
'TSPYL5'
'IL1R2'
'SMOC1'
'ID4'
'PNMA5'
'IL8'
'GCNT2'
'GPRIN2'
'KCNS1'
'TYMS'
'MARCO'
'EPHB1'
'KLHDC7B'
'RDH10'
'ZBED2'
'ODAM'
'DNMT3B'
'KIFC1'
'GBP1'
'PI3'
'CDC7'
'FLJ39660'
'NFIB'
'CLCN4'
'STIL'
'GALNT3'
'BCL2A1'
'SLC22A16'
'MFI2'
'C1orf135'
'CSAG3A'
'SMPX'
'CLEC4D'
'C13orf3'
'GPR126'
'DIAPH3'
'GPT2'
'CDK6'
'STMN1'
'MGC72080'
'DSG3'
'SH2D2A'
'CENPI'
'AQP5'
'TMEM71'
'KRT17'
'CDCA3'
'DMRT1'
'MPZL2'
'UCHL1'
'HIST1H1B'
'RPRML'
'NDRG1'
'RAD54L'
'C18orf24'
'PTPLA'
'ARL6IP2'
'CHST6'
'CENPE'
'APOBEC3B'
'ARHGAP11A'
'CHI3L1'
'RGS20'
'PFKP'
'CENPN'
'CKAP2L'
'ADAMDEC1'
'C4orf7'
'RAD51AP1'
'NPM2'
'KIF20A'
'SLC15A2'
'SOD2'
'PBK'
'APOBEC3A'
'C6orf15'
'FAM123B'
'SYT8'
'B3GNT3'
'MGC13057'
'KRT5'
'NEIL3'
'MOBKL2B'
'PLCB4'
'STAC2'
'BUB1B'
'ODC1'
'SFT2D2'
'TNFRSF21'
'CTPS'
'EIF2C2'
'GJB3'
'SGOL1'
'FOXG1'
'MTHFD1L'
'SHCBP1'
'GALNT14'
'PLA2G7'
'SLC34A2'
'GALNT13'
'CHRDL2'
'NLRP7'
'IL20RB'
'S100A7'
'CCDC18'
'KIF23'
'DMN'
'C10orf114'
'KIF1A'
'LY6K'
'WNT6'
'PCOLCE2'
'CA9'
'PTTG3'
'TRPV6'
'IFNG'
'LPIN1'
'PTTG1'
'CENPO'
'FMNL2'
'RRAGD'
'DLX5'
'AURKB'
'TMCC2'
'POU2AF1'
'TRPM8'
'HAO1'
'ASNS'
'CMTM7'
'DGAT2'
'POP1'
'MAP2'
'UGT2B7'
'CXCL13'
'LAG3'
'CDT1'
'GYLTL1B'
'C1orf59'
'TGFA'
'HRK'
'PTTG2'
'BAIAP2L2'
'SLC7A5'
'C11orf82'
'SLC16A1'
'NCAPH'
'RRM2'
'C18orf56'
'MCM4'
'PRC1'
'GPR64'
'UBE2T'
'ULBP2'
'DMRTA1'
'LIPG'
'ANKRD45'
'AMY2A'
'RP4-747L4.3'
'MYBL1'
'SPC25'
'CIB2'
'KIAA0746'
'PSMAL'
'IGF2BP2'
'PDK1'
'GTSE1'
'APOBEC3D'
'CBS'
'CNKSR3'
'MRAS'
'PAX6'
'KLK5'
'POLQ'
'KIF4A'
'MAD2L1'
'NEK2'
'UBE2E3'
'RAD51'
'C3orf58'
'PLCG2'
'GJB6'
'RASGEF1C'
'SUV39H2'
'KRT81'
'FSCN1'
'KHDRBS3'
'HSPA4L'
'ABCA13'
'ADM'
'MFSD4'
'PIWIL4'
'MASTL'
'OIP5'
'NANOGP1'
'RNF150'
'ZNF750'
'E2F8'
'ERCC6L'
'AMD1'
'DONSON'
'GRB14'
'IGF2BP3'
'NFIL3'
'USP6NL'
'FAM62C'
'KLHDC6'
'SMO'
'C21orf91'
'ADORA2B'
'LBR'
'GABRE'
'SOX8'
'TMPRSS5'
'NMB'
'SLC6A15'
'PTPN14'
'FAM90A1'
'FAM49A'
'SLC39A12'
'KCNH8'
'PDSS1'
'GPR161'
'AURKA'
'NETO2'
'LANCL3'
'RASSF4'
'SLC16A10'
'TMEM105'
'RUNX3'
'PDE7A'
'CXCL11'
'PRSS33'
'SLCO5A1'
'CCDC67'
'DDX26B'
'FAM19A4'
'CDC25A'
'C6orf115'
'SPAG5'
'MTBP'
'BCL2L14'
'NKX2-5'
'C1GALT1'
'MKRN3'
'CDC2'
'POLR3G'
'L3MBTL4'
'ATAD2'
'UBD'
'DYNC1I1'
'MICALL1'
'HSPB3'
'NPPC'
'TOP2A'
'YBX1'
'GPR19'
'CNTNAP3'
'MYO10'
'CDC6'
'RP6-213H19.1'
'TMEM74'
'FANCB'
'C9orf19'
'FAM111B'
'NT5DC2'
'PIR'
'CDK2AP1'
'PTGS2'
'CHAC2'
'SLC36A4'
'WISP3'
'B3GAT1'
'SCHIP1'
'BRIP1'
'GNG4'
'FANCE'
'CCDC82'
'CPA4'
'TGM5'
'KIAA1909'
'VSNL1'
'GSTA3'
'PSRC1'
'AMTN'
'TAF4B'
'LHX2'
'CEBPB'
'LMNB1'
'RIPK4'
'MFGE8'
'HERC5'
'PRKAG3'
'WNT10A'
'JRKL'
'ZNF454'
'GINS1'
'INGX'
'SKP2'
'RNF145'
'CYB5R2'
'SGPP2'
'TMEFF1'
'PLEKHK1'
'CSDA'
'FAT'
'RFC4'
'C3orf55'
'MALL'
'C6orf167'
'PDE9A'
'PELI1'
'OSBPL3'
'MCTP2'
'CCK'
'SMTNL2'
'STS-1'
'KIRREL3'
'C7orf13'
'GPR37'
'CHAF1B'
'UCK2'
'OTX1'
'GFRA3'
'SEPHS1'
'CYP7B1'
'RAB6B'
'CDKN3'
'TNIP3'
'CXorf6'
'C12orf56'
'C6orf150'
'BOP1'
'ADAT2'
'DOCK3'
'CKS1B'
'NMT2'
'CASC5'
'C16orf77'
'SRD5A1'
'CLSPN'
'PRKD3'
'RPL39L'
'PLEKHB1'
'NHSL1'
'LOXL4'
'KRT86'
'MMP7'
'TMEM65'
'ATAD5'
'CLEC7A'
'TBX19'
'OGDHL'
'TIGD2'
'PGLYRP4'
'TM4SF1'
'FAM3D'
'CCNYL1'
'E2F1'
'TSPAN33'
'GPRC5B'
'ZNF711'
'EPHB6'
'ECEL1'
'KIAA1553'
'RGS9BP'
'APBA2'
'FAM135A'
'MOCOS'
'C6orf66'
'CSTA'
'FGF9'
'CLCN5'
'PNMA3'
'FBXO5'
'TIAM2'
'YEATS2'
'CLDN10'
'CDC25B'
'E2F3'
'KPNA2'
'OR7E24'
'FOLH1'
'COL4A4'
'GZMB'
'INA'
'ANKS6'
'FZD7'
'CHST2'
'VLDLR'
'MAML2'
'ARL5B'
'TNNT2'
'CCL13'
'B3GNT4'
'PLEKHG1'
'STAG3'
'KCTD14'
'BCL11B'
'CA13'
'SLITRK5'
'KIAA1609'
'TMEM171'
'3-Sep'
'DCX'
'CXXC6'
'BCL2L10'
'ST3GAL6'
'TCF19'
'LDHC'
'MAT1A'
'ONECUT2'
'RHBDL2'
'RBL1'
'TMEM45A'
'CSN3'
'POPDC3'
'DNA2L'
'CALB2'
'CCDC77'
'SLCO1A2'
'LAPTM4B'
'CCNA1'
'PSME4'
'FLJ36031'
'CHST9'
'LMO1'
'TMEM123'
'CTA-246H3.1'
'CRYAB'
'TACC3'
'ARHGEF4'
'TLX1'
'IL27RA'
'SLC43A3'
'SRPK1'
'MAGEA3'
'DAPK1'
'C9orf40'
'TMEM158'
'SNTB1'
'NUSAP1'
'ZNF286A'
'FANCI'
'SOX9'
'PIF1'
'NCAPG2'
'CHST3'
'PPARGC1B'
'FOXD1'
'BAG2'
'KIAA0020'
'CARD9'
'NCAPD2'
'ORM2'
'ACTN2'
'PAK3'
'DSCR2'
'KRT83'
'C6orf142'
'PRR4'
'EGLN1'
'ITGB8'
'CCNE2'
'BRUNOL4'
'PAPSS1'
'FIGN'
'CSAG1'
'KIF11'
'HLA-DOB'
'C13orf27'
'CHEK2'
'TNFRSF25'
'MED30'
'PRSS16'
'IQGAP3'
'ZCCHC11'
'ASS1'
'E2F7'
'ITGA6'
'C6orf105'
'PLOD1'
'ME1'
'SLC5A1'
'CCDC88A'
'KRT15'
'GTPBP4'
'RACGAP1P'
'IL2RA'
'CT45-6'
'SLC9A6'
'CKS2'
'TTC7A'
'FAM26F'
'RBM38'
'C10orf90'
'SLC35F3'
'ZFP42'
'RASGEF1A'
'FLJ23861'
'C15orf52'
'MAGEA9'
'GMPS'
'TRDMT1'
'KIT'
'DGKG'
'CXADR'
'PTPRZ1'
'FLJ21511'
'MCCC1'
'KALRN'
'E2F2'
'EYA3'
'ATP11A'
'C16orf61'
'CLDN23'
'MDFI'
'CA6'
'DNAH11'
'NOXO1'
'SMC4'
'CCNB1'
'CXCL3'
'WDHD1'
'RANBP1'
'PAMCI'
'NUDT5'
'LINCR'
'PPARGC1A'
'DHDH'
'MAP7D2'
'MCM2'
'RECQL4'
'IL23A'
'BNC1'
'LRP12'
'EML4'
'TP53BP2'
'C11orf75'
'TNNI2'
'PSIP1'
'TMEM38A'
'PLK4'
'CEACAM19'
'RCAN1'
'RAP2A'
'ADFP'
'SLC5A6'
'LMNB2'
'PCDHB11'
'PART1'
'TK1'
'PPARA'
'ZNF643'
'FETUB'
'RGS2'
'SLC25A27'
'C12orf48'
'HSPC159'
'BRCA2'
'SGOL2'
'CENPL'
'FZD6'
'HMGA1'
'STK38L'
'HMGB3'
'FAM101A'
'CR1L'
'ARL14'
'SPINK1'
'USP1'
'PDCD5'
'BTBD3'
'COL27A1'
'ETV6'
'CSTB'
'AADAT'
'FREQ'
'ATP6V1E2'
'TMEM40'
'MCM7'
'hCG	25371'
'MCM6'
'STEAP3'
'SLC1A6'
'ACTR3B'
'MCOLN2'
'KRTAP8-1'
'CLDN1'
'COTL1'
'ELAVL2'
'WDR4'
'ESCO2'
'PLD1'
'SAA4'
'FRMD3'
'MAGED4B'
'LYPD5'
'HMG4L'
'INCENP'
'CTSC'
'GPX7'
'UQCRH'
'LOC155006'
'PDIA2'
'PLK1'
'MGAT3'
'FADS2'
'TNFRSF9'
'LY75'
'UBE2S'
'ETV4'
'FGFBP2'
'FAM60A'
'EZH2'
'THOC4'
'LIN9'
'ATAD3A'
'ME2'
'GINS4'
'IL12A'
'NXN'
'NPR3'
'FAM27E3'
'KREMEN2'
'ZC3H12C'
'VEGFA'
'POMC'
'C9orf30'
'C6orf60'
'HIST1H4L'
'UPP1'
'C10orf125'
'CSF2'
'C5orf34'
'KIRREL2'
'RP13-36C9.6'
'GRHL3'
'HR'
'OXCT1'
'CDC25C'
'OLFM4'
'RASD2'
'WARS'
'MLF1IP'
'ACN9'
'SUHW1'
'ICOS'
'FAM126A'
'EPHB3'
'CREB3L2'
'HMMR'
'B4GALNT1'
'SLC35F2'
'C19orf59'
'PNPT1'
'CBR1'
'RRAS2'
'PLAC8'
'AMOTL1'
'NASP'
'C1orf121'
'MCM5'
'KIAA1524'
'RIOK1'
'CXCL2'
'PBX4'
'KRTAP6-3'
'MAPRE2'
'PALM2'
'SLC6A16'
'OSR1'
'CHRM3'
'ARHGAP21'
'LOC441376'
'PRSS27'
'C5orf39'
'ANGPTL4'
'LCK'
'HDAC2'
'STYK1'
'KRT13'
'SMC2'
'SUHW3'
'CENPM'
'RACGAP1'
'MSN'
'IL32'
'XRCC2'
'TTC13'
'GNLY'
'CCNJ'
'SPTBN2'
'VSTM3'
'PPP2R3A'
'FPRL1'
'KLRD1'
'MOGAT1'
'HIST1H4C'
'GBP5'
'IGLV2-14'
'DHCR7'
'MET'
'CEACAM20'
'FAT2'
'C6orf159'
'RHBDF2'
'MSH2'
'DZIP1'
'NUS1'
'BARX1'
'MLLT11'
'KCNE1L'
'ZNF521'
'NAB1'
'EIF4EBP1'
'FAM136A'
'ENO1'
'BMP2'
'PRKCQ'
'DBF4'
'GLDC'
'ILF2'
'ADD2'
'RIMS3'
'LRRC8D'
'C1orf38'
'LOC641367'
'NPM3'
'TLE1'
'MAGEA1'
'KIF4B'
'FNDC3B'
'SLMO1'
'PUS7'
'HSPA14'
'SERPINB7'
'BACE2'
'POLG'
'SNRPA1'
'GPR180'
'SPHK1'
'KRT75'
'ZYG11A'
'BID'
'MRPL15'
'STK33'
'IL6'
'RPP25'
'ARG2'
'PLAGL1'
'SPRR1B'
'NCAN'
'SLFN13'
'FAM27E1'
'DDX39'
'SPOCK2'
'PAK1IP1'
'RIPK2'
'LAMC2'
'COL11A2'
'HPSE'
'NRG2'
'MYC'
'ZIC4'
'GNB4'
'PROK2'
'CRISPLD1'
'ANXA3'
'C15orf41'
'PVR'
'FEN1'
'CHML'
'CIT'
'MGC10850'
'hCG	40738'
'HIST1H4D'
'FAM20A'
'CCDC138'
'RASGEF1B'
'H2AFY2'
'C1orf112'
'C1orf61'
'C1orf94'
'ATOH7'
'QPCT'
'PPP1R14B'
'LYZ'
'MTMR2'
'ADCY7'
'C8G'
'PCP4'
'CFTR'
'TNFRSF13C'
'TROAP'
'NOTCH1'
'CCDC14'
'MGC16025'
'STAR'
'CKM'
'SLC4A11'
'CAMKV'
'TLE4'
'HMGB2'
'POLR2F'
'KCNK12'
'MAGEA12'
'C1orf96'
'ESX1'
'CEBPE'
'ETS1'
'FOLR3'
'SLC27A6'
'TUBB3'
'ANXA1'
'UNC13D'
'CX3CL1'
'APCDD1L'
'TEAD4'
'CD274'
'SLC2A12'
'RFWD3'
'IVL'
'RSU1'
'PDCD1'
'UCHL5'
'QSER1'
'SERPINB2'
'C14orf115'
'NT5C2'
'TIMM8A'
'C5orf27'
'SLC25A33'
'LOC90925'
'HPS3'
'GNRH1'
'RAVER2'
'C1orf211'
'GATA6'
'SLC26A7'
'OBFC2A'
'ATP11B'
'RAD54B'
'HN1'
'DOT1L'
'CRLF1'
'TFDP1'
'NIP7'
'TDO2'
'MFAP3L'
'NUDT8'
'WNK3'
'C1orf75'
'SH3TC2'
'EFS'
'S100A1'
'SLURP1'
'LOC145814'
'TTL'
'ARHGAP22'
'CLEC4E'
'RBP1'
'PRR6'
'FOLR1'
'C10orf30'
'E2F5'
'GJB7'
'RNF138'
'MSL3L1'
'TRIM47'
'DKC1'
'TRIM15'
'DOCK5'
'WDR5'
'PANK1'
'MTTP'
'LCTL'
'HDGF'
'tcag7.1260'
'FCHO1'
'FAM57A'
'DAPP1'
'TNFRSF11A'
'C1orf67'
'PHF19'
'COLEC11'
'TMEM20'
'CHD7'
'IL18RAP'
'LRFN4'
'RPP40'
'NDRG4'
'LOC388152'
'CDC123'
'FAM89A'
'SLC25A37'
'DCPS'
'PFN2'
'FAM81A'
'BCAT1'
'BAIAP2L1'
'CD247'
'GMNN'
'PCDHB10'
'IL1F5'
'P2RY6'
'MTMR8'
'MESP1'
'PEG10'
'FCRL5'
'BYSL'
'ALDH1A3'
'SERPINB8'
'NCR1'
'SMOX'
'PRRG1'
'KLF11'
'PNPLA3'
'FUT9'
'TFDP3'
'PERP'
'RNF217'
'KIF1B'
'UPF3B'
'HIRA'
'POLD1'
'LGALS7'
'PCDHB9'
'PTH2R'
'ITM2C'
'UPK1B'
'HELLS'
'A2ML1'
'RNASEH1'
'GPR110'
'XDH'
'MIRH1'
'DOCK7'
'TYRO3'
'C9orf140'
'TMOD2'
'KRTDAP'
'VASN'
'ADAMTS3'
'TEX10'
'NR2E1'
'FOXN2'
'C16orf59'
'FAM30A'
'MTHFD2'
'SIM2'
'PAQR3'
'IFNAR2'
'C12orf11'
'DTL'
'ProSAPiP1'
'ABHD7'
'BATF2'
'LALBA'
'C1orf79'
'TOX'
'GFI1'
'IL4I1'
'C11orf41'
'SULT4A1'
'TINAGL1'
'SMC6'
'BIRC3'
'NOL1'
'C6orf117'
'PDE4B'
'NDRG2'
'C21orf58'
'S100A12'
'ICAM1'
'PLAC2'
'TPI1'
'YOD1'
'LYAR'
'GMDS'
'PIM1'
'WASF1'
'CIRH1A'
'RPRM'
'IFI44'
'DEF8'
'SLC16A8'
'DSG1'
'LPHN2'
'UMODL1'
'NY-SAR-48'
'PTDSS1'
'CBFB'
'RRP1B'
'C2orf12'
'TRMU'
'ETV7'
'SLC25A13'
'DEPDC7'
'RASGRF1'
'WDR67'
'LYNX1'
'PIK3AP1'
'YES1'
'GPR87'
'HIF1A'
'AGTPBP1'
'PRIM2'
'COMMD2'
'CDKAL1'
'RBMS1'
'TMEM118'
'UBXD4'
'IRF4'
'C13orf18'
'POLR1E'
'C8ORFK29'
'TIA1'
'KRTCAP3'
'HTATIP2'
'TTF2'
'C16orf75'
'CENPK'
'MEX3B'
'SLC10A4'
'RBM28'
'FAM84A'
'S100A6'
'NUDCD1'
'LGR6'
'WDSOF1'
'LTB'
'STXBP6'
'CHMP4C'
'DDIT4'
'RAX'
'NUP205'
'NCK1'
'P2RX5'
'EMILIN2'
'MYOHD1'
'SLC2A1'
'PKMYT1'
'FTCD'
'DTD1'
'C1orf116'
'TBC1D1'
'RARB'
'ARHGEF9'
'TIMD4'
'KCNK1'
'PLS3'
'S100A7A'
'TTC22'
'SNAI1'
'GAPDH'
'TNF'
'VAX2'
'DHTKD1'
'HOXC12'
'PFDN2'
'GCNT3'
'NUP155'
'KIAA1729'
'MCM3'
'MALT1'
'STK38'
'KLHL7'
'UNQ9368'
'GRHL1'
'ORM1'
'CD19'
'VRK1'
'CORO1C'
'VGF'
'MYH7'
'ANKRD11'
'ARL4C'
'ATP1B3'
'TMEM48'
'PNOC'
'PCDHB2'
'WDR62'
'CXCL6'
'IRAK1'
'FADS1'
'EFNA5'
'TES'
'ALK'
'C19orf57'
'GJA7'
'NARF'
'SPINK5'
'SLC2A6'
'TMEM38B'
'CKAP2'
'ZNF532'
'ANKRD7'
'ASPHD1'
'HOMER3'
'MLKL'
'TUBA4A'
'CALU'
'ECT2'
'C13orf34'
'CALML4'
'TNFSF13B'
'ADAM32'
'SCPEP1'
'B3GALNT2'
'COL23A1'
'RCCD1'
'ASF1B'
'ST20'
'NR2C2'
'VASH2'
'XPO5'
'MARK1'
'FANCL'
'ROR1'
'HK3'
'CDCA7L'
'FBXL10'
'KRT7'
'CCL18'
'SLCO4A1'
'LYG1'
'ECHDC1'
'OPTN'
'SLAMF7'
'METTL4'
'OBP2A'
'PDE1C'
'MICAL3'
'LYN'
'SLC25A19'
'GAS2L3'
'FANCD2'
'CHST11'
'TRPV4'
'ELAC1'
'FLJ22374'
'BCL2L12'
'VNN1'
'UBE2J1'
'DCBLD2'
'SPIN4'
'OPN3'
'CDC2L6'
'SGMS2'
'RTN4R'
'ZNF300'
'GLT1D1'
'SMG5'
'FAM29A'
'ZNF667'
'MTERFD1'
'CCDC99'
'MRPS17'
'JMJD4'
'TBC1D7'
'RYR1'
'CEBPG'
'PRNP'
'CD79B'
'ANKRD38'
'CERK'
'FAM112B'
'CCDC90A'
'MAGEB4'
'SLC6A11'
'SYCP2L'
'UPF2'
'AKR1C1'
'ACOT9'
'WNT10B'
'UGT1A6'
'PLEKHF1'
'LRRC8B'
'PABPC1'
'C6orf192'
'LTBP1'
'C19orf2'
'CMTM5'
'RANBP17'
'ZWINT'
'SLC7A11'
'C6orf156'
'SCML2'
'WDR12'
'NRAS'
'ALX3'
'GLS'
'CALCA'
'MINA'
'PTPN2'
'CXCR4'
'PDIA6'
'ATP11C'
'IL17RD'
'PTGFR'
'IL15RA'
'GART'
'CUZD1'
'RP5-1054A22.3'
'TEAD2'
'PRSS3'
'TUBB'
'MMP20'
'DNAJB11'
'ELOVL4'
'RYR3'
'VTCN1'
'C1orf198'
'SIRPG'
'PDHA1'
'DOK5'
'TAGLN3'
'TAF5'
'SERPINE2'
'ASRGL1'
'FAM107A'
'CD82'
'ANKRD35'
'CHORDC1'
'FLJ22795'
'EHBP1'
'C6orf114'
'GFOD1'
'ETV5'
'PSMB2'
'H2AFZ'
'DSCR9'
'FLJ25006'
'LOC339524'
'STK17B'
'KNTC1'
'FUT5'
'CA3'
'PLOD2'
'EGFL6'
'C18orf10'
'LIMD2'
'LAX1'
'TMSB10'
'DLGAP1'
'APPBP1'
'UHRF1'
'SPRR2F'
'GABRA5'
'SLC7A1'
'C9orf52'
'BMP7'
'TTYH3'
'FANCC'
'C9orf100'
'KRT34'
'NFKBIE'
'FIGNL1'
'MSH6'
'DLL3'
'FTMT'
'FLJ22639'
'PLSCR1'
'MCM8'
'CYYR1'
'C1orf163'
'TUBB6'
'AMY2B'
'DKFZP564J0863'
'LOC342897'
'LRIG3'
'RPS6KA3'
'B4GALT5'
'IL7R'
'KRT14'
'LGALS2'
'MBNL3'
'NANOS1'
'GINS2'
'OLIG1'
'PF4V1'
'RTP4'
'C9orf39'
'KIF3C'
'MAGEA5'
'CCT6A'
'LOC158830'
'C2orf13'
'PPFIA4'
'TOP1MT'
'PKDREJ'
'RDX'
'C13orf29'
'KRT4'
'PTCH1'
'GABRG3'
'TMPO'
'TCP11L1'
'ST6GALNAC5'
'MGC9913'
'TLR1'
'CHAF1A'
'MAP4K4'
'SNX5'
'VCAM1'
'GINS3'
'APP'
'SMURF2'
'C17orf53'
'TMPRSS13'
'MOG'
'OBP2B'
'CCL8'
'FCRL2'
'PTK7'
'EP400NL'
'TFF2'
'HOMER1'
'WIF1'
'ABCC4'
'S100A3'
'PGM1'
'PRDX4'
'MAGEB1'
'C3orf26'
'GALNT12'
'PRKCA'
'C6orf123'
'RIMS2'
'BARX2'
'NES'
'POLS'
'TUBB2B'
'SF3B3'
'SHFM1'
'TIPIN'
'TXNL4B'
'TRPM6'
'PAGE2'
'FAM92A1'
'COX4NB'
'RGN'
'WDR76'
'NOP5/NOP58'
'CHIA'
'TMEM170'
'C16orf57'
'TACSTD1'
'FLJ35880'
'NUP93'
'GCSH'
'PRKDC'
'TEX15'
'TAP1'
'USP18'
'SOAT1'
'TBC1D4'
'ALX1'
'ELOVL7'
'DCLRE1C'
'SEC61G'
'GPRIN1'
'TRAF3IP3'
'LOC57228'
'SLC13A3'
'DUSP2'
'C6orf182'
'COQ3'
'ZBTB32'
'ACSL6'
'RTP3'
'SENP5'
'CBR3'
'TFAP2C'
'ZNF179'
'HEATR1'
'HOXB9'
'GSTA4'
'DPH2'
'MPO'
'F5'
'ZNF488'
'PCNA'
'TMEM27'
'IL1F9'
'ITLN1'
'GNAI1'
'LRRC8C'
'INCA'
'CD7'
'LOC388272'
'GAN'
'KATNA1'
'XCL2'
'C6orf54'
'TNFRSF17'
'FLJ25801'
'GPR84'
'SLAMF1'
'HIST1H4B'
'PODXL2'
'CEP170L'
'FLJ10292'
'TMEM108'
'ASB2'
'C17orf39'
'AKR1B10'
'TRMT11'
'TIGD1'
'TPPP2'
'ALOX12P2'
'CD1A'
'RAP2B'
'CAMK1D'
'TBPL1'
'GNB1L'
'TAGAP'
'DDX11'
'PLTP'
'AKAP8'
'CHD1L'
'TNFAIP3'
'ELOVL3'
'AYTL1'
'C13orf23'
'SLC38A3'
'BTBD14A'
'CDKN2C'
'NMI'
'UGCGL1'
'C6orf129'
'LY6E'
'RAB7L1'
'KIAA1166'
'CCNB1IP1'
'TRIT1'
'PLEKHG2'
'SUHW2'
'CDCA4'
'LOC348180'
'CENPJ'
'PABPC3'
'ANKRD27'
'CXCL16'
'MFHAS1'
'R3HDM1'
'MPHOSPH1'
'VPS54'
'NCALD'
'LOC554248'
'DCUN1D5'
'BTLA'
'TCF20'
'RIN3'
'VPREB3'
'FAF1'
'CEP57'
'XPOT'
'SCUBE3'
'PRKAA1'
'FUT4'
'TREM1'
'PCBP4'
'SIN3B'
'ZRF1'
'CAND2'
'ADCY3'
'HAPLN1'
'SH2D1A'
'CABLES2'
'KLHL23'
'NCK2'
'IRX1'
'IGHM'
'MDC1'
'LOC374569'
'LSM2'
'FOXRED2'
'SLC39A2'
'ATAD3B'
'HINT3'
'MLC1'
'PITPNM2'
'SACS'
'PTPRK'
'IFIH1'
'PCSK1N'
'KIAA0133'
'HPRT1'
'PDXK'
'MT1G'
'CREB5'
'KLHDC3'
'CD83'
'AK3L1'
'SYN2'
'ICAM5'
'SEH1L'
'ADAMTS1'
'LOC402573'
'SNRPD1'
'PLAUR'
'C4orf39'
'MS4A1'
'RNF24'
'CDKN2D'
'H2AFX'
'PON3'
'ZNF789'
'TFRC'
'KCNV1'
'NP'
'RPIA'
'C1orf2'
'FANCG'
'TUSC3'
'ADA'
'GPR56'
'SH3KBP1'
'INDOL1'
'STARD4'
'KARS'
'FLVCR2'
'IQCG'
'ARL13A'
'ERCC6'
'BAK1'
'LOC203547'
'NUDT1'
'GARS'
'CTLA4'
'GATAD2A'
'FAM98A'
'PXDNL'
'STRN'
'SLC25A32'
'MT3'
'GLT25D1'
'SATB1'
'C16orf44'
'CCL2'
'TNFAIP2'
'FBXL13'
'TM4SF4'
'HS3ST1'
'CASP8AP2'
'S100A10'
'XCL1'
'SHC3'
'CAD'
'ST14'
'SIT1'
'CEP170'
'SIRPA'
'C5orf23'
'VSX1'
'TLR6'
'SMR3A'
'PSMB9'
'CFLAR'
'RHEBL1'
'ITGA9'
'FLJ22662'
'PAPD1'
'RELB'
'BIN2'
'SPEG'
'FAM58A'
'THNSL1'
'MRPL2'
'ZBP1'
'GPR125'
'USP13'
'CDK8'
'ABBA-1'
'KPNA4'
'CPLX3'
'CD96'
'MLXIP'
'IL2RG'
'SLC45A3'
'HOXD13'
'CBX5'
'CCDC28B'
'LOC389072'
'PTPN22'
'KHK'
'C4orf40'
'CCHCR1'
'SLAMF8'
'SAE2'
'RQCD1'
'CMAS'
'PRPF3'
'TBX21'
'LYSMD2'
'ATP6V0A2'
'FAM100B'
'C9orf126'
'ASB9'
'C12orf24'
'PRF1'
'GTPBP8'
'ANKRD15'
'ATF7IP'
'RPS7'
'C18orf54'
'AGPAT4'
'TMEM39B'
'D15Wsu75e'
'CPNE2'
'NRBP2'
'TMEM149'
'OR7E91P'
'ADAM17'
'MEX3C'
'CD3EAP'
'KYNU'
'HOXB13'
'CYP26B1'
'PLOD3'
'MX2'
'MAP7D3'
'SCARA3'
'RCSD1'
'SNX8'
'C9orf105'
'RPS19'
'OR8B8'
'RCN1'
'EXT1'
'LTV1'
'DENND1C'
'IL7'
'IL21R'
'FZD5'
'MRPL11'
'RELT'
'CXorf15'
'SOST'
'WDR77'
'RAB9B'
'CD72'
'SLFN11'
'AGMAT'
'RCC2'
'C19orf47'
'ENY2'
'TAF5L'
'LIN54'
'LOC442229'
'TMEM117'
'CEACAM1'
'PDCD2L'
'FAM24B'
'FABP6'
'ISG20'
'RIF1'
'RAB42'
'CCR1'
'SEMA5B'
'AIM1L'
'ZDHHC23'
'POLE2'
'JOSD1'
'RRP1'
'KIAA1754L'
'F11R'
'TMEM56'
'C10orf111'
'ZDHHC20'
'PSMB4'
'CCL5'
'CDH4'
'YBX2'
'C21orf70'
'FBXO17'
'ACAN'
'ADSL'
'LGR5'
'CLIP4'
'KCNB2'
'BRI3'
'TCF15'
'NPW'
'C15orf39'
'GTF3C2'
'AOF1'
'GRIN3A'
'PLCE1'
'RTN4IP1'
'SIGLEC12'
'FAM13A1'
'SLC6A9'
'HSPC105'
'WDR3'
'SQLE'
'LBP'
'MLLT10'
'KHSRP'
'UBQLN4'
'GPR171'
'C6orf57'
'C6orf168'
'JOSD3'
'RFC2'
'ATP13A5'
'ACTG2'
'C2orf48'
'TOPBP1'
'PLXNA1'
'FBL'
'IVNS1ABP'
'FMO2'
'CRIPT'
'RGS6'
'ICEBERG'
'CLDN14'
'EPHA2'
'MMP9'
'CR2'
'RNASEH2A'
'C16orf80'
'ATP10B'
'TCF3'
'OR7A5'
'FLJ16478'
'ST3GAL4'
'TSPO'
'VNN2'
'DNAH17'
'NCAPD3'
[truncated: 15,815 more rows]
