# Supplementary material for: MAGIC: A tool for predicting transcription factors and cofactors driving gene sets using ENCODE data
Source: PLoS Comput Biol. 2020 Apr 6;16(4):e1007800. doi: 10.1371/journal.pcbi.1007800 (PMC7162552; doi:10.1371/journal.pcbi.1007800)
Supplement: S3 Table — The first column contains 15509 genes in the background list. Second column contains 203 genes down-regulated as described in Methods and Results. (TXT) [file pcbi.1007800.s004.txt]

All	Down_in_CTCFko
1700016L04Rik	Polr3e
Mnd1	Bad
4732456N10Rik	Mrpl34
Mnd1-ps	Tsc22d4
E030013I19Rik	Sirt2
Robo3	Hsd17b10
Cyp11a1	Azin2
Rxfp1	Rab3ip
4930579G24Rik	Stat3
Nmbr	Ppp2r5d
Gck	Fars2
Mir1188	Got2
Otos	Pgap2
Cldn23	Slco2b1
Mc5r	Thap11
Fchsd1	Tmem115
Pla2g2f	Tmem206
Tmem239	Ost4
Slc35g1	Etfa
Ccdc110	Tmed3
Asl	Parm1
Chrna1	Rnf26
4933432I09Rik	Pxn
Ppp3r2	Csf1
Tigd3	Smdt1
Prss57	Stx4a
Vwa5b1	Rfc2
Cngb1	Mrpl54
Clec1a	Rab11b
BC030499	Ston2
Gm3558	Cadm4
Nrg3os	Kcnn3
Spata21	Slc38a10
Tmem8c	Cuedc1
Rreb1	Rpp14
Cacng6	Ifnar2
4930532I03Rik	Nup37
Nrl	Armt1
Wdr95	Stard3
Agrp	C1qbp
Ism1	Tmem242
2700069I18Rik	4632428N05Rik
Hectd2	Fam189a2
Olfr288	Ppp1r9b
Stard5	B3gnt4
Lsmem1	Pde6d
Angpt1	Ctsa
Sgcd	Lamtor1
Asb18	Hcls1
Gk2	Osgep
Nrp	Rgs12
4930563F08Rik	Nosip
Zpbp	Slc46a1
Adgrf2	Cib1
Bhlhe23	Bloc1s1
Slc26a8	6330416G13Rik
Wnt7b	Gosr1
Gm6525	Polr2j
Col6a6	Dnajb2
Fam150b	Zfp777
Cdhr1	Slc25a20
P3h2	Siah1b
Gja3	Shfm1
C2cd4a	Lyrm2
Itga11	Hat1
2610037D02Rik	Cetn2
Spag5	Cox6a1
Btla	Pak4
Sla2	Prelid1
Stx2	Shc4
Bsnd	Ino80b
Itgae	Churc1
Tmem144	Rassf2
Rps15a-ps6	Paqr4
Rptoros	Tmem120a
Spink8	Fntb
Oscar	Ptrf
Pitpnm2os1	Vps18
Vwce	Zfp212
Plb1	Grap
Gm10677	Tmem134
Tbata	Slc2a3
Cwh43	Gpd1
4930405O22Rik	Nkd1
Abca17	Slc31a2
Tph1	Cbx6
Gldn	Bphl
Plod2	Map2k3os
Pp2d1	Prkrir
Sfrp4	Bmyc
A330070K13Rik	Qpct
AU022754	Csk
Egfl6	Tmem218
B130006D01Rik	Bend4
Aldh3b2	Synm
Erich5	Elof1
Prokr2	Whrn
1700123L14Rik	Gpr17
Pilra	Efhd1
Zcchc5	Kif26a
Ifit1bl2	Rps4x
1700007J10Rik	Mpst
Gm10814	Rest
Khdc3	Cplx2
Catsperg1	Lrrc61
Synj2bp-cox16	Sys1
Speer4b	Jtb
Pcdh8	Zfp36
1700080N15Rik	Ccdc77
Neurod1	Mrps6
Ephb3	Vrk3
E030024N20Rik	Kcnmb4
Parp3	4930519K11Rik
Pgam2	Rabep2
4930447F24Rik	Gpx1
5033406O09Rik	Tmem106a
Oxtr	Ints1
Pirt	Chst11
Tert	2310047M10Rik
Rassf10	Tmbim1
Exd1	S100a1
BC046251	Ccdc117
Fibcd1	Sorcs2
Itga8	Fth1
Dtwd2	Gdpd5
Gm7457	Nat6
B930025P03Rik	Icam2
Ybx2	Pdrg1
Tmem159	H1fx
Cml2	Aamdc
Dnmt3aos	Pik3ip1
9530080O11Rik	Foxo4
Speer4a	Bcl2l1
Grk4	Nkx6-2
Usp51	Farp2
Dram1	Rilpl2
Spag6l	Sil1
Gpr161	Tmbim4
Snord15a	Snupn
E2f7	Amfr
Lao1	Sh3bgrl3
H2afz	Svil
Vav2	B9d2
Cenph	4-Sep
Tph2	Cnnm4
Chrd	Bcap31
Ube2d2b	Zfp213
9830166K06Rik	Tmem180
Gm15713	Ankrd37
Rwdd3	Macrod1
4931403G20Rik	Etfb
Tgtp2	Aars2
6330415B21Rik	Smagp
Dazl	Tmed1
8430431K14Rik	Tubb4a
Etfdh	Hes5
D930015M05Rik	Rpl31
Hook1	Lrp5
Rps6ka3	Plekhf1
Lct	Rbbp8
Rec114	Ppp1r14a
Pla2g4e	Med16
Dnm3os	Adssl1
Pdzd3	Rwdd2b
Krt20	Vegfa
Slc39a8	Tppp3
Fbxo47	Ilvbl
Prss12	Adck5
Vmn2r29	Efnb3
E330011O21Rik	E130309D02Rik
Slc9a2	Ezh2
A330093E20Rik	Tab1
Israa	Ndufaf3
Cd300lf	Dnajc9
Emx2os	Nbn
Lsm8	Snn
Thbs1	Agtrap
Grhl1	Sgsh
Ppp2r2cos	Mgat5b
Aff2	Myh14
4930545L23Rik	Spry1
Slc2a6	Tmem191c
Mettl25	Ctdsp1
Kcnk9	Pdlim2
Ptprq	1110007C09Rik
Atp4a	B9d1
9330162012Rik	Fggy
Capn3	Bak1
Tmem181b-ps	Man2a2
Clec9a	Spsb1
Tnfrsf18	Xkrx
Mir17hg	Tchp
Mfap4	Sec31b
4930447C04Rik	Nipal3
Frs3os	Carhsp1
Mis18a	Chadl
4932413F04Rik	Rhog
Bcl2a1b	Ppp1r14b
Gcfc2	Pmp22
Mybl1	Slc48a1
Pkp2	Rpa2
Trpm4	Epdr1
Tas1r1	Antxr2
Cd83	S1pr5
2010106C02Rik	Man2b2
Gm10538	Ubash3b
Ptpn22	Commd1
Sspo	Acbd4
4933431G14Rik	Nmnat1
Gdap10	Serf1
F730043M19Rik	Scamp3
Efcab6	Gpsm2
Col11a1	Bcam
Pla2g2d	Nomo1
Ccdc183	Tmem121
Spns3	Smco3
5930430L01Rik	Rabggta
Slc36a2	Rplp0
Polg2	Prrg2
Neb	Smim8
Grhl2	Ccdc23
Ntf3	Hbegf
Serpina3n	Rad51d
Medag	Rab12
Col23a1	Lypd1
Hyls1	Inpp5e
Gm12216	Slc39a11
Atg16l2	1110001J03Rik
Isg20	Abhd14b
Fam188a	Fhl3
Mxd3	Acer2
Pth2r	Pcdha3
Ptgs2	Slc25a38
4930419G24Rik	Gfm1
Gpr18	Atp6v1g2
Dbh	Rapgef1
Slc27a5	Rom1
Gm16551	Itm2c
Pabpc5	Sgce
Tfpt	Bag3
Gm14092	C1s1
Tmc3	Gm5126
BC055402	Otub2
Gm15612	Oxr1
A730090N16Rik	Gbas
Lrp1b	Ocrl
Slc4a7	Dll4
C4a	Dnajb1
Fgf23	Zdhhc18
A930017M01Rik	Fuca1
C5ar2	Ccdc107
Cacna1h	Bin2
3200001D21Rik	Pomk
Inha	Gaa
Rab11fip4os1	Sgk2
Lrrc16b	Fam210b
BC006965	Rbm38
Umodl1	Them6
Mycl	Pebp1
Fdxacb1	Slc35b2
E130012A19Rik	Ankrd46
Iqcj	Pcp4
Miat	Alad
Ppfia2	Des
Strc	Pcdhb14
Mdga1	Gsta4
Xist	Gm6402
Gpc3	Ubxn8
1700123O21Rik	Trappc6a
1600023N17Rik	B4galt1
Eml6	Atp2a3
Tlr1	Wdr54
Hdx	Brd7
Nphp3	Nptxr
Kcnh7	Fam3c
4930469G21Rik	Emcn
3300002I08Rik	Tnfsf9
Col20a1	Ndufb7
1700024P16Rik	Cyb5r3
Obsl1	Obfc1
Gpr155	Pigo
Cd46	2010107G23Rik
Npy5r	Api5
Disc1	Rcc1
Wsb1	Pxylp1
Tspan17	Tec
Wnt9a	Tex261
Rcvrn	Islr
Col19a1	Kit
Wnt10a	Srrm3
AI317395	Wdr41
Hmmr	Ogfod3
G2e3	Samd1
Ahr	Ccno
Mier3	Ppa2
Pus7l	Tbc1d9b
Gm960	Smim12
Megf9	Pcdhga11
Nbl1	Exosc6
Gm6588	Nlrx1
Krt2	Dusp2
Slain1os	Zbed5
Stx3	Dhrs13
C730002L08Rik	Mrps2
Ipw	Mthfsl
Sidt1	Plvap
Frzb	4930427A07Rik
4921511C10Rik	Cdkn2aipnl
Adamts20	Def8
Ube4bos3	Gypc
Epha5	Angptl6
Prdm11	Scd4
Pnldc1	Lrrc38
Igsf9	Dhrs4
Cd48	Birc3
Ptpro	Ngfr
Rab39	Gm4980
Fam228b	Pcdha5
Akr1c18	Plekha2
Paox	Tamm41
Rad18	Acot2
1700001O22Rik	Rint1
Zc3h12b	Pml
4930480K15Rik	1700021F05Rik
Rad51ap2	Aldh1b1
Gm20172	Ppapdc1b
Tnni3	Pcp4l1
Gm16894	Stoml1
4930473A02Rik	Zbtb39
Slc26a4	Dennd4b
Gpr22	Ubqln4
Moap1	Krtcap2
Cpsf4l	Tssk6
4933412E12Rik	Islr2
Ripk2	Bola3
Tbc1d1	Cdr2
Nabp1	Dmrtc1a
Npc1l1	Lrrc59
Homer2	Tmem14a
Gpr84	Sstr1
Ccl17	Pcdhga12
Pcgf6	Spata13
Usp50	Fam117a
4931430N09Rik	Treml2
Chrm5	Ecscr
Gm15880	Mdp1
Arsi	R3hcc1
Utp15	Insc
Snora64	Nsmce4a
Scn9a	Msrb2
1700061G19Rik	Pcdhga6
Zfp772	1190005I06Rik
Nudt15	Casq2
Krt73	Cchcr1
Pkd1	Scrn2
D630023F18Rik	Chek2
Gm7854	Abcb4
Arhgef28	Dph7
6430584L05Rik	Atp6v1c2
Galns	E130311K13Rik
Fra10ac1	Draxin
Ccl4	Nkiras2
Tex14	Mus81
Gja6	Pcdhgb5
Trpc5	Saal1
Dsc3	Prss36
Rcor2	Mroh5
4921507L20Rik	Ttc5
Kif15	Iqcd
Tll1	Ackr3
Phxr4	Snx19
Gm16907	Pcdha12
Ccng1	Pcdhac1
Ifit1bl1	Gm5088
Snhg14	Pcdhga5
Ptgfr	Mipep
4833411C07Rik	Ptpn14
Zfp648	Adprhl2
4921534H16Rik	Pcdhgb1
Hgf	Pcdhga3
Hsf5	Acp5
Cdh6	Pcdhb20
Slamf8	Pcdhb2
Ciita	Pcdhga4
Sorbs2os	Klk6
Jag1	2310030G06Rik
Nxpe2	Fam26e
Npas4	Pcdhgb6
Nhlh1	Pcdhga9
Paqr3	Ttc12
Serpinb9	Gm16796
Adamts17	Prr33
Myo1a	2810428I15Rik
Trim36	Lpl
Intu	Mc4r
Zfp786	Kcng1
Nutm1	Mir8112
Mirg	Foxo6
Gm16793	Pcdha10
Mir143hg	Fstl3
Gpbp1	Stra6
Acy3	D430020J02Rik
Eid3	Btbd19
Kif26b	Pcdha9
Hist1h1d	Pcdhgb2
Tmprss9	Palm3
Zfp541	Pcdhb17
Pgbd1	Pcdhb12
Ncam2	Trh
C2cd4b	Det1
Rab27a	Nrtn
Pate2	Pcdhb19
L3mbtl3	Pcdhb15
Slc35f2	Pcdhb9
C3ar1	Fxn
Dnah9	Rerg
Trim65	Rmi2
A230072E10Rik	Gstm6
Slco1b2	Ctcf
Fam180a	Ckap2l
Lincppara	8430408G22Rik
D330050I16Rik	Pcdhga2
Vipr1	Rimbp3
Fut9	Pcdhb7
Trip10	2010204K13Rik
Lcor	Ush1g
Fam109b	Wfs1
Agtr2	4930447M23Rik
Ptpn2	Mgmt
Dok6	Sfn
Srrm4os	Ripk4
Neurog2	Pcdhga1
Sult2b1	Phf11c
Gm17296	Acta1
Vps13c	Bub1
Stag1	Fam171a2
Ppp1r26	Fbxo27
Rnf8-cmtr1	Myo5b
Mapk12	Myo1h
Plch2	Dmgdh
4833422C13Rik	Gm996
Muc15	D330050G23Rik
Plcxd3	Rapsn
Epha7	Pcdhb13
Slc26a10	Lrrc10b
Kcnq1ot1	Cftr
C030034I22Rik	Scara5
Rasa1	Gm7244
A330050F15Rik	Tbx15
E330033B04Rik	Gp9
Htr3a	Hmgb2
BC064078	2810405F15Rik
Spata4	Icam4
Gm12359	Ccdc42b
Wnt6	Chia1
Lbx2	Mafa
Kptn	Stx11
Xrcc6bp1	Slc4a11
Fnip2	Isl1
2310069G16Rik	Tmprss6
Vmn2r87	Adra2c
4930594C11Rik	Ccdc42
Gucy2g	Ccdc129
Proz	Htr1d
Papolg	Prss56
Spink10	E230025N22Rik
Gucy2f	Fst
Kcng3	Olfr570
Epha3
Nhlrc3
Smim24
Dnajb14
Tdrd6
Fxyd2
Pcdhgc5
Car3
Dsc2
Dgkh
Mb21d1
Gm12709
Ccr1
Trpc4
Bhlhe22
9530091C08Rik
Slc9a7
Chpf
Otud3
Eaf2
Stc2
Fut7
Ryr2
Cttnbp2
LOC105246506
Tiprl
Cntnap5c
Pde7a
Ndst3
Grin2a
Slc25a24
1700012D01Rik
Rin1
Ric8
Snora7a
Cebpd
Col5a1
Guca1b
Gm3604
Slit1
Gpr160
Lmo3
Thpo
C230035I16Rik
AA474331
Pram1
Igsf6
Mllt3
Stk10
Ebi3
D030068K23Rik
D930020B18Rik
BC065397
Kctd6
Mcmdc2
L3hypdh
Gm14295
Nfkbiz
AA543186
Snord15b
Ifrd1
Plekhg5
Usp28
Pla2g3
9430041J12Rik
Scai
Zfp647
Angel1
Pnpla3
Acot12
Abcd2
Epha6
Vsig8
Hoga1
Yy2
Gm29683
Palb2
Bean1
C1ql3
Kctd12
Fosl2
Mblac2
Manea
Zfp957
Pnck
Gm17066
Cutc
Nfkb1
D930028M14Rik
Cnot3
Dzip3
Ano5
Serinc4
Ppm1j
Ptpn18
Lck
Ccl22
Ect2
AI607873
1700071K01Rik
9930012K11Rik
A830080D01Rik
Rep15
Hook2
Rcor3
A930013F10Rik
Haus4
Ttc14
Sybu
5031426D15Rik
Napsa
Nsun7
Gm128
Camta2
Akap13
Gm5415
Xkr4
Rspo2
Slc25a36
Chrna7
Gm3636
Map3k8
Nr3c2
Rnf128
Sorl1
2310002F09Rik
Sertad4
Pck2
Efna4
Slc26a2
Gm10433
Pik3c2g
Ptchd4
Zfp202
Snx31
Ttll4
Nrip1
Slc16a7
Mpdz
Ppm1e
Plxnc1
Anxa9
F420014N23Rik
Mkrn2os
Tlr9
Arhgef25
Adcy8
Lrtm1
Sepsecs
Uprt
Ltb
Thsd7b
Ube3a
Msantd2
Cyp4x1
1700028E10Rik
Stxbp5l
A330076H08Rik
Gp5
Dnmt3b
4930579K19Rik
Malat1
9330188P03Rik
Mtfp1
Bdnf
Ppifos
Fuz
Mir99ahg
Slc22a21
Cntnap5b
Avl9
Rian
Gm8773
A330069E16Rik
AI450353
4931406H21Rik
Shcbp1l
Smg1
Qprt
9230116N13Rik
Unc5d
Nat1
Kcnt2
A330023F24Rik
Gpr135
Trmt11
Chl1
Cers6
Vip
Lpar5
Mat2b
Pde4c
Syt17
Kcnj3
Fam227a
Mysm1
Fat3
Liph
F2rl2
Emp1
Cpeb4
Slc7a3
Mslnl
Wasl
Gbx2
Ndst4
C030023E24Rik
Murc
Rara
Rps27a
Ncoa3
Cd101
Mir3072
5031434O11Rik
Dennd3
Rel
E030018B13Rik
2900005J15Rik
Zcwpw1
Gm11201
Twist1
Lrrc24
Hmox1
Clcn1
Cnga4
Sptssb
Xpo4
Nebl
Mex3b
Lincpint
Phf20l1
Grin1os
2010300C02Rik
Cpne6
Uggt2
Dgkg
Rapgef5
Sacs
Gm4371
Pgm1
Hist1h1e
Fut2
Slc17a9
Bcl2l15
Tenm1
Runx2
Hunk
C130030K03Rik
1700109K24Rik
A330040F15Rik
Ppfia4
Rad54l
Ern1
Dmrt2
Neurl3
Gm15328
Fam135a
Dhx33
Rell2
Zfhx4
2610020H08Rik
Tmem194b
1700034G24Rik
Gm20324
Sh3d21
Cdon
Pcsk5
2410021H03Rik
Dck
Gucy1a2
Inpp4b
Ccnt2
Osbpl6
Gabra1
Plin4
Fmr1
Proser3
Tmem74
Gpcpd1
Gyk
0610043K17Rik
AI504432
Gm14827
Zeb2
2210416O15Rik
Shprh
4933417D19Rik
Egfem1
Pigb
4930405A21Rik
Ap1s3
Pvt1
4930570G19Rik
Olfm4
Xlr3a
A430105I19Rik
Cemip
Slc26a6
Cyb561a3
Igf1
Adss
Malt1
Cacna2d1
Syt13
Zfp800
Cry2
P2ry14
Gm11974
Setbp1
Med12l
Egf
Klk9
Atad2
Lrrc7
Tgfbr3l
Chd2
4933427D14Rik
Rab27b
Csmd1
Plxna4os1
Shisa6
Fam19a2
Arl5b
Zfp697
Upk1a
Podxl2
Hfm1
Dclre1c
Rnasel
Hltf
Fgd4
Zfp442
BC005561
Trmt10a
Ppp1r42
Hcrtr2
Ercc4
Gm19522
Ubap1l
Orc4
St6galnac5
Dusp11
Cxadr
Aard
Zfp810
Zdhhc2
Hdac9
Grin3a
Il1rapl1
Slitrk2
4930539E08Rik
Pip5kl1
E330013P04Rik
2810025M15Rik
Adamts7
Gna14
Lrrc2
Mfsd7b
6230400D17Rik
Pggt1b
Slc16a11
Xkr6
Meg3
Il18bp
Spata32
Acr
Sfi1
Atad2b
LOC432842
Gm5141
4930412C18Rik
Slc36a4
Gm1564
Slc4a3
4632427E13Rik
Pnpt1
Tyrp1
Palmd
C77370
Yod1
Spag4
Ankrd61
Mical2
LOC100862268
Nrxn1
Cadm2
Etohi1
Adamtsl2
Zdhhc8
Col4a2
Pde4a
Dock4
Far1
Fam208a
Kitl
Gm10857
Enox1
3010001F23Rik
Smc5
Nphs1
Exosc8
9130019P16Rik
Gm16287
Zbtb18
B3gnt6
Mphosph10
Dhdh
Clasp2
Fam160a1
Lor
Tmem161b
3-Mar
Ascl4
Dlg3
Adam18
Pkd2
Rnf223
Snx29
Cdc40
Tbrg3
Alpk1
Slc22a6
Cabp4
Trmt44
Zmynd15
Dopey1
C530005A16Rik
Tma16
Hes7
4933407K13Rik
A930012L18Rik
Mkx
C230004F18Rik
5330434G04Rik
Chek1
Cacna1a
Lrrd1
Cyth4
Fibin
Cep120
3000002C10Rik
Igdcc3
Gm3704
Tia1
Slitrk3
Hsf2
Zbtb26
2700081O15Rik
Spaca6
Dkk3
Slc40a1
Piwil2
Ip6k3
C1galt1
Gm20219
Pth1r
Nr4a3
Dmc1
4930503L19Rik
Eda
Pygo1
Ucp3
Pex7
Pdss1
Nlrp5-ps
Isoc2b
5730405O15Rik
Gpr35
Gas1
5730522E02Rik
Lnpep
Snd1
Dscam
Gli1
Mtf2
Rimbp2
Gm3696
Uhmk1
Itga7
Anks6
Lin9
Fam189a1
Zfp420
Npy1r
BC100451
Cyp2t4
Trak2
Pcdh19
Adarb2
Zbtb16
Afmid
Sema3c
Rnmt
Ddx4
Ankrd13d
Chst9
Csmd2
Pcdh20
Phip
A530016L24Rik
Slc38a5
9230110C19Rik
Zfpm2
Mid1
Tnfrsf25
Atoh7
Adgrg6
Adcyap1
Limd2
3110039M20Rik
Zfp455
Chst7
Lamp3
4930590J08Rik
Ccnh
Lsm11
6720489N17Rik
A930016O22Rik
Kmt2c
Zbtb20
D830031N03Rik
Myh7b
Gpr179
Parp1
Slc38a11
Klrg2
1810062O18Rik
Pcsk2os2
Ythdc2
Fhl4
Gm6583
Mroh8
Arntl2
Mfsd3
1700096K18Rik
Rbm11
1190002N15Rik
Thoc2
Cryz
F8
Zfp719
Lysmd3
2700097O09Rik
AI429214
Tbx4
D930016D06Rik
Car7
Nudt5
Recql4
Cdh8
Rho
Eml5
9330199G10Rik
Syt7
Scube2
Gm2762
Pappa2
Tub
Zfp711
Gm15941
Zfp930
Cacna1c
Clcn2
Slc16a10
Pak6
Ankrd34c
Csf3r
Cacna1d
Plxna4
4930429F24Rik
Gckr
Kdm7a
B430319G15Rik
4933427G17Rik
Zxda
Fam114a2
Mars2
D130040H23Rik
Gm684
Psmb9
2410089E03Rik
Odf2
Gm16386
Tnfsf13
Fcho2
4930552P12Rik
Trmt6
Cep192
Il12rb2
Srsf7
Ccdc15
Rgs14
Mob1b
Abca5
Rspo3
Dnah17
Zranb3
Atg2b
1700020I14Rik
Ino80dos
9530059O14Rik
Mplkip
Mfap3l
F630111L10Rik
Actr3b
Smarca1
Gm10789
Pcdhgc4
Akap2
Lin28b
Dner
Dmd
Klhl10
Srrm4
Usp15
Polr3gl
Fendrr
Cacna1b
Ythdf3
Diap1
Myo15
Erich6
Acad10
2810032G03Rik
Rpusd3
Zfp518a
4930432K21Rik
Tchh
Mir22hg
Dpy19l4
Spidr
Pamr1
Cpne7
AI839979
Dpyd
Pnmal1
Poli
Slitrk5
Cdc7
Cacna1e
Adcy1
AW549542
Dcaf12l2
Dennd1b
C230091D08Rik
Mcur1
Mapkbp1
Mkl1
5430431A17Rik
Bbs10
A230046K03Rik
Sertm1
Arxes2
Fam160b1
Tmem140
1700049G17Rik
Nlrc3
Rabggtb
4921504A21Rik
Ovgp1
Lag3
Celf3
Atp10d
Aloxe3
Mir124a-1hg
3110045C21Rik
Kalrn
Rtl1
Mab21l2
Ttn
Sycp2
Cep112
Mettl17
St7
Nbeal1
Slco4a1
Peg12
Abi1
Guf1
Tcf4
Ints10
Rwdd2a
Foxp3
Gm6225
Nr4a2
Cntn3
Lars2
B830017H08Rik
Gm4787
Clrn1
Pgbd5
B230216N24Rik
Fam71f2
Fabp3
Cbx2
Zfp26
Fkbp7
Rfwd2
Klhl11
Fhl2
Zfp941
Shq1
Chpt1
Dscaml1
Msra
Ankrd10
Lims1
Rsbn1l
Dimt1
Pou2f2
Fam169a
Slamf9
Tmem194
Edn1
Ptprr
Lyl1
Mamdc4
Fsd1l
3110039I08Rik
A830082N09Rik
Map9
Cmbl
Zfp335
Mfsd2a
0610040B10Rik
Slc8a1
Ldoc1
Ccdc159
Tm6sf1
Nmd3
Usp13
Unc5c
Ppapdc1a
Cnksr2
Nfrkb
Man2c1
Asprv1
Bdp1
Dmbx1
Rnpc3
Myt1
Gabrg2
1700028K03Rik
Gm10791
Tead4
Stac3
Bbx
Simc1
Pkhd1l1
Klhdc1
Cstf2
Brdt
Fam65c
Tfap2d
Spon1
Sms
Diap2
Grb10
Mrps16
Zkscan2
Catsper2
Stxbp5
Echdc1
Gjd2
Lxn
Uimc1
Zfp715
Nup155
Gcnt7
Greb1
Lefty1
Celsr3
Traip
Dnah8
Zfp931
Smpd5
Zbed6
Inca1
Fmnl1
Unc80
Rhof
Fam212a
Nfib
Zfp81
Fbxo5
Wnk3
Nvl
Gm1653
Zfp182
Vps13a
Gjd3
Cd160
Slc7a11
2610035D17Rik
Asf1b
Gm5468
Slitrk4
Nron
Lcorl
Mfap3
Arsj
Zfp369
Riok1
Nop56
E530001F21Rik
Cdkn1b
Il6ra
9330020H09Rik
Cybb
Ptprc
Myo19
Col16a1
A530058N18Rik
Fam65a
Celf6
Gm16853
Hdac4
Vrk2
Ebf4
Trim40
Rasal1
2310033P09Rik
Cdkl5
Btbd8
Ccl28
BC027231
Lonp2
Fam188b
Gm10548
Cdh19
Trp63
Trove2
Fyco1
Gltscr1l
Cacna1s
Zxdb
Tnr
Elavl2
Telo2
Ptar1
Ccdc116
Tmtc4
Lrp2bp
Kcnj6
Dnase1
Wdr89
6330403A02Rik
Hmgxb4
Nktr
Aldob
Hcn1
Gm17769
Atp8b3
Rfx3
Abca1
Cep170
Serpini1
Dot1l
Clpb
Slc6a12
4930563E22Rik
Prpf39
Trio
Rbm7
Fam132b
Hecw1
Pnma3
Nek1
Pantr2
Whsc1l1
Amh
Trit1
Cand2
Zbtb41
Cep85l
3110057O12Rik
Rsbn1
Snhg11
Aqp6
Rmst
Klhl32
Ccdc73
Tceal7
Fam126b
Trim15
Glra1
Gm1141
Gm20199
Slc7a6
Tcea2
Chd1l
Atp7b
Gm10767
Pter
Gm527
Chac1
Prox1
Vcpip1
Sntg2
Ints2
Cdc42bpg
Ube2d3
Mdn1
Arhgap9
Prickle2
Dcaf17
Fcgbp
Ppip5k2
Hace1
Tspan13
Sphkap
Atrx
Tial1
Snx10
Chd9
Pcgf1
Fam135b
Bicd1
Hpdl
Srl
Lin7a
Dock11
Sebox
Arhgef37
Tnk2os
Fam129c
Shank1
Usp34
Rbbp6
Rnf182
Coro1a
Fam205c
Rrm2b
Hipk3
Peg3
Tmed5
Hrh2
Porcn
Psmg1
Edaradd
Asic3
Slc1a1
Opn4
Rnf112
Zfp953
Arhgap21
Hpn
Golm1
Sec14l3
Slit3
Gria2
Zfp654
Cdk12
Spopl
Tmx3
Dmp1
Pkn2
Npbwr1
Nrcam
Gm2027
Zfp804a
Cthrc1
Bcl11a
Nrp2
Eya1
C130071C03Rik
Layn
Pde3b
Ptprj
Gpr171
Vav3
Ftx
Zzef1
Qtrt1
Lrch1
Foxf1
Lrp8
Pdzd7
Cycs
Cpsf6
Ipo5
Snapc4
D930015E06Rik
Zfp729b
Gm19705
Lin7c
Birc6
Fam76b
Appl1
9930014A18Rik
Ccnt1
Rbm25
Tnfrsf23
Lgr4
Spns2
Tango6
9330136K24Rik
Lrrc40
Col4a1
Rad51c
Nrg4
Cib2
Cdk19
Gm9079
Tor1b
Pkib
Ntmt1
Tbc1d8b
Pgpep1l
Galc
Zc2hc1a
Gpr61
Zmym6
Prdm5
Ntng1
Srek1
Tspan12
Ndnl2
Shisa7
U2surp
Nsmf
Dffb
Armc1
H2-T10
Masp2
Dagla
Trnt1
9330159F19Rik
Barhl1
Rad9b
Kri1
Unc13b
Kdm4d
Syt16
Mfsd4
Pfas
Rgs13
H2-Oa
Crebzf
Katnbl1
Pop5
Pcdhac2
Adam33
Focad
Jmjd1c
Brwd1
Pxdn
Abracl
Ddx3y
Zfp738
Polq
6720483E21Rik
Tecta
Sntg1
BC028528
Zfp708
Hdac7
Zmym1
Shank2
Atm
Cenpu
Rasal3
Ccdc88a
Ddo
Asxl3
Ppid
Slc38a8
Tars
1700020D05Rik
Dmxl1
LOC100504703
AV039307
Abcc9
Usp43
Zfp112
Zfp57
Gab3
Zfp938
Cd2ap
Grid2ip
Nit2
Hbs1l
Sec24a
Optc
Sec16b
Fes
Pabpc1
Lhx9
Dab1
Gabpa
Syngap1
Lrrc25
Zfp958
Oip5
L1td1
Gpc5
Szt2
Dnajb5
Pdlim7
Zfp30
Arfgef3
Nat8
Fat4
Rbl1
Slco2a1
Uty
2900026A02Rik
Ncmap
Tmem18
Fancm
Dgkq
Map10
Zdhhc23
Gm13629
Kras
Npas1
Thbd
9430083A17Rik
Lhfpl5
Fam228a
Fbxo33
Gpr137c
Ssh3
Kcnq3
Ago3
B230319C09Rik
Zfp160
Zfp963
Tle6
Arhgap12
Txnrd2
Slc39a6
Zfp433
Ahctf1
Cbl
Dsel
Map3k4
2810454H06Rik
Zfp148
Sstr3
Pitrm1
Onecut1
Ccdc112
Mlph
Acvr2a
Fstl5
Gm16712
A930024E05Rik
1700112J16Rik
6720468P15Rik
Gm15760
Sez6l
Neil2
Tmtc3
Nmb
A4galt
1700071M16Rik
Slitrk1
Il17rd
Mettl2
Avpr1b
P3h3
Zfp251
Fzd1
Tnrc6c
Aqp9
Acsl4
Mcph1
Zfhx2os
Rgsl1
Car15
Uhrf1bp1l
Lrwd1
Hps5
Calr4
Slc44a5
Gipr
Pclo
A530072M11Rik
Alyref2
Cdan1
Wdhd1
Crim1
Tmem117
Cdh12
Syt14
Epm2aip1
Iqgap2
Slc17a7
Ascc3
Fam179b
Sstr4
Cox18
Rpgrip1l
Fam208b
Cnot6l
Rapgef6
2610044O15Rik8
Ppm1l
Ddx55
Lin7b
1-Mar
Faap20
Rasa4
Rhbdl1
Tmx4
N4bp2l2
Coro6
Arid2
Prex2
Tnfrsf12a
Rps4l
Xrn1
Polh
Zfp595
Hsd17b7
Aaas
Nufip2
Cadm1
Herc2
Ext1
Helq
Rab9b
Gm20751
Rn45s
Sergef
Zfand5
Tmem30c
Dgkz
Ptpn4
Fam174b
Syce2
Nol4
Sema6d
Hapln4
Kbtbd3
Cyp27b1
Tmem2
Dcaf6
Nbeal2
Tex30
B930059L03Rik
Ppm1k
Unc13a
Slc23a1
Pgm2l1
Cep78
Bag2
Tcf15
9530051G07Rik
Gm19710
Bend6
Prmt6
Sat2
Sytl1
Kcnn2
Kcnq4
Fgf10
AB124611
Rb1
Bcl6
Chm
Gbp6
Prss53
Ccna1
Setmar
Haus3
Morc4
Ccl3
Ets2
Olfml2b
Klk8
Abr
2610305D13Rik
Zcchc10
Spin2c
Fut11
Nxpe3
Dync1i2
Nhej1
Pcdh11x
Trim2
Fstl4
Smad9
1700048O20Rik
Nwd2
Alg10b
Aldh1l2
Fxyd5
Tapt1
Ccnc
Lrrc39
Psme4
Hnrnpa1
Tyk2
Camsap2
Defb1
Gm3414
Ncf4
Gabrb2
4930452B06Rik
Hdac3
Hspa13
Gm16973
Proser1
Olfm3
Cdk8
Htra2
Ptprs
Pdpr
Luc7l2
Apobec4
Zfp536
Il3ra
Fip1l1
Smc6
Rhbdf1
Pgr
Pam
Atp13a3
Gm10560
Mtmr12
Fry
Naa50
Znf512b
Fam171b
Zfp942
Btaf1
Zfp189
Adrbk2
Usp24
Vegfc
Eme2
Ttc22
Mrps18b
Prkag1
Ogfod1
Gm15663
P3h1
Noxred1
Gm20554
Alk
Adgrb3
Rabgap1l
1110046J04Rik
Tfpi
Rbm26
Yes1
Galnt3
Lrch2
Acp6
Nupl1
Gabpb2
Nbea
Dok3
Papola
Thoc1
Rb1cc1
Abhd17c
Afap1
Sf3b1
Eif4ebp3
B230312C02Rik
Adcy4
Uvssa
Rnf141
Dhtkd1
1600020E01Rik
Trappc2
Safb2
Mttp
Chordc1
C1qtnf2
Mctp2
Ddx60
Akr1b8
Cdh2
Sos1
Uba6
B4galt4
Vars2
Mllt10
Tmem8
Mbnl1
Rps6kb1
Rnf217
Prkg2
Noc4l
Zfp458
Matr3
Pcf11
Tro
Ube2e3
Igdcc4
A830018L16Rik
Tmx1
Nckap1
Per2
Spred3
Lrrfip1
Samd5
Tyw1
Phf6
Xk
Rgs19
Nme3
Ddx41
Rnf125
2700062C07Rik
Gm20187
BC030336
Itih2
Baz2b
Mycbp2
Trub1
Tra2b
Akt3
Nav2
Sh3rf1
Pnisr
Dip2c
Phtf2
Lef1
Myzap
3110021N24Rik
Reck
Prpf40a
Arhgap39
Xpo1
Lekr1
Soga3
Serac1
Wasf3
Itpka
Elac1
Zfp808
Gatad2b
Mef2c
Ralgds
Myo9b
3110009E18Rik
Edem1
Rif1
Pkd2l1
Lrrc55
Klf3
Evc2
Slc17a6
Pou3f1
Slc9a8
Smim6
Nrde2
BC003331
Wdr44
Gm10785
Slc22a15
Mtmr10
Fndc3a
Pitpnm2
Gm15694
Glrx2
Gm32014
Cep70
Sigirr
Dock9
Ireb2
Cirbp
A930004D18Rik
Rev1
1500009L16Rik
Dcstamp
Bzw2
Sec24d
Erich1
Rab3c
Zhx3
Erc1
Impg2
Cenpm
Heatr1
Slc25a40
Krt222
Tbkbp1
Kctd16
Mmaa
Cbll1
Klhl29
Capn7
Oaz3
Lypla1
Npm3-ps1
4921507P07Rik
Manba
Rhoj
Clip1
Ccdc85a
Ankra2
Wasf1
Muc6
Mybpc3
Kif18a
Stag2
C5ar1
Tsga10
Lrrn3
Rc3h2
Fam131a
Asap2
Sfswap
Dapk1
Ahi1
Kdm1b
Ankrd32
Cfp
Sh3yl1
Gpd2
Kdm6b
Baz2a
Rbm27
Zfp608
Gpr34
Atr
Ppargc1b
Rrp9
Camk2a
Eea1
Gpr173
Zfp105
Tha1
Cog5
Col9a1
[truncated: 13,510 more rows]
