# Supplementary material for: MAGIC: A tool for predicting transcription factors and cofactors driving gene sets using ENCODE data
Source: PLoS Comput Biol. 2020 Apr 6;16(4):e1007800. doi: 10.1371/journal.pcbi.1007800 (PMC7162552; doi:10.1371/journal.pcbi.1007800)
Supplement: S4 Table — The first column contains 5305 genes in the background list. Second column contains 842 genes induced as described in Methods and Results. (TXT) [file pcbi.1007800.s005.txt]

All	Reactive_Up	Up
Arc	Arc
Inhba	Inhba
Ankrd33b	Nptx2
Gadd45b	Lingo1
Tet3	Gpr3
Gpr3	Blnk
1700016P03Rik	Gadd45b
Lingo1	Plk2
Spry2	Sorcs3
Nr4a2	Epha10
Ifrd1	Brinp1
Pcdh8	Tet3
Cenpa	Sult2b1
Plk2	B230319C09Rik
Homer1	Fmnl1
Arl4d	Tmem2
Vgf	Rtn4rl1
Bdnf	Elmo1
Mir22hg	Vgf
Pak6	1700016P03Rik
Zfp948	Ptgs2
Tpt1	Pcdh8
Rbbp7	Acan
Gadd45g	Galnt9
Junb	Ifrd1
Sgk1	Slc6a8
Ap2b1	Synpo
Slc6a17	Mir22hg
Etv3	Mapk4
Dnajb5	Gadd45g
Arpp19	1700064H15Rik
Nr4a1	Spry2
Kdm6b	Akap13
Ptgs2	Ankrd33b
Fbxo33	Tmem198
Srxn1	Rfwd2
Lincpint	Mirg
B230319C09Rik	Bdnf
Synpo	Spred2
Gm23347	Dot1l
Arhgef7	Pxdn
Nr4a3	Cltb
Rfwd2	Shank1
Hpcal4	Asb11
Mirg	Rnd3
Med14	Zmiz1
Prosc	R3hdm1
Prpf38b	Ntrk2
Epha10	Jarid2
Rnf128	Dnajb5
Nefm	Sgk1
Pde4a	Nrxn3
Tmem178	Prpf38b
Tiparp	Pim1
Frmd6	Nrp1
Osbpl6	Pdgfa
Suco	Dgat2l6
Nptx2	Tmem178
Ntrk2	Polr2l
Slc2a1	Dlgap3
Mt2	Ppapdc1a
1810030O07Rik	Kdm6b
Fosl2	Spats2l
Rheb	Dock4
Errfi1	Megf11
Jmjd1c	Gm9925
Rab11fip3	Col4a1
Pim1	Ptprz1
Mt1	Srxn1
Ndel1	Dlgap2
Stk40	Acap2
Tspan31	Plekha2
Smim14	Pvrl3
Gm17212	Gm27000
Gm2606	Cdk11b
Nrp1	Plxdc2
Cdk11b	Rai2
Mapk4	Ccnt2
Fmnl1	Hsd17b12
Cltc	Atf3
Neat1	Entpd7
Fosb	Cul9
Rasl11a	H2-T23
Atf3	Hpcal4
Stmn4	Lmo7
Fbxw7	Dtna
Dpysl5	Ago2
Btg2	Trim9
Rtn4rl1	Etv3
Baiap2	Rnf19a
Dcun1d4	Pde4dip
Arid5b	Kcnk1
Sertad1	Dnajc1
Per2	Nptxr
Dnajc1	Neat1
Iqsec3	Sec61a2
Dclk1	Pvrl1
Arl5b	Npy
H2-T23	Scg2
Fos	Chgb
B830012L14Rik	Tfdp1
Gm11531	Osbpl6
Zscan26	Kcnip3
Cald1	Per2
Ppp2r4	Erc1
Akap9	Abr
Zfp414	Prss23
Mrpl41	Gnl3
Ccdc12	Tyro3
2610507B11Rik	Fbxw7
Higd2a	Ssh2
Vdac3	Tanc1
Ypel4	Pak6
Vstm2a	Rasl11b
Ndufc2	Ppp4r4
Ylpm1	Baz1a
Fam3a	Nrn1
Scamp5	Rpa1
Gm21092	Tapbpl
Sars	Snx1
Npc1	Homer1
Rars2	Lrtm2
Zeb2	Ptprn
Slc35b4	Zdhhc5
Dcaf17	Dock3
Nicn1	Frmd6
Akap11	Snf8
Epdr1	Ttyh1
Gpi1	Fam53b
Tef	Lrrc4c
Chn1os1	Prss23os
Zfp532	Gm2606
Mmd2	Stmn4
Tia1	Stx4a
Soga3	Spsb1
Ctps2	Rgs7
Gm12216	Per1
Rps4x	Pcnx
Sybu	Slc30a3
Lin7b	Stk40
Insr	Tll1
Zfp157	Vdac1
Tmem147	Rbbp7
Mtch2	Cog2
Gpr89	Svil
Fuom	Nrxn2
Atpif1	Ppan
Rab26os	Ric8
Hist3h2a	Fosl2
Prpsap1	Gm3272
Adcyap1r1	Cntn3
Arhgap21	Mapkapk3
Arhgap20	Grm7
Rapgef4	Nr4a1
Snhg11	Myo1c
Gpr155	Calr
Vps41	Nrp2
Ier3ip1	Ssbp3
Snx32	Wipf3
C1ql2	Dab1
Omg	Gm8506
Clasp2	Magi2
Rasl10a	Grasp
F730043M19Rik	Ppm1h
Pop5	Tspan31
Mtif2	Ppp1r16b
Scn3b	Gm20386
Myef2	Rheb
Per3	Dclk1
Cep70	Tacc1
Prdm5	Arl4d
Per1	Lingo3
Mia3	Gtpbp2
Gm3160	Car10
Ccdc85a	Nr4a3
Pcmt1	Dlg2
Mmd	Sik1
Tro	Ptpn12
C2cd5	Zfp948
Elmod1	Abca5
Erc1	Rtn4rl2
Macf1	Pgap1
Rabgap1l	Pcsk1
Psd3	Slitrk3
Sv2a	Gtf2b
5330417C22Rik	Rrp1b
Odf2	Cltc
Ccpg1	Igsf9b
4930402H24Rik	Hars
Dcaf8	Gabrb2
Atp2b2	Ski
Txndc15	Dmtn
Pde1b	Setd8
Cers1	Itgav
Cry2	Efhd2
Tenm2	Snap91
Mpdz	Meg3
Nop10	Gm14636
Ndufa4	Arr3
Tcf4	Top1
Kcnab2	Glce
A830018L16Rik	Sipa1l3
Coa3	Pdgfb
Mkl1	Ncan
Lrrtm1	Pdzd2
Rgs7bp	Ap2b1
2700062C07Rik	Rnf126
Tmem50a	Lrfn2
Hook1	Trp53bp1
Rb1cc1	Kcna1
Sidt1	Ncs1
Dtna	Arhgef7
Atf4	Gprc5b
Tor2a	Sstr2
Mapk1ip1	Sox11
Ufd1l	Plce1
Tmbim6	Mcmbp
Cryzl1	Ptgs2os
Fgfr1	Car12
Gm3272	Slc7a11
Gm10558	Cenpa
Dlgap4	Prosc
AI854517	Sec24a
Csrnp3	Apba2
Mbd5	Prorsd1
Dync1i1	Fam126b
Idh3g	Arhgef9
Nlgn3	Gramd1b
Sat1	Exosc2
Psenen	Kcnc4
Gabra1	Rab11fip3
Sptbn1	Tpt1
Pcsk1	Il1r1
Caml	Sh2d5
Rap1b	Spns2
Rgs2	Crtac1
Adss	Cx3cl1
Jkamp	Tmem35
Uimc1	Hsph1
Ptprn	Zbtb16
Ddhd2	Bhlhe41
6820431F20Rik	Ednrb
Faah	Vldlr
Robo2	Gnb5
Slc48a1	Plekhg5
Calb1	Lincpint
Clstn1	Nrg3
Hmgn3	Gm3160
Gm11655	Gabra4
Grm2	Blmh
Pcmtd2	Ndc1
Pigt	Gm10032
Efnb3	Usp40
Qk	Zfp189
Aarsd1	Setd1a
Tmem33	Lmtk3
Gm17214	Cnih3
Pdcd4	Acsl4
Acot13	Aloxe3
Cd200	B830012L14Rik
Cul9	Sik3
Rsrc2	Slc6a6
9330159F19Rik	Nr4a2
Cacng3	Grb2
Actn2	Med15
Nrxn1	Daglb
Hps4	Zfc3h1
Abr	Rnft1
Ccdc132	Trip12
Rprml	Galnt14
Gm15624	Tubgcp4
Slc25a3	Syne1
Tmem205	Gm26601
Mbtps1	Fscn1
Gm23164	Smap2
Cxcl12	Rasa3
Hmgn2	Pcgf2
Reep2	Mbd1
Ttc14	1700029F12Rik
1700029F12Rik	Ube2g1
Hsf2	Slc24a4
Srgap3	Gm22904
Tmem2	Eno2
Hax1	Mt2
Fbxw5	Rims1
Prkag2	Dmxl1
Ate1	Inpp5f
Gstp1	Micall1
AI593442	Fyn
Polr3a	Mast2
Krtcap2	Cdkl5
Gucy1b3	Sin3b
Mysm1	Stx1b
Map2k1	Iqsec3
Cog5	Prmt8
1810022K09Rik	Smad7
0610011F06Rik	Plekha5
Orai2	Pi4ka
Sdf4	Prdm10
Pmm1	Gm26917
Cltb	Slc25a3
Mbd2	Dvl1
Fyco1	Gm2974
Wdr35	Acsm2
Cdh13	Cacna1a
Birc2	Tsc22d2
Gpr19	Nt5dc3
Lrrn2	Tcerg1
Npy	Gm26685
Fam133b	Hbegf
Spock2	Atp6v1b2
Kcna4	Fgfr1
Hint1	Schip1
Wdr47	Hnrnpa2b1
Piga	Socs5
Ip6k2	Gtf3c1
Gm6483	Lppr2
Gas7	Eprs
A230006K03Rik	Rab33a
Nrn1	Arid5b
Gfm2	Yipf5
Baz1a	Mt1
Ost4	Wdfy1
Thra	Lrp12
Lrrc16a	Fam19a1
P4ha1	Sv2c
Cfdp1	Ppm1b
Skil	Sptbn2
Arf4	Rapgef6
3110043O21Rik	Zmynd8
Araf	Sdk2
Dleu2	Otud7a
Ndufv2	2810403D21Rik
Phf14	Ncor2
Mir3082	Sergef
Dph6	Gm29214
Smad7	Por
Kdsr	Slc6a17
Sult2b1	Slc2a1
Wdr75	Pno1
Smc1a	Tenm4
Abhd8	Rangap1
Mast4	Setd3
Ppan	Ahcyl1
Luc7l3	Pttg1ip
Snap47	Rgs4
Uros	Prex1
Gnal	Rnh1
Lgi3	Snord69
Ciapin1	Rnf121
Disp2	Samd4
Kcnj9	Hdac3
2010111I01Rik	Rian
Jmjd8	Mrpl13
Gm10605	4932438A13Rik
Zswim6	Ceacam19
Rnf13	Gria4
Wbp2	Actn1
Tgs1	Fos
Tbrg1	9430041J12Rik
Slc1a2	Snora31
Gm9806	Gm23164
Ppp1r9a	Erdr1
Ube2g1	Ildr2
Ccnh	Pdia6
Atxn7	Ppap2a
Ift122	Srcap
Gm12396	Gm10409
Tceal5	Gm3020
Rasa1	P4ha1
Mga	Cap1
Kcnj2	Cit
Gcc2	Slc2a9
Rpl7a	Gm26318
Pja1	Trip10
Trap1	Epha7
Ctbp2	Cry1
Cpeb1	4921534H16Rik
Slc26a10	Hspa4
Clasp1	Trim41
Mid1	Dpp6
Armcx3	Acap3
Dot1l	Gm3667
Slc2a3	Smyd4
Herc2	Gipr
Gm22710	Jmjd1c
Tmem198	Nab2
Ybx1	Actn2
Rasl11b	Gabrb1
Hnrnpu	Dyrk3
3-Sep	Grin2a
Rab26	Bag3
Ptdss2	Stam
Rnps1	Mtf2
Senp6	Gm24515
Cap1	Trank1
Sik1	Hcfc1
Tuba1a	Gdpd5
Vti1b	Gm22567
St6galnac5	Ms4a1
Kif5c	Kcna4
Dock10	Gm14964
Slc6a8	Lrrc48
A230050P20Rik	Nlk
Bicd1	Slc16a1
Nbr1	Zbtb17
Sltm	Vimp
Aatf	Aim1l
Mcoln1	Gm16349
Tsc22d2	Arhgap42
Magoh	Mir132
Dzip3	Gabbr1
Phf20l1	Larp1b
Sec11c	Atad3a
Ivns1abp	Mir410
Sgcb	St8sia3
Hsp90aa1	Map2
Chgb	Col4a2
Uck1	Wdr1
Tonsl	Ank3
Trim44	Rasd1
Ice2	Garem
Gtf2i	Ssfa2
Ccdc47	Lhfp
Psma4	Mki67
Arhgap44	Dcun1d4
Gtpbp8	Gid8
Ntng2	Gabra1
Vps13c	Pabpc4
Tmed4	Arxes1
Sumo2	Rprml
1190007I07Rik	Samd11
Ptprs	Ippk
Pgls	Gm26705
Pdgfa	Dlgap4
Oaz1	Junb
Dpm2	Gm7437
Sik3	Pigm
Nfx1	Morc2a
Ints3	Gm11490
Rufy2	Unc13d
Rps11	Nifk
Med12l	Gpd1
Zwint	Csmd2
Gabarapl2	Btg2
Gm13349	Cers6
Gm25749	Riok3
Egr1	Rps6ka3
Ahcyl1	Ifi203
Gprasp1	Snhg6
Gpr85	Btbd3
Rab11a	Wsb1
Krit1	Myh9
Car11	Gm17212
Fam13a	Plxna2
Fbxo38	Gm15276
Napepld	Tfg
Tmem191c	1810030O07Rik
Arhgef2	Naa25
Slc24a5	Unc45a
Mapk8ip1	Dcaf13
Tspan5	Slc9a9
Gm23474	Cracr2b
BC005537	Smarca5
Stxbp6	Mir1906-1
Edem2	Mir1906-2
Tpt1-ps3	Slc25a44
Hace1	Tmem173
Mcfd2	Cdk5rap1
R3hdm4	Gm15425
Mrpl53	1500012F01Rik
Epha7	Ccdc88c
Zcchc7	Ank2
Arxes2	Glra2
Clpp	Ftcd
Rnft1	Gm3052
Mical2	Epha2
Nav1	Pabpn1
Atp5k	Flcn
Hspa12a	Gm28720
Usp36	Trnp1
Samd4	Kcmf1
Naa38	Ddx1
Lpin2	Phf21b
Prrt1	Sertm1
Lypd1	Mageb16
Csrnp1	Gm26205
Chd9	Nrg3os
Trpc6	Gm13255
Trerf1	Grip1os3
Usp2	Ppp1r12c
Gm28062	Gm26772
Pianp	Dok5
Ptpn5	Ckb
Bag3	Prkce
Tmem126a	Snora68
Tmem9	Trim2
Spred2	Phlpp1
Rtf1	Zfp711
Rcor3	Gm16199
Ak2	Slc25a36
Add3	Pgbd5
Dhrs7	Baiap2
Wdfy3	Slc13a1
Pnmal1	Acad10
Nfix	Stx3
Lsm3	Sntg1
Tgfb2	Scarna3a
Stmn3	Eef1d
Kcnf1	Sertad1
Angel2	Dpysl5
Calu	Slc39a7
Palmd	Prickle1
Bccip	Mrgprc2-ps
Ehd1	Arhgef10
Sort1	Nrf1
Gdap1	Rnf128
Tmem175	Furin
Ccdc88a	Fyttd1
Ergic3	Il11
Pstk	Gm22228
Rpl6	Xpo6
Hspa5	Gm17151
Tmem50b	Cs
Gm4076	Csde1
Tmem59	Klhl2
Gm14410	Ppp1r12a
Gm10175	2010300C02Rik
Eprs	Grem2
Cbx3	Wbscr17
Epn2	Hectd2
B230217C12Rik	Nos1ap
Hmbox1	Cd209c
1700080N15Rik	Gm28006
Slc12a5	Pfkp
Eefsec	Smg6
Myo5b	Stk19
Sphkap	Mfsd2a
Ntf3	Sez6l
Mdm4	Fbxo33
Lmo7	Brd2
Stxbp5l	Psd3
Rpl7	Gm14343
Cwc15	Fam135b
Ndfip2	Ppp2r5a
Ift20	Parp1
Rexo4	Stc1
Cerkl	Ncoa5
Dgkg	Gm3194
Bphl	Dlg1
Pttg1ip	Mapk6
Ktn1	Ebp
Ptprd	Src
Lrrtm3	Brap
Ist1	Grm8
Ccnl1	Wdr43
Gnpat	Chrm1
Gm10039	Herc2
Rpl27a	Rpl17-ps8
Gpr22	Kcnb1
Rpl18	Eif4g1
Adora1	Prkg1
Tram1l1	Tial1
Raf1	Srebf2
Amph	Dusp11
B4galt3	Reep3
Tvp23b	Msi2
Yipf2	Gm23347
Ndufaf3	5430416N02Rik
Churc1	Csrnp2
D130040H23Rik	Syngap1
Mal2	Serinc2
Gbf1	Gm15418
Rabl2	Mir29c
Enpp5	Cacna1c
Anapc5	Gm22901
Spag9	Mlf2
Mbip	Spock3
Tmem167	Nip7
Eif5	Dusp4
Dusp4	Arpp19
Il1r1	Gm5908
Sstr2	Gm17214
Tango2	Gm22914
Ruvbl2	Ptp4a2
Arl6ip1	Mamld1
Pigyl	BC005537
Stx1b	Nlgn2
Ift88	G3bp1
Tnrc6c	Armcx3
Mn1	Gm21887
Hecw1	Trmt6
Eml6	Ptbp1
Rbm15	Ndel1
Dync1li1	Ywhag
Scn3a	5031439G07Rik
Igfbp5	Rab6b
Rpl14	Gm13389
Bhlhe40	Atf2
Acvr1b	Gm3383
Nrp2	Fgfr2
Prkdc	Hsf2
Rnf167	Kcnf1
Rapgef6	Ggps1
Rpl37a	Zfr
Hp1bp3	Egr3
Rbck1	Gm24989
Pdhb	Vcpip1
Tm2d2	Psma3
Lppr1	Gm3617
Camta1	Gm20511
Poglut1	Usp28
Pea15a	Braf
Gm21814	Large
Gramd1b	Pde10a
Sf3b2	Kdelr3
Atp8a1	Gm27640
Atp6v1e1	BC089491
Dbn1	Mlip
Tomm5	Trhde
Hivep2	Elk3
Tardbp	Lrrc8a
Fcho2	Gm27397
Hsd17b12	Ptk2
Svop	Ap2a1
Ccnl2	Pigq
Fuz	A330023F24Rik
Dnm1	2610042L04Rik
Pik3ip1	Map4
Sdk2	Slitrk4
Atp6v1g1	Ammecr1l
Ranbp2	Zfp954
Slirp	Olfr288
Nt5c	Mdm2
Otud4	Jsrp1
2810403A07Rik	Slc4a7
2900011O08Rik	Gys1
Tstd2	Syncrip
Ppp4r4	Krt2
Cox7b	Rps2
Cnnm1	Snrpa1
Itm2c	Rbm4
Mtmr12	Csmd1
Ly6e	Sf1
Fam173a	Knop1
Etv1	Pdp1
Anapc4	Atp13a3
Actl6b	Ppm1e
Mcl1	Zmat4
Pcdh17	Dyrk1a
Polr2g	Pqlc1
Osbp2	A330069E16Rik
Sema5a	Sptbn4
Stim2	Nnat
Ndufb11	Erich1
Dync1li2	Snhg12
Map3k4	Ube2d2a
Gad1	Gripap1
B3galnt1	Brip1os
Tnrc6b	Otud5
Rps6ka3	Mob1b
Plec	4632411P08Rik
Arpc5	Mrpl53
Ski	Zfp871
Gm23114	1700016D06Rik
Gm14306	Fam98a
Pde10a	Osgin2
Gm20404	Phyhd1
Add1	Phxr4
Slc25a12	Erh
Mrps5	Pprc1
Prkacb	Prdx1
Prmt8	Rbm15
Ankrd13d	Patl1
Gm26853	Kpna1
Tamm41	Pex12
Olfm1	Fbn1
Gm13389	Sntb2
D930015E06Rik	Tyr
Atp5g2	Gm22613
Myh10	Herc3
Galt	Cxcr2
Pcnxl4	Adrbk1
Tmem258	D7Ertd443e
Ccdc28b	Sec61a1
Gm8506	Ttc7b
Rbm5	Mir466j
Ryr1	Ip6k1
Atp6v1b2	Parp6
Mrps10	Polg
Gmps	Gm14741
Brinp1	Glra3
Snrpd2	Rilpl2
Ndufa10	Hmgxb3
Sptbn2	Stk16
Myh9	Trit1
Gnl3	Nupl1
Tmem181a	Gm28502
Pcyox1	Gm10524
Hectd2	Hexdc
Wwp1	Csrnp1
Maf1	Nfkbia
Gm10443	Aprt
Mir410	6430548M08Rik
Cwc25	Cnppd1
Crym	Vmp1
Dpf1	Osbpl11
Dguok	Scpep1os
Rwdd1	Entpd4
Zbtb18	Hiat1
Spsb1	Nlgn1
Prrc2c	Gm27920
Cnot2	Grk6
Smim8	Gm20036
Irf3	Fam219a
Prpf39	Lta4h
Ormdl3	Gm26686
Usp14	Brd4
Sppl2a	Ctla2a
Rpl14-ps1	Idh3b
5330434G04Rik	Gm14776
Pde4dip	Coro1a
2610044O15Rik8	Gm26737
Scfd1	Usp32
Tm9sf4	Dlg4
Gm561	Clstn3
Cox7a2l	Grik5
Haghl	2210408F21Rik
Cnpy2	Htr4
Tceal3	Hspbap1
Zmym3	Erf
Fam163b	Lyzl4
Sypl	Grin1
Slc16a1	Prrc2c
Mknk1	Pcdh1
Unc80	Prr14l
Mettl23	Tmc5
Fam3c	Trak1
Ptprr	Ensa
Exosc2	Atp2a2
Ak5	Errfi1
H2afz	Gm22468
Trim46	Gm12953
Hmces	Ubtf
Rwdd4a	Jun
Ide	Rpl8
Nhp2l1	Mrps26
Mapt	Csnk2a2
Fam53b	Ddx3x
Osgep	Pxk
Akr1a1	Nkain3
Tapbpl	Gm15124
Wbscr22	Gm22117
Nr1d1	Atf4
Shisa7	Sp7
Rpl17-ps8	Kcnj6
Rufy3	Kirrel3os
1500011B03Rik	Dusp6
Otud7a	Nploc4
Impad1	Anxa11
Mccc1	Syt4
Grb14	Gpbp1
Fam19a1	Gm10131
Rit2	Ctu2
Slc6a6	St7
Sec24a	Tet2
Cbx6	Osbpl8
Cog4	Ncbp1
Plk5	4930480K15Rik
Ccdc84	Id2
B230307C23Rik	Med14
Cacna1b	Vps13a
Cox7c	Gda
Vcl	Foxj3
Nlgn1	Sez6
Lias	Ttyh3
Orc2	St13
Pja2	Nbas
Rnaset2b	P2rx5
Tor1a	Rab40b
Zdhhc4	Gm15883
Heatr6	Srrm4
Ptp4a2	Erc2
Zfp280c	Gm26600
Rbmx	Hes7
Mars	Gm22852
Arl8b	G530012D18Rik
Stard5	Ssr1
Mapk1	Zfp667
Sertad2	Gm25958
Katnal1	Gm21156
Tmem14a	Heatr3
Fbxo8	Gm21685
Lztfl1	Nyap2
Gm6710	Srsf5
Ankzf1	Acvr1
Pan2	Drd4
Naa60	Gm2956
Abhd16a	Gm26984
Rpl37rt	Wdhd1
Klhl22	Ccnf
Zbtb1	Kif17
Gm14418	Eif4a1
Shprh	BC051077
Nrcam	Gm11417
Rab40c	Gm9985
Gm16111	Ptn
B3galt5	Rtl1
Thrsp	Vprbp
Thoc7	Tmem132a
Gm14327	Gm16933
Uqcrb	Synj1
Mir5099	Zdhhc2
Uqcr11	Gm3411
Birc6	Ythdc2
Grk6	Gm25693
Camkv	Eef1a2
Nxf1	Fam110b
Nfs1	Mbp
Scd2	Clk4
Gm26732	Lrrc42
Matr3	Snx21
C230004F18Rik	Sra1
Zfp955a	Magoh
Chd6	Chga
Chac2	Gm27501
Psmd14	Sdf2l1
Tll1	Wdr74
Pak1	Slc5a12
Spint2	Abcf3
Myl6	Acsl6
Trmt13	Rps6ka2
Gm26916	Lpp
Spata2l	Eef2
Nsmaf	4930435C17Rik
Gak	Srp72
Ina	Kcnj4
Mat2b	Gm23658
Tpr	Snora19
Zcchc18	Tlk1
Dlgap2	Tmem263
Gm26705	Pex5l
Arpc2
Abhd6
Fam213a
Fbxl6
Msh3
Tnfrsf19
Gm29371
Emc3
Sirpa
Rps21
3110057O12Rik
Tmem30a
Ttpal
Dmap1
Pnkp
Dnajb9
Ampd2
Mrpl22
Sesn1
Ing4
0610037L13Rik
Mbnl2
Ccdc30
Zfp182
Btbd3
Bmyc
Mgat4a
Dusp12
11-Mar
Syngr3
Imp3
E130102H24Rik
Smc2
Dag1
Otud5
Eif5a
Pmpcb
Gm14391
Plekhh2
Gm22859
Epha6
Lage3
Ralgapa1
Dopey1
Blvrb
Mgea5
Top1
Atp9a
Numa1
Crebrf
Crot
Ncald
Arid4a
Cnih1
Schip1
Srsf5
Gm6712
Fam178a
Bcl11a
Srp19
Glmn
Ano3
Jun
Vwa5b2
Srrm3
Zfp398
Gm6505
Asb3
Ncam2
Laptm4b
Nsd1
Spata7
Snapc3
Pde7a
Vdac1
Rnf19a
Blmh
Ganc
Plagl1
Rtn4
Zdbf2
Timmdc1
Pvr
Hmga1
Sgip1
Adam15
Gm11407
Acan
Trpm7
1110008P14Rik
Chn1
Asph
2810029C07Rik
Tmem109
Pvrl3
Mrpl2
Rnf5
Abhd2
Rpl28-ps1
Fry
Gtpbp2
Dync2h1
Grcc10
Cisd1
Atp5o
Taf1d
Rnf165
Pacsin1
Scp2
Pcsk1n
Cacnb2
Tsc1
Phf3
Rbm10
Mknk2
Phf21a
Nceh1
Elp2
Tnfrsf21
Bre
Pin1
Impact
Trmt1
Fam227a
Dennd6b
Atp6v0e2
Ankra2
Gtf2h2
Iqgap2
Mettl17
Mtfp1
Ndn
Ndufs3
Gabarapl1
Zdhhc17
Wscd2
Fads1
Zc3h15
Eif4a1
Gm29562
Tanc2
Mir99ahg
Mak16
Gm24515
Ogfrl1
Map7
Rad52
Gpatch8
Sobp
Atp6v1g2
Rapgefl1
Syngr1
Trip4
Sugp2
Pnck
Rpa1
Gba2
Prkca
Kpna1
Timm10b
Fam96b
Bcl9
Mdp1
Snf8
Mau2
Osbpl8
Gm15661
Bloc1s1
St3gal5
Tmem179
Slc38a9
AU041133
Prpf40b
Tmem208
Polr2e
Snx3
Scnm1
Rasd1
Lrp1
Nol6
Wipf3
Nono
Galnt9
Pfkm
Gm6871
Syt13
Abcc5
Helz
Vps39
Rabgap1
Osgin2
Polr2l
Cep19
Gm27321
Pex12
Pdzd11
Crbn
Reep5
Tmem246
Fam189b
Fbxw2
Gpr137
Rpusd1
Atxn7l3b
Gm16349
Rtn4rl2
Stx12
Camk2n1
Gm27224
Wdr13
Emg1
Rps28
Fam65a
Uchl5
Mff
Vstm2b
Pex3
Frrs1l
Srrt
Sec22a
Gm12918
Zfand5
Mcm3ap
Gigyf2
Alg2
Cog7
Ngef
Rhbdd2
Csad
Egr2
Rps19
Unc13d
Lancl1
Tanc1
Hsd17b4
Gm24989
Gm23492
Thap3
Akap6
Gm26070
Fubp3
Actn1
Kidins220
St7
Commd1
Zfp799
Psme4
Ubc
Slc37a4
B9d1
Rps10
Slc7a1
Rpl31-ps8
Ddx55
Eml5
Gm15280
Snora31
Tbc1d15
Psmd4
Zdhhc5
Ocln
Bcl11b
Pgbd5
C1ql3
Creb3
Ndufc1
Asah1
Gda
Acvr1c
Fam13c
Riok1
Sprn
Glrb
Gm23416
Slc35f4
Gmppb
Cdkl3
Rrm2b
Tmem199
Slc36a1os
Arhgap12
Gm26377
Lmo4
Nme7
Scaper
Celf5
Gng2
Atraid
Gm14636
Trpc4
Lamtor4
Dnajc6
Naa10
Trim23
Tiam2
Gm27773
Gnb2l1
Trmt1l
Ddx46
Rgp1
Lcorl
Pabpc4
Stk38
Eif4g2
Ganab
Actn4
Mfsd2a
Pmepa1
Gm25996
Armc8
Aurkaip1
Alg13
Pgap2
Atp6v1d
Car4
Shisa4
Acyp1
Zfp60
Far1
Mrpl12
Gm4724
Mrps18c
Sec61a1
Med13
Vamp4
Afg3l1
Man2c1
Glce
Ltbp4
Sun1
Narf
Ppp1r2
Lsm8
Gm27845
Vrk3
Chrm1
Cadm1
Babam1
Sirt3
Polr2i
St7l
Gm14004
Exosc7
2810004N23Rik
Ier5
Vkorc1
Kat6b
Hap1
Spcs2
Jph1
Sys1
Syna
Ivd
Mmp17
Slc2a6
Gm20394
Phf21b
Mfap3
Gm7536
Sirt6
Ppap2a
Cntn5
Mapk10
Plekha2
Fez1
Enthd2
Sbf1
Cnrip1
Nmt1
Ap3m2
Gm12668
Rabac1
Chp1
Ndnl2
Gt(ROSA)26Sor
Usp22
Ddx17
Kmt2a
Gm20386
Lix1
Med7
Fam126b
Lmo3
Mroh1
Rab6b
Gm12929
Pnrc1
Kpnb1
Chga
Snph
Uevld
Oxct1
Ercc4
Dagla
Prr14
Aoc2
Tpp1
Tacc1
Ngly1
Mrpl32
Ndufb10
Coq10b
Rab24
Mir6240
Eif4g1
Fbxl16
Zfp260
Pxk
Proser1
Gltscr1l
Arel1
Usf1
Chordc1
Abcg1
Sh3gl2
Prss36
Gm24327
Pdk1
Tpp2
Sri
Trmt11
Ago2
Rpl37
Txlng
Itfg1
Amt
Oxr1
Rnd3
Trappc9
Slc2a4rg-ps
Fopnl
Tmem263
Napg
Fut8
Rpl28
Chst9
Lppr5
Ccdc6
Wscd1
Gm28438
Syt7
Ppil2
Ntn5
Pvrl1
Zfp61
Mrrf
Bin1
Mlx
Shroom2
Cipc
Alg11
Sgce
Nkain2
Pcdh9
Rbfox3
Mast3
Ezh1
Slc11a2
Usp40
9130019P16Rik
Cdc7
Calcoco1
Sema6d
Sestd1
Hif1an
Slc30a9
Cdkn1a
Zmat2
Grb2
Rpl23
Scg2
Vars
Myl12b
Ptpn3
Gpaa1
Tusc3
Ppwd1
Usp48
Vdac2
Slc25a20
Ankrd46
Tbpl1
Slc17a5
Zfp945
Myg1
Parp11
Crem
Sdhc
Nrip2
Mpzl1
2810428I15Rik
Prpf4b
Gtf2a2
BC005561
Zfp451
Adnp
Letmd1
Sf1
Slc7a6os
Zfp329
Nsun6
Scn2a1
Mcf2l
Prkar2a
Dynll1
Kif1a
Itgb8
Hk1
Rab3a
Gm28439
Srek1ip1
Thyn1
Ippk
Tet2
Zfp655
Dgkb
Vps54
Rnf208
Cinp
Pdyn
Secisbp2
Tubgcp3
Polr2k
Rasal2
Zbtb38
Tor1b
Ubr4
Prdm10
Nat14
Rabep1
Mir212
Smyd4
Gdap1l1
Gm11815
Ssh2
Ssrp1
Ppp3r1
Frzb
Lnp
Crlf3
Yipf3
5430403G16Rik
Trub2
Snora73b
Ggt7
Cnot3
Ctsf
Hspa9
Gm17139
Ndufb6
Ndufa3
Abca5
0610012G03Rik
Otud7b
Srek1
Pgm2l1
Gm22655
Tmem107
Txnl4b
Dock3
Ola1
Fsd1l
Slc1a3
Gm9017
Timm50
Mtmr4
Rabggtb
Sema4b
Mir132
Cct5
Slc1a1
Brd2
Scg3
Acvr2a
Szt2
6030458C11Rik
Nipal3
Faf2
Htra2
Nolc1
Snapc4
Colgalt1
Wrb
Cystm1
Gm12276
Eftud1
Zfp87
Usp20
Slmap
Rbbp9
Zfp960
Baz2b
Eya1
Pomk
Rnf44
Ufsp2
Cfl2
Sf3b1
Snhg5
Syncrip
2900093K20Rik
Rnpc3
Fam229b
Stat1
Otub2
Igsf3
Efcab1
Nol12
0610009O20Rik
Amdhd2
Elmo1
D430041D05Rik
Gpm6b
Stx3
Jade3
Flna
Olr1
Eif4e3
Ulk2
B4galt4
Ctc1
Epg5
1500004A13Rik
Atp5j2
BC003331
Smek2
Paip2
Scrt2
Rplp2
St6galnac6
Dhrs7b
Acyp2
Mfap2
Ccdc66
Kcnj6
Ip6k1
Gm9843
Npy2r
Riok3
H2afx
Brap
Gm8498
Klhl3
6720427I07Rik
Hspa4
Rap1gap2
Pdzd2
Aagab
Rmdn1
Mms19
Rtl1
G6pc3
Fam120b
Eif1a
Krt10
Atp11c
Serp2
Vbp1
Ncan
Sec23a
Rogdi
Strbp
Ckb
Iffo1
Gm25035
Abhd14a
Fam32a
Lancl2
Sirt7
Mrps24
Ppib
Fgfr2
Lonrf1
Lrrcc1
Gbe1
Ppp3ca
Arl1
Ctu2
Tial1
Celf4
Alkbh1
Mdn1
Gm16199
Taf1
Car15
Creg2
Ttc4
Romo1
Uba5
Mapk14
Rpgrip1l
Acot3
Prorsd1
Atg9a
Supt16
Prr13
Arf1
Tmem63c
Cyp4f13
Srrm4os
Txnl1
D630045J12Rik
Arl15
4-Sep
Ryr2
Wasf3
Scarb1
Dmxl2
Ergic1
Iars
Cd81
Guf1
Dynlrb1
Mphosph9
Arih2
Cdc40
Kcnip2
Atl1
Tmem101
Slc43a2
Nefl
Gm20541
Gm26723
Fra10ac1
Gm16586
Nsg1
Chmp1a
Kif3a
Mir5128
Ilf2
Htt
Slc25a19
Gm14434
Tyw5
Rps2
Atrip
Gnb5
Fgfr1op2
Slc50a1
Itfg2
Nab1
Rpn1
Golm1
Arhgap35
Lrrn1
Znf512b
Bloc1s2
Bivm
Rhoq
Rchy1
G3bp2
Isca2
Zdhhc24
Rps18
Rab2a
Faim
Dopey2
Ppme1
Gmppa
Kcnt2
Swi5
Cul5
Rac1
Zfp93
AY512931
Ddhd1
Gm29084
Cct8
Ptdss1
Acap2
Pomp
Rpl9
Ankrd45
Rasa3
Grik2
2610524H06Rik
Atp5c1
Cep295
Itga8
Efhd2
Gm12258
Tubb5
Gm23617
Jtb
Midn
Fyttd1
Gpr61
Itga4
Nfil3
Kirrel3
Cecr5
Braf
Btaf1
Terf1
Clns1a
Slit1
Gm13255
Ppp1r15b
Snhg3
Fam92a
Ptpn12
Mbnl1
Gm15425
Gm2000
Tmco1
Gm5577
Ttc5
Ablim2
Tsta3
Dhodh
Sqstm1
Fst
Pigk
Sh3glb2
Hectd1
Stx16
Scap
Zfp933
Gfra4
Pls3
Cdc123
Dnal1
Pclo
Polrmt
Insig2
Ctsd
Ubr1
Rpl38
Lrrc45
Dlgap3
Gm11490
Sec61a2
Tmem138
Gm14325
Sstr1
Tm7sf3
Sncb
Map2
Ccdc28a
Gm22883
Edil3
Tsn
Gm22461
Ly96
Usp8
D130043K22Rik
Jund
Kansl1
Map3k3
E130311K13Rik
2010315B03Rik
Ipo5
Yipf1
Lamtor1
Zfp1
Kmt2c
Trappc8
Bcl7a
Cir1
Nupl1
2900076A07Rik
Galnt14
Trappc1
Dcun1d2
2310022A10Rik
Zfp322a
Taz
Gm14435
Yae1d1
Pcif1
Osbpl1a
Mfsd6
Paf1
Gm12942
Nrxn2
Wsb1
9030624J02Rik
Nsg2
Samd12
Sat2
Uqcr10
15-Sep
Ccndbp1
Cers4
Chkb
Bpnt1
Dyrk1b
Gm22714
Entpd6
Fchsd2
Ap2m1
Rgs7
Fam120a
Mthfd1
Slc11a1
Pdcd10
Bcl10
6330403K07Rik
1810009A15Rik
Mmgt1
Mcts2
Mro
Nprl2
Bcl2l1
Jakmip3
Epha5
Zfp651
Stam2
Cdk5r1
B3galt1
Gm11027
Slc35b1
Maz
Psen2
Ift140
Mboat2
1500012F01Rik
Recql5
Tmed9
Map6
Kdm3b
Zfp930
Setd5
Nol4
Kcnj4
Ankrd28
Apex1
Acot2
Pcgf2
Alkbh6
Rian
Apex2
Gm3604
Qars
Tinf2
Resp18
Zfp623
Kcnd2
Slc44a1
Cntn1
Csf1
Kcnk1
Gm22119
Hmgcr
Aqp11
Gm21769
Trappc4
Rlf
Lpcat1
Gabbr2
Il11ra1
Hnrnpa2b1
Gm25574
Pkd1
Mob1b
Dpysl4
Cacnb3
Hist1h4d
Stk25
Pfdn6
Gm11127
Amz2
Etohi1
Sh2b3
Firre
Galnt18
Trim6
Zfp369
Diras1
1700020I14Rik
Bnip3l
Ndufb3
Hspa8
Apc
Atm
Chd4
Supt20
Pagr1a
Csmd3
Lzts1
Rnf217
Cops2
Spns1
Gm3244
Rps13-ps2
Naa16
Mageb16
Crtc1
Tmem42
Smarcb1
Mrpl44
Prdx2
Vamp3
Tub
Gm25603
Matn2
Mettl10
Pi4ka
Rai1
Mtx2
Pcmtd1
Armcx2
Tubb4a
Vash1
Kitl
Mcu
Dut
Dcaf6
Prickle2
Slc9a6
Rprd2
Dmxl1
Sirt5
Cnep1r1
Thsd7a
Zfp958
Stat3
Ikzf5
Aimp1
Atp2b3
Zfp106
A330102I10Rik
St5
Slc16a11
Ipo11
Gm20400
Timm22
Lrrfip1
Tom1l2
Cog6
D2Wsu81e
Tdrkh
Esd
Mto1
Ube2r2
Ndufaf7
Rassf8
Glrx3
Rab23
Ndufa7
Stag2
P4hb
Gm27675
Smoc2
Mbtd1
Gm13632
Zfp442
Eef2k
Frg1
H3f3b
Znhit2
Cfl1
Azin1
Glt1d1
Zfp68
Rreb1
Clstn2
Pabpc1
Tsc2
Gm21156
1700015O11Rik
Lin37
Derl2
Kmt2e
2610306M01Rik
Gm26042
Lysmd2
H2afy
Slc39a1
Cdc5l
Flywch1
Tnrc6a
Slc7a4
Rpl15
Slc35b3
Madd
Cd47
Rasgrf2
Actr6
Shisa9
Mir29c
Pip5k1a
1700064H15Rik
Cbx5
Phyhd1
Hs6st1
Kdm4b
Mob4
Shkbp1
Sdhb
Rgl1
Trmt2a
Nupl2
Ndufv3
Api5
Dgcr2
Twistnb
Xpa
Zfp931
Alg5
Gm26906
4930570G19Rik
Fastkd3
Stxbp4
Zfp51
Gps2
Gm12480
Med10
Exd2
Med25
Ppt1
Timm44
Naa20
Rpl39
Gm11464
Asxl2
Oaz2
Atf7
Top3b
Nat10
Ckmt1
Comtd1
Katna1
Fkrp
Brd8
Usp37
Rab6a
C87436
Ciz1
Pa2g4
Pigs
Cwc27
Vmp1
Gm22574
Ndor1
Gm12418
Ambra1
Canx
Pcyt2
Gm25047
Med17
Mapk1ip1l
H1f0
Prkcz
Gm20463
Amfr
Pdia4
Metap2
Gm12200
Manbal
Chchd4
Fbxo25
Polr2m
Ercc5
Mphosph6
Rbm27
Tssc1
[truncated: 3,306 more rows]
