# Supplementary material for: MAGIC: A tool for predicting transcription factors and cofactors driving gene sets using ENCODE data
Source: PLoS Comput Biol. 2020 Apr 6;16(4):e1007800. doi: 10.1371/journal.pcbi.1007800 (PMC7162552; doi:10.1371/journal.pcbi.1007800)
Supplement: S5 Table — The first column contains proteins associated with REST extracted from the STRING database with a Combined Score>300. Subsequent columns contain ordered lists of Factors predicted to target the input list by the varous algorithms and associated libraries. If the same Factor appears multiple times, it is because there are multiple entries (e.g. ChIP-seq tracks in different cell lines) for that factor in the libraries mined by the algorithm. (TXT) [file pcbi.1007800.s006.txt]

REST_interactors	MAGIC	CHEA3_ARCHS4	CHEA3_ENCODE	CHEA3_ENRICHR	CHEA3_GTEx	CHEA3_LITERATURE	CHEA3_ReMAP	Mean_Rank	Top_Rank	TFEA	ENRICHR
MTA3	REST	ZNF365	REST	SCRT1	CAMTA2	REST	REST	SCRT1	ZNF365	REST	REST
NFYB	REST	POU6F1	REST	MYT1	FOXD4L3	REST	ZNF83	NPAS4	CAMTA2	REST	REST
MTA2	REST	SCRT1	REST	INSM2	HES3	MTF2	ASCL1	DPF1	SCRT1	REST	REST
STAT1	REST	DPF1	REST	SCRT2	POU6F1	EGR1	MBD2	SOHLH1	FOXD4L3	REST	REST
RNF2	REST	MYT1L	REST	NEUROD2	TEF	SOX9	ZNF197	EGR4	INSM2	REST	REST
HDAC1	REST	SOHLH1	REST	BARHL1	ETV5	SRY	TFAP2A	MYT1	POU6F1	REST	REST
PML	REST	KCNIP3	REST	NEUROD1	REST	TCF7	E2F5	MYT1L	HES3	REST	REST
SMARCA4	REST	NPAS4	REST	EGR4	ATOH7	BACH1	ZNF143	SCRT2	MYT1	REST	REST
SIN3A	REST	ARNT2	REST	FEV	EGR4	OLIG2	ESR2	INSM1	DPF1	REST	REST
CBX8	REST	TEF	REST	NPAS4	ZNF721	STAT3	ATF4	ZSCAN1	SCRT2	EZH2	REST
NCOR2	REST	BARHL1	REST	NEUROD4	PRDM12	CREB1	HMGN3	BARHL1	SOHLH1	REST	REST
SOX4	REST	DEAF1	REST	NEUROD6	SALL2	NR4A2	MBD3	INSM2	TEF	EZH2	REST
GATAD2B	REST	MEIS3	REST	DRGX	SCRT2	NR3C1	CTCF	CXXC5	REST	REST	RCOR1
SOX2	REST	THRA	ZNF263	MYT1L	NPAS4	MYC	FOXP2	NHLH2	NEUROD2	EZH2	EZH2
PHF21A	REST	ZBTB18	REST	LHX3	NEUROD2	ZNF217	NEUROD1	TBR1	MYT1L	EZH2	HDAC2
POU6F1	REST	ZSCAN18	SREBF1	HES3	ZSCAN1	NR0B1	ZKSCAN1	ASCL1	BARHL1	REST	SIN3A
SUZ12	REST	CUX2	GATA2	ZSCAN1	L3MBTL1	SOX2	EGR1	ZBTB18	KCNIP3	EZH2	REST
HES1	REST	ZNF385B	ZBTB7A	INSM1	SREBF2	ETS2	CTCFL	NKX63	ATOH7	REST	EZH2
KDM5B	REST	CAMTA2	MAZ	CUX2	ZNF157	BCL6	MAX	ZNF365	NPAS4	EZH2	EZH2
HDAC3	REST	HLF	ZNF263	NHLH1	HSFY2	ESRRB	MAZ	PIN1	ETV5	EZH2	SUZ12
NR2E1	REST	INSM1	TBP	DPF1	PURG	SMAD4	ZNF263	DRGX	NEUROD1	EZH2	POLR2A
NCOR1	REST	INSM2	FOSL2	ZMAT4	FOXD4	MYCN	THAP1	LHX5	PRDM12	EZH2	SUZ12
ELK4	REST	PRDM8	RXRA	NHLH2	SOHLH1	GBX2	ATF1	MYPOP	EGR4	TP53	ZNF263
JUN	REST	BARHL2	JUND	TBR1	ASCL1	IKZF1	ZNF644	EMX1	ARNT2	EZH2	REST
E2F6	SP2	CAMTA1	GATA2	FOXO6	LHX5	GATA2	SATB1	NEUROD1	SALL2	MYCN	SREBF1
PAX6	REST	NKX62	NRF1	SOHLH1	DPF1	MYC	CREB3L1	PURG	FEV	EZH2	ZBTB7A
DPF1	REST	EMX1	HMGN3	ZNF157	MYPOP	TET1	KLF13	BARHL2	ZNF83	UBTF	RAD21
SMARCE1	REST	MYT1	MAZ	ZNF835	NHLH2	SRY	ZNF584	L3MBTL1	THRA	ESR1_P118	GATA2
GATA2	REST	NR1D1	CTCF	ATOH7	CXXC5	FOXP1	ZBTB7A	RORB	DEAF1	MBD2	ZNF263
TBP	REST	RORB	EGR1	LHX4	ZFP41	MEF2A	KLF9	SGSM2	NEUROD4	REST	EZH2
NFATC1	EZH2	DRGX	REST	PRDM12	ZNF382	GATA1	RARA	FEV	ZSCAN18	MYCN	MAZ
RAD21	SIN3A	MYRF	JUN	BSX	ZNF667	KLF4	SP1	ZNF385B	ZNF721	REST	FOSL2
EGR1	SIN3A	ZIC4	MXI1	EMX1	MYT1	NANOG	ATF7	MEIS3	DRGX	PGR	UBTF
E2F4	EHMT2	ZNF488	TCF3	ONECUT3	TFAP2E	STAT3	KLF1	TLX3	ZBTB18	SUZ12	RXRA
SIX5	SIN3A	TBR1	CTCF	RHOXF2B	ZBTB41	WT1	NRF1	ZIC4	ZSCAN1	CBX3	SMC3
NOTCH1	SIN3A	ZIC1	MAZ	POU4F2	MYT1L	TCF4	SREBF1	LHX3	NEUROD6	SUZ12	EZH2
HMG20B	EZH2	PHOX2A	JUND	NPAS1	FOXD4L1	NEUROD2	CLOCK	ZMAT4	ZNF157	EZH2	TBP
CXXC1	EZH2	EGR4	ZKSCAN1	ONECUT2	NEUROD6	AR	E2F4	PEG3	MEIS3	EZH2	MAZ
BARHL2	EZH2	NEUROG1	ZNF143	ST18	NKX63	PPARG	MXI1	ZNF540	SREBF2	UBTF	EZH2
SMARCC1	ZNF143	ZNF25	FOSL1	NEUROG3	BHLHE22	TFAP2C	MYCN	UNCX	MBD2	MYCN	JUND
HDAC2	ZNF143	ETV1	EGR1	PAX2	PAX6	EGR1	NCOA1	BHLHE22	CUX2	TEAD4	RAD21
TERF2	EHMT2	PEG3	GABPA	VSX1	ZNF497	REST	PRDM14	KCNIP3	HSFY2	KDM1A_8A	EZH2
ZNF395	EHMT2	PIN1	NANOG	ZNF560	INSM1	ETV2	HOXB7	NEUROD4	LHX3	ESR1	JUN
NANOG	EZH2	THRB	FOXA1	ARX	VSX1	SOX2	CBX2	ZIC1	ZNF385B	SMAD3	NRF1
NEUROD1	EZH2	UNCX	CTCF	MAFA	CAMTA1	STAT6	SREBF2	ST18	L3MBTL1	MBD2	HMGN3
MBD3	EZH2	ZFHX2	RXRA	POU4F3	VAX2	RBPJ	TWIST1	CXXC4	INSM1	ASCL1	SIN3A
PTBP1	EZH2	CXXC5	EGR1	NOTO	NOTO	WT1	ZNF217	DACH2	MTF2	NEUROD1	JUND
EP300	EZH2	LHX3	MXI1	OTP	NEUROD1	VDR	MYNN	SKOR2	PRDM8	REST	REST
GATA4	HDAC2	NEUROD4	TCF12	DACH2	ZIC4	ZNF274	HHEX	CSRNP3	HLF	REST	UBTF
TP53	SIN3A	NHLH1	REST	POU6F2	ZIC1	E2F1	NME2	CAMTA1	ZNF197	FOXM1	EGR1
SLC2A4RG	HDAC2	ONECUT2	CTCF	RORB	MXD4	SETDB1	NCOA2	CUX2	MYPOP	TSC22D4	HDAC2
CBX4	EZH2	ST18	CREB1	ZNF454	CXXC4	TP53	ERG	ATOH7	NHLH1	REST	CTCF
BATF	EZH2	BHLHE22	CTCF	DLX1	ETV1	POU3F1	ESR1	NEUROD6	ASCL1	ATRX	MAZ
GTF2B	RCOR1	EBF3	ZZZ3	ZNF804B	EN2	TFAP2A	GFI1B	OTP	NKX62	SUZ12	KDM4A
USF1	SIN3A	MBNL2	MEF2A	PAX4	PKNOX2	KLF5	HIF1A	DLX1	LHX5	BCL11A	MXI1
CBX2	EZH2	NKX63	CTCF	ASCL1	ZIC5	ELF1	ZNF766	BHLHA9	CAMTA1	REST	POLR2A
JUND	RCOR1	NRL	FOSL2	FEZF2	ZIC2	POU5F1	ZNF165	PHOX2A	FOXD4	REST	BCL3
EBF1	CTCF	SCRT2	JUND	LHX5	BHLHA9	YY1	MNT	ZNF835	ZMAT4	ESR1_P118	RBBP5
RCOR1	SUZ12	SGSM2	STAT1	SIX3	ZNF521	SOX11	NR5A2	FOXD4L3	BARHL2	RFX2	SIN3A
ASCL1	CTCF	ZBTB4	MAX	FOXD4L3	HMG20B	GATA2	JUNB	LHX1	NHLH2	ESR1	GATA2
EED	SMARCA4	ZNF358	EGR1	PTF1A	PIN1	SOX2	ZEB2	ZNF536	NR1D1	EZH2	RAD21
PIN1	CTCF	ZNF853	CTCF	SOX1	ZNF653	OLIG2	HBP1	SP9	PURG	MAML3	POLR2A
GATAD2A	ZNF143	CSRNP2	JUND	ZIM2	ZNF540	GRHL2	CUX1	POU3F3	ZNF263	MIER1	TCF12
SP3	HDAC2	LHX1	CTCF	ZNF208	MEIS3	VDR	PAX8	EN2	TBR1	EZH2	SIN3A
HDAC6	ZNF143	PURA	MYC	ZNF385B	ZNF534	CRX	TCF7L2	ZNF804A	EMX1	SP1	CBX8
NR3C1	RAD21	TLX3	STAT1	ZNF385C	ZNF74	KLF4	CREB1	FOXG1	ZNF667	SATB1	TCF3
RCOR2	SMARCE1	VSX2	TCF12	ZNF385D	ZIC3	KLF5	E2F6	AIRE	EGR1	JARID2	MXI1
CREBBP	CTCF	ZSCAN1	CTCF	ZNF536	BARHL2	KLF2	KDM5B	CSRNP2	RORB	ZNF197	EZH2
KDM1A	JUND	CSRNP3	CTCF	ZNF578	ALX3	ELK3	KLF5	PAX6	ZNF488	BRD4	ZKSCAN1
FOXK2	MIER1	NACC2	MAX	CBLL2	ZBTB18	DMRT1	MYC	FEZF2	LHX4	ESR1_P118	ZNF143
PAX4	ZNF143	NHLH2	CREB1	RFX6	TBR1	GATA3	NFE2L2	SOX1	ZNF382	TP53	eGFP-NR4A1
USF2	RAD21	PDX1	CTCF	ZNF365	ZNF804A	TP63	POU5F1	ARNT2	MYRF	MYC	EZH2
ISL1	RAD21	REST	MYOD1	TLX3	TLX3	JUN	RFX5	ZNF157	ZFP41	CDK2	CTCF
CARF	RAD21	ZNF536	CEBPB	LEUTX	UNCX	PRDM14	SIX5	VSX2	ZNF835	NONO	EGR1
CTCF	CTCF	ZNF540	GABPA	SALL3	BARHL1	MNX1	SP4	DLX6	E2F5	REST	RBBP5
FOXG1	ZNF143	DACH2	CREB1	TFAP2D	ZNF365	TBX5	ZHX1	GBX2	ZIC4	TP53	CTCF
EHMT2	JUND	HAND2	SRF	ZNF541	INSM2	FOXP3	CXXC4	GSX1	CXXC5	RCOR1	RAD21
SETDB1	CTCF	NKX61	SIX5	HMX1	OTX2	VDR	CREM	SKOR1	FOXO6	ATF4	TAF1
SNAI2	CTCF	PHOX2B	MYOG	POU4F1	SGSM2	TCF7L2	SOX9	ZBTB8B	ZIC1	TP53_PS15	EGR1
ATF2	CTCF	POU4F1	BHLHE40	LMX1B	ZNF30	POU5F1	ZBTB11	ZBTB46	ZNF497	SMAD4	FOXA1
GTF2F1	HDAC2	POU4F2	GATA1	POU3F3	ZNF461	TET1	BACH1	TLX2	PHOX2A	FOXK2	POLR2A
SNAI1	HDAC2	TFAP2B	RFX5	TFDP3	ZNF835	THRA	HSF1	VSX1	BSX	EP300	RAD21
POU5F1	CTCF	ZNF428	RFX5	ZNF540	FEV	IRF1	NCOA3	RAX2	VSX1	JARID2	NANOG
EZH2	EZH2	LHX2	CTCF	EBF4	SKOR1	KLF4	ARNT	LHX2	NEUROG1	JARID2	FOSL1
DNMT1	MXI1	LHX5	FLI1	ESRRG	ZNF286B	TCF3	ARNTL	ZNF667	POU4F2	RNF2	ESR1
MTA1	CTCF	MEIS2	MAX	FOXG1	ZNF781	ERG	E2F1	OLIG2	TFAP2A	CBX2	ZZZ3
SMARCB1	AFF1	POU3F3	E2F6	ISL1	ZNF285	SALL4	JUN	ZNF428	TFAP2E	REST	CBX2
POU6F2	CTCF	SOX8	TAL1	ZNF648	ZNF671	NANOG	JUND	SOX14	BHLHE22	TP53	HDAC2
CTBP1	CTCF	ZMAT4	FOXA1	ZNF677	ZBTB46	STAT3	NFYB	NEUROD2	SOX9	ESR1	GABPA
USP7	CTCF	ASCL1	ELF1	ZNF843	AIRE	TCF4	PCGF2	NOTO	ZNF25	TP53	MEF2A
NFATC2	CTCF	EOMES	CTCF	ZSCAN5C	RHOXF1	DMRT1	PDX1	ZNF488	FOXD4L1	ESR1	EZH2
CEBPA	CTCF	HSF4	CTCF	OLIG1	FEZF2	SETDB1	ADNP	ZNF853	ONECUT3	RAC3	CTCF
PPARG	EZH2	MYPOP	RELA	RFX4	HIVEP2	FOXA1	AHR	FEZF1	ETV1	JARID2	RXRA
ONECUT1	CTCF	PURG	IRF3	TPRX1	ZNF248	HOXB7	AR	HINFP	SREBF1	SMAD2	eGFP-FOS
CHD7	CTCF	SKOR2	TCF7L2	BARHL2	DEAF1	PPARD	ARID2	SOX11	ZBTB41	ESR1	CTBP2
SMARCC2	CTCF	SP9	GABPA	GSX1	ZNF195	CREB1	ARID3A	PKNOX2	NPAS1	BDP1	SUZ12
SOX9	CTCF	TSHZ1	STAT2	LMX1A	FBXL19	LYL1	ATF2	ZNF483	UNCX	EP300	REST
HNF4A	SIN3A	ZBTB46	JUN	NR2E1	HES7	AHR	ATF3	CAMTA2	NKX63	EZH2	CREB1
KDM5A	RAD21	ZNF248	YY1	PAX7	ZNF519	FOXP2	BACH2	POU3F2	ONECUT2	ZZZ3	FOSL2
MECOM	CTCF	ARX	MAZ	POU3F1	SKOR2	TBX3	BATF	SOX8	PEG3	BRF1	MAX
SOX11	CTCF	EBF2	ZEB1	POU3F2	ZGLP1	SALL4	BCL11A	PHOX2B	PAX6	STAT3	JUND
CHD4	CTCF	FEV	MYC	ZNF556	ZNF91	NANOG	BCL6	FLYWCH1	ESR2	NFE2	STAT1
CREB1	CTCF	HIVEP2	ATF1	PDX1	ZNF547	NR3C1	BHLHE22	ZNF112	THRB	WRNIP1	EGR1
TAF1	EZH2	HOXD3	NRF1	DLX6	ZNF549	KLF4	BHLHE40	PRDM8	ST18	KAT2A	MYC
AR	CTCF	L3MBTL1	CTCF	PRDM13	ELK1	FOXA1	BRF2	POU6F2	PIN1	ZNF274	EP300
NR1H3	CTCF	LHX9	RFX5	GSC2	NKRF	PBX1	CDX2	PAX4	RHOXF2B	ZNF274	CTCF
FOXA1	RAD21	MEF2C	USF2	FOXD4L6	SKI	WT1	CEBPA	OLIG1	PKNOX2	ZNF274	CTCF
CHD1	CTCF	NEUROG2	STAT3	FOXI2	ZBTB8B	ELK1	CEBPB	ZNF382	ZFHX2	EZH2	CTCF
MECP2	CTCF	NFIX	CREB1	NEUROG2	EMX1	SPI1	CEBPD	NKX62	PAX2	ESR1	ZC3H11A
SP1	RAD21	POU4F3	EBF1	PHOX2A	DLX1	STAT3	CEBPG	ZSCAN18	NOTO	GATA1	CBX3
MYC	POLR2A	TLX2	CREB1	FOXE3	ZNF732	JUN	CEBPZ	MYRF	BHLHA9	GATA2	JUND
SALL4	CTCF	ZFP28	YY1	MEIS3	RORB	SMAD1	CREB3	ZNF74	NEUROG3	RUNX1	STAT1
REST	CTCF	DACH1	CTCF	TCF24	DRGX	TCF21	DEAF1	ZNF285	ATF4	SMC3	ZC3H11A
SIN3B	CTCF	EBF1	CTCF	TFAP2E	ZNF793	MECOM	DUX4	NKX22	OLIG2	MYCN	SAP30
	KDM1A	FOXG1	ZBTB33	ZFHX2	PEG3	BCL11B	E2F7	POU3F4	CXXC4	MYCN	CTCF
	CTCF	IRX1	CTCF	ZFP92	CSRNP3	NR1I2	EBF1	RBSN	ARX	TP53	CTCF
	EZH2	ISL1	CTCF	ZNF132	ZNF385B	RARB	EHF	VAX1	ZNF74	TP53	FOSL1
	CTCF	NR2F1	NFATC1	ZNF280A	PURB	SPI1	ELF1	PDX1	MAFA	TP53	JUN
	RAD21	PBX3	GATA2	ZNF483	ZMAT4	ESR1	ELF3	REST	MXD4	TP53	CBX3
	CTCF	POU3F1	POU2F2	ZNF716	ZNF510	ESR1	ELF5	PRDM12	ZNF560	POU5F1	TAF7
	CTCF	RBSN	TAL1	ZNF804A	RELA	AR	ELK1	TFAP2E	ZIC2	C17ORF49	JUND
	CTCF	ZBTB7A	JUND	ZNF99	HINFP	VDR	ELK4	ZNF814	ZNF853	SGF29	ESR1
	RAD21	ZNF385D	FOSL1	FOXN4	TERF2	CDX2	EOMES	ZNF48	POU4F3	TRRAP	RCOR1
	CTCF	ZNF821	MYBL2	IRX4	TGIF1	MYC	EPAS1	DLX2	ZNF143	POU5F1	CEBPB
	CTCF	AHDC1	CTCF	SOX3	NFIX	ZFP42	ESRRA	LHX8	SGSM2	TP53_PS46	STAT5A
	CTCF	AIRE	GATA3	ZIC5	ZNF493	RUNX1	ETS1	ZNF497	GATA2	TP53_PS46	ZNF217
	CTCF	CXXC4	RUNX3	DMRTB1	DBP	CEBPA	ETV1	POU4F3	OTP	GATA6	TCF12
	BACH1	DLX2	MYC	LHX2	ZNF528	RUNX2	ETV4	SIX3	ZNF540	MEIS1	TCF12
	CTCF	EBF4	ATF3	MIXL1	ZNF337	NANOG	ETV6	NHLH1	ZBTB4	NR1H3	FOSL1
	CTCF	ESRRG	NFYB	PAX6	ARNT	ELK1	FLI1	ZNF788P	ZNF358	TCF3	CTCF
	CTCF	ETV3L	MYC	SIM1	HES6	GATA1	FOS	ZNF785	HMG20B	AFF4	JUND
	CTCF	IKZF4	MXI1	SP8	OTP	STAT3	FOSL1	POU4F2	NRL	AR	NFIC
	CTCF	KLF7	MAFK	ZNF660	POU6F2	FOXP3	FOSL2	DMBX1	ZNF521	MEF2C	CTCF
	CTCF	LHX6	ARID3A	ZNF705D	FEZF1	MYBL2	FOXA1	RFX6	SIX3	BMI1	CTCF
	SIN3A	MAFA	CTCF	DMRTA2	FOXD4L4	SOX2	FOXA2	ZNF793	TCF7	CDK9	ZBTB7A
	CTCF	MYCN	ETS1	EN2	GSX1	SPI1	FOXJ2	PCGF2	EN2	POU5F1	NRF1
	CTCF	NEUROD1	ELK4	FEZF1	MESP2	E2F7	FOXK1	ZNF334	MBD3	FOXA1	JUND
	NCOA6	NKX22	MYC	FOXD3	KLF16	GFI1B	FOXK2	ZFHX2	FEZF2	AR	CTCF
	CTCF	OLIG1	CTCF	MNX1	ZNF554	EOMES	FOXM1	FOXP2	ZNF653	AR	SMC3
	CTCF	OLIG2	TAL1	DBX1	SOX3	GATA6	FOXO1	HES6	EBF3	SIRT3	EP300
	ZFP36	OLIG3	ELK1	FOXL2	POU2F1	MYC	FOXP1	ISL1	ZNF804B	CDK9	EZH2
	CTCF	ONECUT3	NR3C1	SOX30	SMYD3	SREBF1	GABPA	NPAS1	ZIC3	MAX	CREBBP
	MAX	OTP	MAFK	ZIC4	SP9	PPARD	GATA1	PROP1	MBNL2	EPAS1	CHD2
	CTCF	PAX6	HSF1	GBX1	SOX14	KLF1	GATA2	ONECUT2	DLX1	HIF1A	CTCF
	EGR1	POU3F4	CTCF	NEUROG1	MSANTD1	ESR1	GATA3	NKX61	PURA	NR3C1	GTF2F1
	CTCF	RAX2	TEAD4	PROP1	ZFPM2	AR	GATA4	DMRTA2	PAX4	TERF2	NRF1
	CTCF	RFX6	CTCF	UNCX	FOXB2	POU3F2	GATA6	ZNF280A	CSRNP2	HOXB7	eGFP-JUND
	CTCF	SETBP1	FOS	FOXD4L5	SOX1	CDX2	GLYR1	GSX2	ZNF534	ZMYND11	MAZ
	CTCF	SOX11	CTCF	HMX2	ZNF771	FOXO1	GRHL2	KLF1	HMGN3	XBP1	HDAC2
	CTCF	SOX12	PBX3	SIX6	FIZ1	ESR2	GTF2B	ZFPM2	ZIC5	PPARG	MXI1
	CTCF	ZBTB2	NFYA	VAX1	ZNF814	FOXM1	HES1	SREBF2	LHX1	KLF5	CTCF
	EZH2	ZNF341	MXI1	BARX1	ZNF418	RUNX1	HINFP	SIM1	DACH2	ESR1	POLR2A
	SAP30	ZNF483	TEAD4	GSX2	DACH2	ZNF652	HMBOX1	NR2E1	VSX2	MLLT3	ZNF143
	GATA2	ZNF579	ATF3	HMX3	FOXE3	KDM5B	HNF1B	MAFA	ZNF454	ESR1	JUN
	GATA2	ZNF74	SP2	RAX	PROP1	TCF21	HNF4A	HMX1	VAX2	ESR1	CTCF
	SIN3A	ZNF804A	TAL1	TLX2	TFAP2D	SMAD4	HNF4G	NACC2	TLX3	NR2C2	EP300
	USF1	ATF1	CTCF	VSX2	BSX	FOXO3	HOXA9	GATA1	POU6F2	KDM1A_8A	YY1
	CTCF	BHLHA9	RELA	HOXD12	FOXG1	POU5F1	HOXB13	ZBTB7A	ZBTB7A	SVIL	ATF2
	CTCF	BHLHE23	MAX	LBX1	ARNT2	SOX2	HOXC11	LTF	SRY	CTBP1	POLR2AphosphoS5
	CTCF	CRX	USF1	PAX1	ZFP30	MEIS1	IKZF1	ZFP90	HMX1	TP53	RAD21
	CTCF	DLX1	CTCF	SOX14	ZIK1	STAT5A	IRF1	BSX	NACC2	EZH2	CEBPB
	CTCF	DLX5	USF1	FERD3L	ZNF329	E4F1	IRF2	ZFP37	SOX1	BRD2	SP1
	CTCF	DMRTA2	YY1	HELT	NR4A2	ZFX	IRF3	LYL1	PDX1	BRD4	MYOG
	EZH2	EN2	GATA2	TLX1	LMX1A	GATA1	IRF4	ZNF554	ALX3	FLI1	TCF7L2
	CTCF	GBX2	ETS1	ASCL4	TBX19	SMAD3	IRF9	ZNF208	ZNF536	YAP1	CTCF
	CTCF	PKNOX1	MAFK	DMRTC2	KCNIP3	TAL1	KLF3	HAND2	CSRNP3	CDK9	CTCF
	BACH1	PKNOX2	PAX5	ISL2	ELF2	TP53	KLF4	MNX1	POU3F3	CDK9	EGR1
	CTCF	POU3F2	CTCF	OLIG2	DLX6	TCF3	KLF6	ZNF286B	PTF1A	YAP1	RCOR1
	EGR1	SATB2	CTCF	RAX2	HEY1	MYCN	KMT2A	CPEB1	ZNF30	MLLT3	CTCF
	YY1	SIM1	TCF12	VAX2	ZNF517	NANOG	KMT2B	FOXD4L6	ZNF428	FOXA1	SAP30
	CTCF	ZFHX4	NR2F2	AIRE	ZNF484	CEBPA	LEF1	FBXL19	TFAP2D	CDK9	CTCF
	CTCF	ZFP90	ELF1	ATOH1	LHX3	TBP	LHX2	KDM5B	ZKSCAN1	TP63	SMC3
	CTCF	ZNF112	CTCF	FOXD4L1	CPEB1	SOX9	LYL1	HSF4	POU4F1	NR3C1	CTCF
	CTCF	ZNF197	FOS	GBX2	ZNF48	ETS1	MAF	NRL	LMX1B	AR	CTCF
	CTCF	ZNF300	CTCF	IRX6	STAT3	TFEB	MAFB	ETV1	HAND2	CTCF	KDM5B
	CTCF	ZNF385C	ELF1	LHX1	ZNF576	SALL1	MAFF	DBX1	NR4A2	SMAD3	TAL1
	CTCF	ZNF423	CTCF	PHOX2B	ZNF304	PPARG	MAFG	CRX	SALL3	SMAD3	SMC3
	CTCF	ZNF500	CTCF	ZNF662	ZC3H8	ARNT	MAFK	MSANTD1	ZNF804A	PAX8	HCFC1
	CTCF	ZNF512	SP1	DLX5	ZNF184	TCF3	MBD4	ELF1	PHOX2B	MED1	CEBPB
	CTCF	ZNF667	ZNF384	FOXE1	ST18	YY1	MEF2A	ZNF30	ZNF461	ESR1	MYOD1
	RCOR1	ZNF788P	CEBPB	NPAS3	ZNF25	HSF1	MEF2B	SOX3	LEUTX	BCL11A	CCNT2
	CTCF	ZNF793	GATA3	ONECUT1	NEUROG3	TP63	MEF2C	SOX12	TFAP2B	ZNF644	EZH2
	RCOR1	ZNF91	GATA1	PRDM16	THYN1	MITF	MEIS1	ATOH1	OTX2	NFKBIA	MXI1
	CTCF	ZSCAN9	CTCF	SHOX	STAT6	PPARG	MEIS2	ZNF385C	FOXP2	RXR	HDAC1
	EZH2	DLX6	CTCF	TBX10	DZIP1	THAP11	MITF	FOXO6	ZNF541	ESR1	MYC
	CTCF	DMBX1	CTCF	TGIF2LX	SIX6	SMAD3	MYB	NFE2	MAZ	ESR1	CTCF
	CTCF	EGR1	FOSL2	ZIC1	KLF13	CUX1	MYBL2	ZNF470	NKX61	PCGF2	CTCF
	SIN3A	FLYWCH1	MYC	ZNF358	ZNF532	FOXP2	MYOD1	ZNF229	RFX6	EZH2	CTCF
	CTCF	IRX2	BCL11A	ZNF479	RAX2	CREB1	NANOG	RXRG	SOX8	CREBBP_M768	POLR2A
	EZH2	KLF17	CTCF	CAMTA1	ZNF428	KLF4	NFATC1	SOX10	AIRE	FOSL1	TBP
	RCOR1	LHX8	CTCF	FAM170A	ZNF404	CEBPB	NFE2	SOX2	LHX2	MTA2	ZBTB33
	ZNF263	LMX1B	MAX	FOXH1	ZNF419	POU5F1	NFE2L1	SIX6	ZBTB46	ESR1	SIX5
	CTCF	MECP2	BHLHE40	KLF14	ZNF551	GATA4	NFIC	NKX31	CBLL2	LEF1	RFX5
	CTCF	NR0B1	HNF4A	LIN28B	DMBX1	MYC	NFKB1	ZNF605	MEIS2	FOXP1	CTCF
	CTCF	ONECUT1	MYOG	ZFAT	SIX3	ELF5	NFKB2	FOXD4L1	ZNF286B	ASCL1	EP300
	CTCF	PAX4	MAX	ZIM3	POU1F1	SRF	NFYA	POU3F1	ZNF781	JARID2	RAD21
	CTCF	SIM2	IRF1	ZNF501	PRDM8	EOMES	NR1H2	MYOD1	ZNF285	ESR1	ZBTB7A
	CTCF	SKOR1	MAX	ZNF568	CSRNP2	IRF8	NR1H3	EOMES	ZNF208	TERF2	EP300
	EGR1	SOX1	CTCF	ZSCAN23	NEUROD4	POU5F1	NR2C2	ZNF771	BACH1	SMC4	ETS1
	CTCF	SOX14	ELF1	CPXCR1	THAP2	MEIS1	NR2F1	ZNF534	HSF4	HDAC6	JUND
	CTCF	SOX4	NR2F2	DLX2	ELF1	HOXD13	NR2F2	SETBP1	RHOXF1	ESR1	TAL1
	CTCF	TBX4	ZNF143	FOXJ1	FLYWCH1	VDR	NR2F6	ZNF843	ZNF578	IKZF1	CTCF
	CTCF	TCF23	STAT3	HES5	MBD2	KLF1	NR3C1	GFI1B	ZNF671	ATRX	TEAD4
	CTCF	TCF4	FOXA2	SOX8	ZNF808	CEBPB	NR4A1	TBX10	ZNF385C	EP300	SUPT20H
	SMC3	TERB1	RFX5	THAP8	POU3F4	RUNX2	ONECUT1	THRB	TSHZ1	KDM5B	YY1
	CTCF	TSC22D1	CTCF	ZIC2	NR1D2	FOXM1	OTX2	ZKSCAN3	SKOR1	JARID2	SRF
	CTCF	ZBTB8B	CTCF	ZKSCAN2	ZKSCAN3	STAT3	OVOL2	ZBTB41	ZNF385D	CREBBP_M742	BRCA1
	CTCF	ZNF20	ATF3	ZNF233	HBP1	STAT6	PAX5	NPAS3	CTCF	HSF1	EP300
	SMC3	ZNF221	CTCF	ZNF334	PHOX2A	HNF4A	PAX6	ZFP28	ZIM2	EZH2	CTCF
	CTCF	ZNF251	POU2F2	ZNF718	ZFP90	GLI1	PBX2	ZNF385D	SKOR2	RARA	CTCF
	RAD21	ZNF382	USF1	ZNF98	ZNF23	RBPJ	PBX3	VAX2	ELK1	MED1	CHD1
	CTCF	ZNF445	E2F4	ZSCAN10	THRA	POU5F1	PGR	POU6F1	FOXE3	CHD8	FOXP2
	RAD21	ZNF48	ZNF384	FOXB2	ZNF788P	SPI1	PKNOX1	MYCN	ZNF248	MEF2B	CTCF
	CTCF	ZNF517	NFE2	TGIF2LY	ZNF681	ZIC3	POU2F1	SCX	ZNF549	PGR_A	TCF7L2
	CTCF	ZNF532	ZNF274	ZNF311	ZNF536	MYB	POU2F2	MAX	GSC2	MBD2	PHF8
	CTCF	ZNF558	RFX5	EVX1	NPAS1	CLOCK	POU4F2	CEBPD	TBP	TP53	CTCF
	CTCF	ZNF608	EGR1	EVX2	LHX8	GATA2	PPARG	NEUROG3	SP9	AR	CTCF
	CTCF	ZNF696	ZKSCAN1	DMRT3	FOSL2	ELF1	PRDM1	DEAF1	GSX1	ETV6	CTCF
	CTCF	ZNF716	TAL1	FOXB1	POU3F3	STAT1	PROX1	ZIC5	THAP1	ESR1	KDM1A
	SMC3	ZNF774	NR3C1	HOXC12	SP3	HOXA2	RBPJ	ZNF177	EOMES	ESR1	CTCF
	CTCF	ZNF775	IRF4	TBXT	MTERF4	SALL4	RELA	EBF3	STAT3	CREBBP	CTCF
	CTCF	ZNF791	MYOD1	ZNF831	SPDEF	NFIB	RELB	EBF2	FBXL19	AR	ZNF143
	CTBP2	ZNF8	JUND	ZNF837	FOXK1	CREM	RFX1	ZNF274	NFIX	ESR1	MAX
	CTCF	ZNF891	CTCF	FIGLA	ZNF596	HOXC9	RFX2	ONECUT1	ZNF547	MBD2	ZNF384
	CTCF	ZNF99	CTCF	FOXR1	NKX31	RARG	RUNX1	ZNF556	NEUROG2	TP53	CTCF
	CTCF	ZSCAN23	USF1	GCM2	THAP10	SPI1	RUNX2	HES3	NKRF	BRD4	GATA3
	EP300	ASH1L	TBP	HES4	ZSCAN10	E2F4	RUNX3	ZIC3	HIVEP2	ESR1	NRF1
	CTCF	ATOH7	ELF1	ZNF549	ZFP1	TP63	RXRA	FOXH1	ZNF195	PPARG	GATA3
	CTCF	DMRT3	YY1	ZNF717	HOXB13	RUNX1	SETDB1	ZNF341	MEF2C	ELK1	SIN3A
	SIN3A	DZIP1	TCF7L2	ZNF786	ZBTB7A	GATA1	SIX2	ZNF639	FOXD4L6	SMAD2	TEAD4
	CTCF	EN1	ESR1	ALX3	SAFB2	FOXM1	SMAD1	ISX	HES7	ESR1_P118	FOSL2
	CTCF	FEZF1	CEBPD	GSC	ZNF529	CEBPB	SMAD3	THRA	HOXD3	GABPA	KDM5B
	CTCF	FEZF2	USF1	OLIG3	ZNF112	AR	SMAD4	ATF2	ATF1	NR3C1	MAZ
	RAD21	FOXD4L3	MXI1	ZNF688	ZNF334	E2F1	SMAD5	THAP2	ZNF91	BDP1	TAF1
	CTCF	FOXP2	MYC	ZNF69	FOXO6	EGR1	SNAI2	MESP2	POU3F1	CREBBP	CTCF
	SMC3	GMEB1	CTCF	ZNF771	CREB3L4	RXRA	SNAPC4	ZIC2	DLX6	SREBF2	ZC3H11A
	CTCF	GSX1	ATF3	DPRX	SOX11	NFE2L2	SOX10	ZSCAN26	LHX9	RUNX1	MAFK
	MAX	GTF2IRD1	E2F6	HOXC11	GBX2	ERG	SOX11	USF1	ZGLP1	TP53	TAL1
	CTCF	GTF2IRD2	JUND	NRL	ZNF827	NFE2L2	SOX13	NFE4	NR2E1	ATF1	MAFK
	RAD21	HES6	GABPA	OTX1	NR2F1	MYC	SOX2	SPI1	ZNF519	RELA	EGR1
	CTCF	HINFP	GATA1	OTX2	EVX1	RARA	SOX6	TCF12	FOXI2	ELL2	CTCF
	CTCF	ZNF875	MYC	PITX3	ZNF3	NR1H3	SP2	NR2E3	PAX7	E2F5	CTCF
	CTCF	JAZF1	CTCF	ZNF14	ZFP37	TP53	SPI1	TERF2	EBF2	AR	RFX5
	SIN3A	LTF	NFYB	ZNF430	LHX2	CTCF	SPIB	HES5	NR0B1	ESR1	POLR2AphosphoS2
	CTCF	MNX1	CTCF	ZNF497	VAX1	SPI1	SRF	ZNF804B	ZNF644	PPARG	CTCF
	SUZ12	NEUROD6	NFIC	ZNF674	BHLHE41	GABPA	STAT1	PAX2	TLX2	CEBPZ	MAX
	RNF2	NR1D2	FOS	ZNF682	SP1	SMAD4	STAT2	ESR2	POU3F2	EZH2	CHD1
	SIN3A	PAX3	RFX5	ZNF747	ZNF605	TEAD4	STAT3	ZNF423	FOSL2	JARID2	ZKSCAN1
	CTCF	PBX1	MXI1	CRX	FOXB1	RELA	STAT5A	ATF1	ZFP28	SUZ12	TAF1
	CTCF	PLAGL1	TBP	DLX4	SMAD3	NANOG	STAT5B	BARX1	PRDM13	TRIM24	RFX5
	RAD21	POU2F3	KDM5B	ESRRB	ZNF785	SOX2	TBXT	PBX3	ZNF793	MYC	GTF3C2
	CTCF	RXRG	FOS	GATA5	ZSCAN30	IRF1	TAL1	ZNF154	OLIG1	ASCL1	SP1
	USF1	TBX6	CTCF	HOXD9	ZNF441	HOXB4	TBP	OLIG3	ZBTB8B	SUZ12	E2F6
	CTCF	TERF2	SREBF2	PRDM14	ZNF682	GATA3	TBX21	HNF4A	RFX4	ELF5	SREBF1
	CTCF	VAX1	MAX	ZNF418	ZNF175	GATA4	TCF12	HOXB13	FOXG1	REST	SP4
	NCOA1	VEZF1	BACH1	ZNF423	ZNF415	KLF5	TCF3	GATA2	ISL1	HSF1	POLR2AphosphoS5
	SMC3	ZBTB25	CTCF	ZNF589	ZNF761	TP63	TCF4	ZNF883	SKI	ESR1	CEBPB
	CTCF	ZBTB41	TEAD4	ZNF597	ZNF470	GATA2	TCF7	TAL1	NR2F1	BRF1	CEBPB
	JUND	ZFP1	PAX5	ALX1	E2F2	FLI1	TEAD1	NEUROG2	ZNF732	RUNX1	RCOR1
	RAD21	ZFP14	NR2C2	CTCFL	TAL1	MYBL1	TEAD2	RARB	EBF1	BDP1	CTCF
	CTCF	ZFP37	FOXA1	HOXD3	GLIS1	PAX6	TEAD4	ONECUT3	ZNF556	ZZZ3	JUND
	POLR2A	ZFPM2	CTCFL	LBX2	KLF11	NANOG	TERF1	VENTX	PBX3	MXI1	CTCF
	CTCF	ZHX3	CTCF	LHX8	TLX2	PDX1	TERF2	KMT2A	LMX1A	SUZ12	ETS1
	CTCF	ZIM3	NR2C2	MYOD1	LTF	TAL1	TET3	ZNF821	HINFP	TP53	CTCF
	CTCF	ZKSCAN1	PBX3	PAX5	FAM200B	FLI1	TFAP2C	ELK1	ZNF821	TRIM28	YY1
	CTCF	ZKSCAN3	BHLHE40	POU3F4	ZNF346	ESR1	TFAP4	FOXB2	CREB1	ASCL1	TCF12
	RAD21	ZNF101	CTCF	RORA	ZFP2	STAT4	TFDP1	ZSCAN30	EBF4	FOXP1	SRF
	CTCF	ZNF169	ZKSCAN1	SOX5	ZBTB9	PRDM16	TGIF2	ESRRB	ZNF528	JUNB	MAX
	CTCF	ZNF19	SP1	TBX4	NR2E1	IRF8	THAP11	ZKSCAN1	ZNF510	ESR2	YY1
	CTCF	ZNF264	SP4	TFAP2B	ZNF713	ATF3	TP53	NCOA1	CTCFL	HSF1	CTCF
	SMARCB1	ZNF30	CTCF	ZNF177	ZNF800	HNF4A	TP63	MSANTD4	TPRX1	ZFP36	CTCF
	CTCF	ZNF302	MAX	ZNF391	FOXH1	TP53	USF1	NR2F1	RBSN	JMJD6	MAFK
	CTCF	ZNF329	USF1	ZNF428	RFX3	MYC	USF2	ZGLP1	ZNF493	VDR	CTCF
	CTCF	ZNF419	TCF7L2	ZNF513	ZNF483	CEBPD	VDR	ZNF99	ZNF843	ESR1	ELF1
	CTCF	ZNF425	CTCF	ZNF676	GFI1B	MYCN	XBP1	LMX1A	IRX1	HSF1	RAD21
	SIN3A	ZNF454	CTCF	ZNF749	KMT2A	YY1	YY1	PROX1	ZSCAN5C	AR	ATF1
	CTCF	ZNF462	CEBPB	ZNF764	PRDM10	SOX17	ZBED1	TIGD3	TERF2	JARID2	BACH1
	EP300	ZNF470	ZBTB33	ARGFX	CUX2	SPI1	ZBTB16	TEF	DACH1	SUZ12	EZH2
	CTCF	ZNF490	E2F6	ARNT2	CEBPE	JUND	ZBTB33	STAT3	ESRRG	NR1H3	BHLHE40
	EZH2	ZNF506	E2F4	ASCL3	ZNF410	FOXA2	ZC3H8	CUX1	NRF1	ZKSCAN1	CTCF
	CTCF	ZNF514	ZNF384	DUXA	VSX2	FOXM1	ZEB1	SP1	ZNF337	JARID2	CTCF
	CTCF	ZNF526	SREBF1	HIF3A	MESP1	STAT3	ZFX	POU2F2	MAX	SOX2	CTCF
	CTCF	ZNF546	RELA	MESP1	SP2	FOXO3	ZHX2	TWIST1	TFDP3	CBX4	CTCF
	ZMYM3	ZNF554	THAP1	NR2E3	HLF	MYC	ZNF175	MECP2	DBP	TCF12	CTCF
	XRCC5	ZNF555	GATA3	PROX1	MBD3	ERG	ZNF207	ZNF233	ZNF677	ESR1	CTCF
	CTCF	ZNF556	TCF12	RXRG	KLF1	HIF1A	ZNF24	ZNF584	TGIF1	STAT3	WHSC1
	CTCF	ZNF584	GATA1	SETBP1	LYL1	FOXP1	ZNF274	HES4	AHDC1	TP53	FOS
	CTCF	ZNF587	MAFF	SOHLH2	CC2D1A	TP53	ZNF318	NANOG	ZNF648	POU2F2	GATA3
	CTCF	ZNF605	ESR1	SOX10	ZNF420	EGR1	ZNF335	RELA	SOX11	PRKDC	eGFP-HDAC8
	RAD21	ZNF618	MXI1	TBX15	CIC	NANOG	ZNF384	HSFY2	NR3C1	EHF	E2F4
	CTCF	ZNF619	CTCF	TBX5	ZNF575	E2F1	ZNF589	ZNF662	PURB	PRDM14	CHD2
	CTBP2	ZNF630	FOXM1	TP73	ZSCAN18	SREBF2	ZNF592	ARNT	BARX1	TP53	MAX
	CTCF	ZNF639	CTCF	ZNF135	ZNF274	RUNX1	ZNF639	GBX1	ZBTB2	GATA3	NRF1
	CTCF	ZNF665	ATF2	ZNF214	ZNF446	ZNF263	ZNF740	FOXD4	RELA	NCOR	PBX3
	CTCF	ZNF675	MAFK	ZNF48	ZNF133	FOXO1	ZNF750	RARA	DLX2	ESR1	CREB1
	NR3C1	ZNF704	CTCF	ZNF502	NKX22	POU5F1	ZNF92	HNF4G	GSX2	RFX5	CHD7
	CTCF	ZNF71	SPI1	ZNF620	GATA1	TP53	ZZZ3	THAP8	SOX3	ESR1	CTCF
	RAD21	ZNF713	CTCF	CASZ1	FOXP3	SOX2		ZNF441	RAX	BRD4	MAZ
	RAD21	ZNF726	CTCF	EMX2	HES5	E2F4		EGR1	SOX12	HDAC2	ZNF384
	CTCF	ZNF785	SP1	HES2	ZBTB48	PPARD		ZNF8	FOXD4L4	CREBBP_M768	CTCF
	CTCF	ZNF786	ZBTB7A	HOXB8	MTF1	PPARG		LMX1B	HMX3	BRD4	YY1
	SUZ12	ZNF835	USF2	HOXC4	ZNF326	DACH1		ZNF25	FEZF1	HIF1A	CTCF
	SUZ12	ZNF84	CTCF	HSF4	GFI1	ESR1		CTCFL	KLF16	EZH2	RCOR1
	CTCF	ZNF844	ZNF143	ISX	ZNF687	SOX9		ZFX	FOXL2	TP53	UBTF
	CTCF	ZSCAN22	USF2	TIGD3	USF1	PRDM5		GTF2IRD2	SATB1	IRF1	POLR2A
	CTCF	ZSCAN26	GATA1	ZBTB46	RXRG	DLX4		NFIX	HMX2	ESR1	HA-E2F1
	CTCF	AR	KDM5B	ZNF229	HLX	AR		ZNF517	HES6	CDK2	POLR2A
	CTCF	ATF2	CTCF	ZNF239	DLX2			ZSCAN10	ETS2	AR	CTCF
	CTCF	ATOH1	CEBPD	ZNF257	SATB2			ZNF549	ZNF483	ESR1	YY1
	CTCF	BARX2	ZBTB33	ZNF512B	SP110			ZNF135	PROP1	ESR1	NR3C1
	CTCF	BAZ2B	CTCF	ZNF572	RBSN			PAX1	MESP2	IRF1	CTCF
	RAD21	CDX1	CTCF	ZNF575	EOMES			MYRFL	POU3F4	NIPBL	CTCF
	CTCF	CDX2	MAX	ZNF582	ZNF445			ZSCAN5C	FOXD4L5	SPIB	CTCF
	CTCF	CPEB1	TBP	ZNF599	GATA2			PITX3	ARNT	NR5A2	EP300
	CTCF	DBX1	CTCF	ZNF772	SKIL			ZNF529	VAX1	BRD4	JUN
	CTCF	DUXA	CTCF	ZNF821	SOX2			ZNF596	ZNF554	TFAP2A	FOXA1
	CTCF	ELF5	ATF2	ZSCAN18	NKX11			ZNF696	ETV3L	SIN3A	PAX5
	CTCF	ESRRB	TCF12	ADNP	PHOX2B			BCL11A	ZNF584	AR	ELF1
	CTCF	FOXA2	USF1	ADNP2	GSX2			MESP1	SIX6	EZH2	TAL1
	CTCF	FOXI2	CTCF	AEBP2	ATOH1			ZNF234	FIZ1	ESR1	HNF4G
	CTCF	FOXI3	FOXM1	AHCTF1	LEF1			ZNF445	GBX1	STAT3	CTCF
	CTCF	FOXN4	IKZF1	AHDC1	GPBP1			EN1	ZNF814	SMAD3	PBX3
	HDAC2	FOXO4	E2F4	AHR	NKX25			HMGN3	ZNF341	ZNF274	SRF
	CTCF	GATA1	RELA	AKAP8	MXD3			ZNF616	FOXB2	HDAC3	CTCF
	CTCF	GSX2	USF1	AKAP8L	SCML4			SP2	LHX6	TP53	E2F4
	JUND	HMX1	CBX2	AKNA	ZNF853			ZNF747	ZNF771	MAML3	NFIC
	CTCF	ISX	USF2	ALX4	TBX20			PAX7	SETBP1	ESR1	CTCF
	CTCF	KDM5B	SPI1	ANKZF1	ZNF394			HOXA2	MSANTD1	HES1	SP2
	SMC3	KLF1	GABPA	AR	NFE4			HES7	KLF13	NR4A1	MAX
	CTCF	KLF10	ZBTB33	ARID2	PAX4			EBF1	KLF7	TP53	GTF3C2
	ZNF263	KLF8	USF2	ARID3A	ZNF746			ZFP1	SOX30	CHD4	CTCF
	NFIB	LCORL	YY1	ARID5B	ZNF467			ZNF248	ZNF217	SREBF2	CTCF
	HDAC1	LYL1	TCF7L2	ARNT	GATA4			MEIS2	OLIG3	ESR1	SIN3A
	GATA3	MESP2	SRF	ARNTL	NKX26			DZIP1	FOXD3	HDAC2	TAF7
	CTCF	MSANTD4	SETDB1	ARNTL2	CEBPD			HLF	SOX14	SUZ12	SIN3A
	RAD21	MXI1	FOSL2	ASCL2	BARX1			AR	NKX22	HSF1	GABPA
	CTCF	NCOA1	IRF3	ASH1L	ZNF883			LBX1	MNX1	POU2F2	CTCF
	GATA3	NFE2	YY1	ATF1	DBX1			DLX5	RXRA	RUNX1	CTCFL
	HDAC2	NFE2L2	YY1	ATF2	PHF21A			USF2	DBX1	ESR1	SPI1
	CTCF	NKX21	MAZ	ATF3	SPI1			SREBF1	ZNF418	TP53	CTCF
	EZH2	NKX31	CTCF	ATF4	TIGD3			ZNF329	SMYD3	AFF4	CHD1
	CTCF	NOTO	GATA2	ATF5	ETV6			ZIM3	IKZF4	ASCL1	BHLHE40
	ZNF143	NPAS3	ETS1	ATF6	CREBL2			TFAP2B	CREB3L1	TRIM24	EZH2
	ZNF263	NR5A1	GATA3	ATF7	ATF7			SP8	POU2F1	ESR1	MYB
	ZBTB7A	PCGF2	CTCF	ATMIN	NFE2			IRX2	RAX2	ESR1	EP300
	NFIB	POU2F2	TCF7L2	ATOH8	MYRFL			ZNF486	DMRTB1	SOX2	CTCF
	SMC3	POU6F2	CTCF	BACH1	TBX5			MEF2A	ZFPM2	TP53	MAFK
	CTCF	PROX1	ELF1	BACH2	ZNF664			ZNF808	MYCN	CIITA	CTCF
	RAD21	PROX2	BATF	BARX2	FOXA1			MYB	DMRTA2	BRCA1	GATA2
	CTCF	SCX	ATF3	BATF	MAX			ZNF425	ZNF579	JUND	JUN
	MAZ	SOX10	TBP	BATF2	MEIS2			RXRA	MIXL1	ATRX	CTCF
	CTCF	SOX21	CTCF	BATF3	ARID3B			ZNF786	SP8	HSF1	BHLHE40
	MAZ	SOX5	GATA1	BAZ2A	SOX8			PAX3	CRX	PRKDC	CTCF
	CTCF	SP8	MAFK	BAZ2B	SNAI3			POU4F1	SOX2	CHD8	CTCF
	MAX	TBX10	CEBPB	BBX	ZNF18			IKZF1	SIM1	SUZ12	MAX
	CTCF	TFAP4	CTCF	BCL11A	SREBF1			SOX6	KLF9	TEAD1	GATA1
	CTCF	TGIF1	CEBPB	BCL11B	RARA			ZNF568	ZSCAN9	ESR1	E2F6
	CTCF	TPRX1	CTCF	BCL6	STAT5B			MEF2C	ZNF112	REST	EZH2
	NRF1	VENTX	RXRA	BCL6B	TBX21			HIVEP2	ZIK1	ESR1	EP300
	CTCF	VSX1	CTCF	BNC1	AKAP8			FOXE3	ZNF500	EZH2	GATA1
	ZBTB33	ZBTB3	NRF1	BNC2	ZNF708			CEBPB	ZFP30	ZNF83	MXI1
	TRIM22	ZBTB47	CEBPB	CAMTA2	ZNF566			ZNF713	ZNF329	RELA	HDAC6
	MAX	ZBTB8A	NFYA	CBX2	ZNF234			ZNF490	ZNF280A	CDK2	YY1
	NR3C1	ZFP30	TCF12	CDC5L	ZNF613			TBX15	ZNF512	ESR1	MXI1
	CTCF	ZFP64	STAT3	CDX1	ZNF787			ZNF709	ZFP90	BRF2	RAD21
	SMC3	ZKSCAN2	RFX5	CDX2	ZNF154			NFIC	JUND	SATB1	SPI1
	E2F6	ZKSCAN7	NFYA	CDX4	ZNF586			NEUROG1	HEY1	EP300	CTCF
	MAX	ZMAT1	GABPA	CEBPA	SOX12			ZNF774	IRX4	DEAF1	RCOR1
	CTCF	ZNF133	MEF2A	CEBPB	GZF1			SAFB2	SATB2	NR3C1	TRIM28
	CTCF	ZNF135	CTCF	CEBPE	ZNF341			ZHX3	ZNF660	FOSL2	CTCF
	RAD21	ZNF154	ZNF217	CEBPG	DNTTIP1			FOSL2	ZNF48	GATA3	E2F1
	CTCF	ZNF157	CTCF	CEBPZ	ZNF280A			GCM2	MYC	TP53	NFYB
	NRF1	ZNF16	ESRRA	CENPB	ISX			EVX1	ZNF300	AR	POLR2A
	ZBTB7A	ZNF177	TEAD4	CENPT	ELF4			ZNF471	TCF24	RCOR1	ZBTB33
	CTCF	ZNF200	CTCF	CIC	ZNF275			TFAP2D	RARA	RUNX	SIX5
	CTCF	ZNF208	JUND	CLOCK	MECP2			ZNF264	ZNF576	HDAC6	CTCF
	CTCF	ZNF213	NRF1	CREB1	GMEB1			PURA	FOXN4	PRKDC	NFYB
	CTCF	ZNF214	E2F4	CREB3	NFYC			DBX2	ZNF788P	ESR1	SPI1
	MXI1	ZNF229	NRF1	CREB3L1	DMRTA2			ZNF528	ZNF705D	ESR1	YY1
	MNT	ZNF234	FOXA2	CREB3L2	FOXD3			ZNF648	ZNF423	IRF3	YY1
	MXI1	ZNF250	PBX3	CREB3L3	GATAD2B			GATA6	ZNF517	NR3C1	SIX5
	HDAC1	ZNF254	YY1	CREB3L4	POGK			OTX2	DLX5	NRF1	RAD21
	TEAD4	ZNF257	EGR1	CREB5	ASCL5			TBX21	TBX19	GATA3	BRCA1
	TCF12	ZNF26	ELK1	CREBL2	MYCN			ZFP30	ELF2	RFX2	ATF3
	EZH2	ZNF280A	SRF	CREBZF	NCOA1			SRF	SP1	KAT2B	CTCF
	NR3C1	ZNF283	TBP	CREM	MXD1			FOXP1	ZFHX4	SREBF2	FOXA1
	EZH2	ZNF285	CUX1	CTCF	ZEB2			ZNF674	CPEB1	HSF1	ATF3
	UBTF	ZNF292	ZNF384	CUX1	ATF2			EBF4	BHLHE23	HSF1	CTCF
	CTCF	ZNF331	TEAD4	CXXC1	HOXD8			PBX1	ZNF304	RELA	ATF3
	MAX	ZNF334	NFYB	DACH1	HOXD1			FOXD4L4	ZNF484	NIPBL	GATA3
	CTCF	ZNF34	CEBPB	DBP	STAT4			CDX2	ZFP92	ESR1	MAX
	ZFP36	ZNF345	RELA	DBX2	ZNF142			PAX8	ESRRB	AR	EP300
	CTCF	ZNF347	CTCF	DDIT3	SP100			TCF24	ZNF132	SP2	CTCF
	E2F6	ZNF354B	SPI1	DEAF1	SATB1			NKRF	ZNF184	CLOCK	TAL1
	EZH2	ZNF354C	MAZ	DLX3	RARB			ZNF681	NCOA1	EZH1	CEBPB
	USF1	ZNF362	CEBPB	DMBX1	ZBTB49			NR3C1	ZNF99	EZH2	POLR2AphosphoS5
	CTCF	ZNF383	YY1	DMRT1	HMX1			RUNX3	ZNF716	BACH2	RAD21
	MXI1	ZNF396	CTCF	DMRT2	NKX32			FOXA1	PKNOX1	SPI1	SIN3A
	NRF1	ZNF404	CEBPZ	DMRTA1	NKX61			ZSCAN5B	LBX1	HSF1	CTCF
	NR3C1	ZNF431	JUN	DMTF1	HAND2			KLF5	GBX2	NCOA1	CTCF
	USF1	ZNF432	CUX1	DOT1L	TCF7			TGIF1	PAX1	SREBF1	CTCF
	FOXA1	ZNF44	NR3C1	DPF3	CDX1			YY1	ZNF419	ESR1	CEBPB
	CTCF	ZNF441	CTCF	DR1	HAND1			MEF2B	ZNF551	AR	POLR2A
	FOXA1	ZNF442	CTCF	DRAP1	GCM2			TCF4	HOXD12	JUNB	POLR2A
	CTCF	ZNF449	SPI1	DZIP1	ZSCAN26			RHOXF1	TCF23	NR3C1	POLR2A
	ZNF143	ZNF461	CTCF	E2F1	ZFP57			NFE2L2	ATF7	SPI1	EP300
	SP1	ZNF471	USF2	E2F2	TFEB			ZNF586	HELT	GATA3	GABPA
	GABPA	ZNF486	TFAP2C	E2F3	GCM1			AHDC1	ZNF774	ESR1	POLR2A
	GATA3	ZNF492	FOXP2	E2F4	POU3F2			NKX32	STAT6	NR1H3	MYC
	ETS1	ZNF497	MAZ	E2F5	HOXA3			TFAP2A	BCL6	MYC	STAT3
	MYC	ZNF516	ELK1	E2F6	IKZF1			SHOX	MECP2	TP63	GABPA
	FOXA2	ZNF521	CEBPB	E2F7	ZNF680			ZNF419	FERD3L	NCOR1	USF1
	TCF12	ZNF528	NFIC	E2F8	CUX1			BCL6	THYN1	SMAD2	POLR2A
	FOS	ZNF529	CTCF	E4F1	HMBOX1			VEZF1	ZSCAN23	RB1	MAX
	EGR1	ZNF530	CTCF	EBF1	HNF4G			NR0B1	TLX1	TP63	CTCF
	FOS	ZNF544	GABPA	EBF3	ZNF250			ZNF620	ZNF532	CDX2	POLR2AphosphoS5
	EZH2	ZNF548	ZBTB7A	EEA1	ZNF189			IKZF4	ZNF221	HSF1	GABPA
	SIN3A	ZNF557	CTCF	EGR1	NR5A1			ZNF175	PRDM14	GABPA	ETS1
	CTCF	ZNF568	MYC	EGR2	PBX3			MYF6	TERB1	STAT1	EP300
	EP300	ZNF596	CTCF	EGR3	NAIF1			FOXI2	ISL2	AR	ELF1
	RCOR1	ZNF611	CTCF	EHF	ZNF37A			ZNF613	FLYWCH1	JARID2	GABPA
	SMC3	ZNF615	TBP	ELF2	NKX23			ZNF133	ZC3H8	ESRRA	MAFK
	FOS	ZNF620	CTCF	ELF3	PAX2			PKNOX1	ZNF662	HSF1	KDM5A
	SPI1	ZNF660	MYC	ELF4	TLX1			HOXC9	DZIP1	GTF3C2	E2F4
	EZH2	ZNF662	SP1	ELF5	NKX62			POU2F1	KLF17	ZNF165	WRNIP1
	FOXA1	ZNF674	CTCF	ELK3	VENTX			ZEB1	ZNF404	AR	GTF2F1
	NRF1	ZNF684	BHLHE40	ELK4	IRF7			STAT6	ASCL4	ESR1	GTF2B
	YY1	ZNF7	MXI1	EN1	ZNF143			GATA4	ZNF775	TP53	POLR2A
	CTCF	ZNF70	PRDM1	EOMES	MYRF			SMAD4	LHX8	GATA3	ELK1
	SUZ12	ZNF705A	FOSL1	EPAS1	TBX10			E2F1	IRX6	EPAS1	POLR2A
	NR3C1	ZNF707	TCF12	ERF	MSANTD4			ZNF263	CLOCK	HNF4A	CHD7
	HNF4A	ZNF709	CTCF	ERG	DBX2			ZNF71	DMBX1	TAF1	HCFC1
	SMC3	ZNF737	ARID3A	ESR1	SP7			SCML4	SOX4	RCOR1	POLR2A
	MAFK	ZNF765	GATA3	ESR2	GLI1			RFX3	ATOH1	PCGF2	KAT2A
	FOXA2	ZNF766	HNF4G	ESRRA	DDIT3			ALX3	THAP2	HSF1	NFE2
	RXRA	ZNF772	MEF2C	ESX1	ZNF10			DACH1	POU1F1	ICE1	SIRT6
	CTCF	ZNF776	PAX5	ETS1	CDX2			ZSCAN23	ZNF445	BAHD1	RELA
	FOS	ZNF789	TEAD4	ETS2	NPAS3			ZMAT1	ONECUT1	GATA3	POLR2AphosphoS2
	UBTF	ZNF804B	SP2	ETV1	GLYR1			HOXB8	TCF4	ERG	ELK1
	CTCF	ZNF814	ELK4	ETV2	MAZ			DMRT2	ZNF791	ZNF644	USF2
	SUZ12	ZNF829	MYB	ETV3	ZNF319			PTF1A	ZNF891	MYC	POLR2A
	HCFC1	ZNF843	JUND	ETV3L	ZNF276			ZNF337	ZNF808	SNAI2	MAFK
	HNF4A	ZSCAN4	RELA	ETV4	HOXB5			SNAI3	TSC22D1	KAT2B	POLR2A
	HCFC1	ZSCAN5B	CTCF	ETV5	HOXB6			TCF3	SIM2	TP53_PS15	POLR2A
	FOXA1	ZSCAN5C	NFIC	ETV6	HOXB8			DMRT1	MXI1	PPARGC1A	USF2
	MYC	ARGFX	YY1	ETV7	HOXB9			HSF1	PRDM16	THAP11	POLR2AphosphoS2
	MYC	ARNT	BCL11A	FIZ1	RAX			ZNF589	ELF1	SIX5	RELA
	FOXA1	BCL11A	SP1	FLI1	TSHZ1			POU5F1	SMAD4	BRD4	GTF2F1
	FOXA1	BCL6	GABPA	FOS	ARID3A			ZNF532	DMRTC2	CRY1	RELA
	HCFC1	BSX	MAX	FOSB	ZNF177			ZNF91	ZNF558	ESR1	POLR2A
	FOXA1	CARF	CTCF	FOSL1	ZNF439			TPRX1	ZNF8	TCF3	STAT3
	SP1	CASZ1	CTCF	FOSL2	MEF2B			ARID3A	ZNF479	FOSL1	MAX
	EP300	CPXCR1	JUN	FOXA1	ZNF101			TIGD1	ZNF251	RAD21	FOS
	CTCF	CREB3L3	FOXP2	FOXA2	ZNF208			ZNF184	FOXE1	RXRA	ZKSCAN1
	RFX1	CREB5	SETDB1	FOXA3	USF2			E2F2	ZKSCAN3	VDR	STAT1
	JUN	CTCFL	CTCF	FOXC1	ZNF345			ZNF250	KLF1	FANCL	GABPA
	MAFK	DMRT1	SRF	FOXC2	ZNF585A			BATF	ZNF20	SP1	SETDB1
	YBX1	DMRT2	CTCF	FOXD2	ZNF230			ZNF766	TBX10	VDR	IRF4
	ZNF512B	DPF3	STAT1	FOXD4	TEAD2			ZNF454	ZNF681	ASCL1	CEBPB
	HDAC2	DPRX	SIX5	FOXF1	PRR12			FOXD3	SHOX	AR	POLR2A
	SIX5	E2F2	NR2F2	FOXF2	ZNF580			FOXK1	NR1D2	SIX5	CEBPB
	PKNOX1	ELF3	JUN	FOXI1	ZFP28			TFAP4	LIN28B	SOX2	GATA1
	SIX5	EMX2	FOXM1	FOXJ2	ZNF552			TCF7	HBP1	NR3C1	KAT2A
	GATA3	ESR2	USF1	FOXJ3	CENPB			ZNF217	KLF14	HSF1	GATA1
	RBBP5	ESX1	RELA	FOXK1	HNF4A			NR1D2	ZNF23	SREBF1	ZBTB33
	FOS	FBXL19	MBD4	FOXK2	CEBPB			GSC	ZNF608	ATF4	EBF1
	STAT3	FERD3L	SIX5	FOXL1	SLC2A4RG			ARX	E2F4	SMARCB1	SP2
	MAFK	FOXD4L5	CTCF	FOXM1	OLIG2			MYBL2	HOXB13	NRF1	MBD4
	SMARCC1	FOXD4L6	GTF2B	FOXN1	OLIG1			ZNF552	ZSCAN10	JUN	GABPA
	GATA3	FOXH1	MAFK	FOXN2	SOX10			USF3	JUN	VDR	ELF1
	STAT3	FOXO1	RELA	FOXN3	TFE3			MNT	SAFB2	STAT3	USF2
	STAT3	FOXO6	SIX5	FOXO1	FOXO4			DLX4	IRX2	ESR1	POLR2A
	FOS	FOXP1	MXI1	FOXO3	ZNF75D			TFAP2C	FOXJ1	HSF1	POU2F2
	EP300	FOXR1	IRF3	FOXO4	HES4			TBX5	ZNF568	MYCN	POLR2AphosphoS5
	NFYB	GATA5	CTCF	FOXP1	PRDM16			TEAD4	TBX4	BRD3	POLR2AphosphoS5
	CTCF	GBX1	STAT5A	FOXP2	TP73			PBX2	NPAS3	KAT2B	ATF2
	MAX	GLI3	CTCF	FOXP3	HES2			KLF7	NKX31	HSF1	MYC
	SP1	HDX	MAX	FOXP4	THAP3			E2F4	MTERF4	NR3C1	CHD1
	RAD21	HES2	ZEB1	FOXQ1	CENPS			ZNF182	HES5	AR	SIN3A
	SAP30	HES4	CEBPB	FOXR2	CASZ1			DUX4	ZNF696	CHD1	USF1
	CTCF	HES5	MAFK	FOXS1	PRDM2			KLF13	SPDEF	EP300	BRCA1
	USF1	HNF4A	MYC	GABPA	SPEN			ELF2	ZIM3	PBX2	BHLHE40
	NANOG	HNF4G	E2F4	GATA1	ZBTB17			ZNF345	ZFP1	AR	MYC
	RXRA	HOXB1	MAX	GATA2	PAX7			PAX5	ZFP37	STAT1	POLR2AphosphoS5
	SIX5	HOXB5	NFIC	GATA3	ZBTB40			ZNF276	SP3	RFX5	FOS
	JUN	HOXC10	ETS1	GATA4	ZNF436			MYOG	ZNF526	RELA	HCFC1
	ZNF24	HSF2	CTCF	GATA6	GRHL3			NKX11	FAM170A	SNAPC4	ZNF384
	TCF12	KIN	TAL1	GATAD2A	RUNX3			STAT5B	ZNF529	MAFK	KAT2B
	SPI1	KLF5	RELA	GATAD2B	ZNF683			AHR	ZNF334	TP53	TBP
	SIX5	KLF9	ELF1	GCM1	LIN28A			MBD2	ZNF726	ESR1	ELK4
	USF1	KMT2A	YY1	GFI1	AHDC1			IRF1	ZNF233	PBX2	ELF1
	YY1	L3MBTL4	RELA	GFI1B	ZBTB8A			CTCF	ZNF785	ICE1	SP1
	PHB2	LBX1	E2F6	GLI1	ZNF362			ZNF716	TGIF2LX	TAF7	POLR2A
	FOSL2	LEUTX	ZNF143	GLI2	ZSCAN20			ZNF608	THAP10	RB1	POLR2AphosphoS2
	NR3C1	MAFF	NFE2	GLI3	POU3F1			MAZ	ZNF713	ESR1	USF1
	MXI1	MLX	TEAD4	GLIS1	HEYL			STAT5A	ZBTB25	MLLT1	POLR2A
	SPI1	MLXIPL	CTCF	GLIS2	MYCL			MYC	ZNF596	RELA	NFYB
	GABPA	MNT	MAFK	GLIS3	RLF			FOXP3	ZNF490	JUND	CUX1
	NANOG	MSANTD1	STAT5A	GMEB1	ZFP69B			ZNF319	FOXK1	SNAI2	eGFP-GATA2
	TCF12	MXD1	CTCF	GMEB2	ZFP69			ZNF251	TCF3	AR	POLR2A
	SAP30	MYF6	MAX	GRHL1	ZNF684			ESRRG	HOXB7	AR	MAX
	CTCFL	MYOD1	JUN	GRHL2	SCMH1			ZNF789	ZNF501	E2F7	POLR2AphosphoS2
	CREM	MYOG	TCF3	GRHL3	HIVEP3			LCORL	POU2F3	BRD4	NELFE
	USF1	MYRFL	CTCF	GTF2IRD2	FOXJ3			FOXB1	CREB3L4	NRF1	POLR2A
	NBN	NANOGNB	FOS	GTF2IRD2B	YBX1			HOXD13	IKZF1	CTCF	NFYA
	NFYB	NEUROD2	BHLHE40	GTF3A	ZNF691			HOXC10	ZNF98	BRD4	USF1
	FOSL2	NFIB	CTCF	GZF1	KLF17			ZNF415	ZNF761	ESR1	POLR2AphosphoS2
	SPI1	NFIC	BACH1	HAND1	CCDC17			NKX21	ZNF425	IRF3	POLR2A
	USF1	NFIL3	FOSL1	HAND2	GPBP1L1			CDX1	FOXH1	JUN	POLR2A
	MCM5	NFX1	NR2C2	HBP1	FOXD2			ZNF98	EVX1	MYCN	IRF3
	FOS	NFYC	USF1	HDX	DMRTB1			ELF5	ZNF19	ZNF584	ATF3
	FOSL2	NKX32	CTCF	HES1	MYSM1			SATB1	ZFAT	AR	USF2
	SIN3A	NPAS1	CEBPB	HES6	JUN			KLF8	THAP8	BRD4	RAD21
	SUZ12	NR1I2	CEBPB	HES7	NFIA			BHLHE23	ZNF462	CDK9	POLR2A
	HDAC2	NR2E1	NRF1	HESX1	ZZZ3			ZNF280B	CPXCR1	EP300	USF2
	FOS	NR2E3	ZZZ3	HEY1	GTF2B			ZNF772	ZKSCAN2	BRD4	POLR2A
	GATAD2B	NR3C2	CTCF	HEY2	ZNF644			ZBTB33	ZHX3	NFE2L2	TBP
	HDAC2	NR5A2	NR2C2	HEYL	MTF2			FOXM1	ZNF470	GATA3	MYC
	JUND	OTX1	GABPA	HHEX	DR1			NFYC	ZNF718	AR	POLR2A
	FOSL2	OVOL3	ETS1	HIC1	TBX15			ZNF347	ZNF675	FLI1	POLR2A
	SRF	PATZ1	JUND	HIC2	ZNF697			IRF4	ZNF605	CTCFL	RFX5
	MAFK	PAX1	TCF7L2	HIF1A	SETDB1			ZC3H8	CBX2	E2F7	TAL1
	PBX3	PAX2	MAX	HIVEP1	RFX5			HOXB9	TGIF2LY	EGR1	POLR2A
	SIN3A	PAX7	ZBTB33	HIVEP2	RORC			SPDEF	GTF2IRD2	HSF1	GATA1
	PBX3	PITX3	SRF	HIVEP3	ZBTB7B			ZNF346	ZNF311	RXR	CTCF
	BHLHE40	POU5F2	JUND	ZNF875	ASH1L			SIM2	TET1	CDK9	POLR2A
	ZNF512B	PRDM12	E2F4	HLF	GLMP			ZNF254	BHLHE41	SMAD3	SP2
	MXI1	PRDM13	JUND	HLX	MEF2D			ZNF37A	ZNF101	REST	GABPA
	YY1	PRDM15	RXRA	HMBOX1	ETV3L			ZNF461	ZNF3	FOXA1	TAF1
	NBN	PRDM16	MYC	HMG20A	ETV3			NR4A2	ZNF264	EGR1	TBL1XR1
	SMARCA4	PRDM5	SRF	HMG20B	NHLH1			ZNF493	ZNF827	EGR1	JUN
	CTCFL	PROP1	CREB1	HMGA1	NR1I3			ZNF764	EVX2	GRHL2	MAFK
	MAFF	RFX3	SRF	HMGA2	ATF6			ZNF213	JAZF1	KLF5	CTCF
	CEBPB	RUNX3	MAFK	HNF1A	PBX1			TLX1	TWIST1	BACH1	RCOR1
	MYC	RXRA	E2F1	HNF1B	PRRX1			FOXR1	ZNF682	GATA3	POLR2AphosphoS5
	FOXA2	SALL2	USF2	HNF4A	ZBTB37			ZBTB4	HOXC12	NRF1	POLR2AphosphoS5
	EZH2	SIX1	ZNF384	HNF4G	LHX4			MTERF4	FOXB1	L3MBTL2	GATA2
	YBX1	SIX3	CTCF	HOMEZ	ZNF648			SOX21	DMRT3	ZKSCAN1	POLR2AphosphoS5
	MYC	SIX6	ESRRA	HOXA1	LHX9			LIN28B	ZNF175	SREBF1	FOXA2
	BHLHE40	SMAD9	E2F4	HOXA10	NR5A2			RFX5	SMAD3	EZH2	IRF1
	MAZ	SNAI1	TFAP2A	HOXA11	ZNF281			IRX1	ZNF639	HNF4A	ATF3
	XRCC5	SOX2	MAFF	HOXA13	ELF3			HMX3	ZNF69	ATF3	CTCF
	SIX5	SOX3	CTCF	HOXA2	KDM5B			CEBPE	ZSCAN30	CBX2	USF1
	SIX5	SOX7	SP2	HOXA3	MYOG			ZNF566	ZNF844	IKZF1	SP1
	RFX1	SP7	GABPA	HOXA4	SOX13			SALL2	ZNF415	AFF4	POLR2AphosphoS5
	ZNF217	TAL1	MAX	HOXA5	ELK4			ZNF784	HES4	ELL2	CTCF
	USF2	TBX15	CTCF	HOXA6	IRF6			GTF2B	ZNF587	RYBP	USF1
	NFE2L2	TCF12	GABPA	HOXA7	ATF3			LHX4	NANOG	BRD4	MEF2A
	TCF7	TFAP2E	SRF	HOXA9	BATF3			ZNF521	ZNF837	CEBPG	ZBTB33
	IKZF1	TGIF2LY	ZBTB33	HOXB1	PROX1			KLF4	ZSCAN22	CDK9	TEAD4
	MYC	THAP2	CTCF	HOXB13	ESRRG			TBP	ZNF786	ELK1	TAF1
	MAZ	THAP6	BHLHE40	HOXB2	MIXL1			GMEB1	ZNF84	GATA1	SP1
	SIN3A	THAP8		HOXB3	ZNF678			TSHZ1	ZNF441	RNF2	ZNF274
	SRF	TIGD1		HOXB4	AHCTF1			VDR	ZNF546	EP300	CTCF
	ZC3H11A	TIGD3		HOXB5	ZNF695			HHEX	TBXT	SP1	CREB1
	NR2F2	TSHZ2		HOXB6	ZNF669			ZNF660	CC2D1A	ESR1	TRIM28
	MAFK	USF1		HOXB7	ZNF124			CBX2	ZNF619	MEF2B	POLR2A
	TCF7	USF3		HOXB9	ZNF496			FOXN4	MYNN	MXI1	TEAD4
	RB1	VDR		HOXC10	ZNF672			PRDM13	FIGLA	EZH2	GABPA
	DEK	WT1		HOXC13	ZNF692			FLI1	ZNF575	HSF1	BRCA1
	USF2	YBX3		HOXC5	GRHL1			PURB	ZNF665	HDAC8	GATA2
	COMMD3-BMI1,BMI1	ZBTB16		HOXC6	E2F6			ZNF430	ZNF688	TOP1	CUX1
	JUND	ZBTB20		HOXC8	MSGN1			ZFHX4	ZFP14	RXR	BCL3
	PAX5	ZBTB37		HOXC9	OSR1			TBX4	GLIS1	MEF2C	CTCF
	USF1	ZEB1		HOXD1	CENPA			TBX19	GMEB1	SMAD3	POLR2AphosphoS5
	POLR2A	ZFHX3		HOXD10	PREB			GATA3	ZNF133	SRF	CTCF
	HNF4G	ZFP69B		HOXD11	TCF23			HMBOX1	ZNF717	FOXM1	HNF4A
	EP300	ZNF10		HOXD13	ZNF513			NR5A2	ZNF831	IKZF1	NELFE
	MAFF	ZNF114		HOXD4	ZNF512			NR2C2	FOXP1	TRIM28	ESRRA
	MAFK	ZNF138		HOXD8	CEBPZ			ZNF560	ZNF410	CTCF	CTCF
	CHD4	ZNF141		HSF2	SIX2			HOXC5	ESR1	SMAD3	CHD2
	NANOG	ZNF181		HSF5	EPAS1			SIX1	ZNF506	ELK4	EP300
	CBX3	ZNF182		IKZF1	FOXN2			ZNF606	GSC	BCL11A	CHD2
	RCOR1	ZNF2		IKZF2	BCL11A			FOXO1	ZBTB9	HSF1	JUND
	NR2F2	ZNF224		IKZF3	REL			FOXA2	GCM2	ZC3H11A	GATA1
	TRIM22	ZNF233		IKZF4	OTX1			DMRT3	ZSCAN26	EZH2	POLR2A
	HNF4G	ZNF260		IKZF5	MEIS1			ZNF484	LTF	ILK	FOS
	FUS	ZNF268		IRF1	FIGLA			RUNX1	ZNF274	MED1	CHD1
	JUND	ZNF273		IRF2	TET3			ZNF358	ZNF674	KDM1A_8A	SMARCC1
	EZH2	ZNF280D		IRF3	LBX2			RBPJL	ASH1L	TFAP4	USF1
	CBX3	ZNF286B		IRF4	KCMF1			ZNF653	NME2	ESR1	ZBTB33
	TARDBP	ZNF287		IRF5	TCF7L1			RFX4	OTX1	HSF1	eGFP-JUNB
	HNF4A	ZNF296		IRF6	ATOH8			MXI1	ZNF618	MED1	CTCF
	MAFF	ZNF320		IRF7	FOXI3			PRDM15	FOSL1	HMBOX1	MAX
	TRIM22	ZNF322		IRF8	ZNF514			ZEB2	FOXR1	RELA	POLR2A
	RBM25	ZNF350		IRF9	ARID5A			KLF9	PAX3	AR	MAX
	HNF4A	ZNF366		IRX1	NPAS2			SATB2	MESP1	SMAD3	RFX5
	TRIM22	ZNF37A		IRX2	RFX8			ELK4	ZNF14	FLI1	ARID3A
	JUND	ZNF397		IRX3	PAX8			CASZ1	MEF2A	NRF1	SRF
	ETS1	ZNF414		IRX5	EN1			KLF2	KMT2A	VDR	RUNX3
	SP1	ZNF420		JAZF1	GLI2			NRF1	HHEX	HHEX	TCF12
	SUZ12	ZNF426		JDP2	TFCP2L1			HOXA10	ZNF446	SETDB1	POLR2A
	EZH2	ZNF429		JRKL	BAZ2B			MBD3	GTF2IRD1	CTBP2	MYC
	ETS1	ZNF430		JUN	SP5			HOXB7	ZNF597	POU5F1	ELK1
	SMARCA5	ZNF436		JUNB	EVX2			HOXC11	ZFP2	DDX5	TBL1XR1
	HNF4G	ZNF439		JUND	HOXD13			ZNF735	ZNF346	KLF5	POLR2A
	NFE2L2	ZNF467		KCMF1	HOXD12			ETV6	ZNF800	MYC	TCF7L2
	CHD2	ZNF480		KIN	HOXD11			PRDM16	GATA5	HIF1A	MAFK
	ETS1	ZNF487		KLF1	HOXD10			ZNF778	FAM200B	BRD4	POLR2AphosphoS5
	HNF4G	ZNF491		KLF10	HOXD9			HOXC4	NCOA2	TAL1	POLR2A
	CTBP1	ZNF493		KLF11	HOXD3			ZNF765	DLX4	EZH2	SIRT6
	JUND	ZNF502		KLF12	HOXD4			ZNF717	CEBPE	RELB	RFX5
	FOXP2	ZNF519		KLF13	NFE2L2			ZBTB48	PBX1	HSF1	SMC3
	RCOR1	ZNF527		KLF15	STAT1			ZNF404	PITX3	ESR1	MAFF
	MAFK	ZNF534		KLF16	CARF			ALX1	SP2	STAT2	POLR2A
	NR2F2	ZNF543		KLF17	KLF7			TFE3	ZNF430	JMJD6	POLR2A
	SMARCB1	ZNF552		KLF2	CREB1			TERB1	RFX3	NRF1	CHD4
	MAFK	ZNF562		KLF3	IKZF2			ZNF70	GATA1	ZNF143	ELF1
	HDAC6	ZNF566		KLF4	ANKZF1			ETV3L	PLAGL1	TP63	PAX5
	EZH2	ZNF567		KLF5	PAX3			HMG20B	KLF11	CHD7	EP300
	TAF7	ZNF571		KLF6	SP140			ZNF2	HOXD9	ESR1	EP300
	NR2F2	ZNF577		KLF7	SP140L			ZNF257	ZNF514	TAL1	FOSL2
	MAFK	ZNF578		KLF8	TIGD1			HOXC6	FOXA1	ESR1	CEBPD
	ESR1	ZNF585A		KLF9	TWIST2			BHLHE40	GFI1B	STAT1	JUND
	ESR1	ZNF585B		LCOR	THAP4			ZNF432	HIF1A	NR3C1	POLR2AphosphoS5
	NEUROD1	ZNF594		LCORL	BHLHE40			ZNF214	LYL1	JUN	CTCF
	USF1	ZNF595		LEF1	PPARG			GRHL2	TBX6	STAT3	YY1
	GATA3	ZNF599		LHX6	NR2C2			ASH1L	ZNF747	ZNF143	MTA3
	MAFF	ZNF606		LHX9	ZNF385D			FOXI3	ZNF420	NR3C1	POLR2AphosphoS5
	HDGF	ZNF607		LYL1	THRB			IRF2	HOXC11	KLF4	CREB1
	TFAP4	ZNF613		MAF	ZNF860			ARHGAP35	ZNF302	NIPBL	NR2F2
	NFE2L2	ZNF616		MAFB	UBP1			SNAPC4	E2F2	JUNB	CHD2
	HNF4A	ZNF621		MAFF	CSRNP1			ZNF462	ALX1	SOX2	NR2C2
	RCOR1	ZNF623		MAFG	ZNF619			NR1I2	RXRG	ATF3	CTCF
	CEBPB	ZNF626		MAFK	ZNF620			STAT1	CIC	NRF1	TAF1
	TBP	ZNF627		MAX	ZNF621			ZBTB9	ZNF630	HSF1	HCFC1
	EZH2	ZNF641		MAZ	ZBTB47			ELK3	ERG	MBD3	BACH1
	BCOR	ZNF658		MBD1	ZNF662			ZNF726	MYOD1	ZFX	CTCF
	SPI1	ZNF669		MBD2	ZNF852			PRDM14	EN1	AR	SIN3A
	HNRNPL	ZNF679		MBD3	ZKSCAN7			PATZ1	KLF4	YY1	USF1
	CHD2	ZNF681		MBD4	ZNF660			ZNF273	ZNF71	ICE2	POLR2AphosphoS5
	JUND	ZNF705E		MBNL2	ZNF197			SIX2	ZNF704	MYBL2	CTCF
	ESR1	ZNF711		MECP2	ZNF35			HOXD3	FOXP3	FOXM1	E2F6
	FOXP2	ZNF717		MEF2A	ZNF502			ELF3	ZNF875	HSF1	ARID3A
	GATAD2B	ZNF724		MEF2B	ZNF501			ZNF519	DPRX	SREBF1	STAT3
	MAFK	ZNF727		MEF2C	ZNF589			ZNF891	PRDM10	ESR1	PRDM1
	DEAF1	ZNF735		MEF2D	HESX1			KLF14	TAL1	MED1	SRF
	CBX5	ZNF746		MEIS1	TMF1			ETS1	ZNF177	ZNF143	SIX5
	BHLHE40	ZNF747		MEIS2	MITF			STAT4	TCF12	CTCF	SRF
	JUND	ZNF764		MEOX1	FOXP1			ZNF418	ZNF555	RCOR1	TCF12
	SPI1	ZNF771		MEOX2	ZNF717			SETDB1	ZNF883	ATF3	CTCF
	MAFK	ZNF773		MESP2	CGGBP1			RORA	VEZF1	POU5F1	CTCF
	EGR1	ZNF778		MGA	ZNF654			GLI1	ZNF169	ESRRA	CTCF
	MAFK	ZNF780A		MITF	ZBTB11			POU2F3	ZNF165	PGR_B	USF1
	EP300	ZNF780B		MKX	BBX			DNTTIP1	ZNF530	NFE2L2	SPI1
	GATA3	ZNF790		MLX	ZBED2			JAZF1	ZNF449	PALB2	BHLHE40
	BHLHE40	ZNF813		MLXIP	USF3			SMAD3	NKX25	AR	KAT2A
	KDM1A	ZNF816		MLXIPL	ZNF80			ZNF775	SKIL	MAFK	MXI1
	RNF2	ZNF83		MNT	ZBTB20			ZNF813	LCORL	EP300	HA-E2F1
	MAFF	ZNF841		MSC	NR1I2			NFX1	ZNF229	GABPA	CTCF
	RFX1	ZNF846		MSGN1	ARGFX			SALL3	SOX10	BMI1	CHD2
	MYC	ZNF850		MSX1	ZNF148			ZNF558	ZNF766	STAG1	BCLAF1
	TAF7	ZNF883		MSX2	KLF15			ZNF594	ZNF214	ASCL1	MYC
	TRIM22	ZSCAN2		MXD1	ZXDC			GLYR1	ZNF254	SIX5	NCOR1
	ESR1	ZSCAN29		MXD3	MBD4			ZNF143	ZNF362	AR	SETDB1
	ESR1	ZSCAN30		MXD4	FOXL2			ATF7	ZNF275	NFYA	CTCF
	MXI1	ZSCAN5A		MXI1	ZBTB38			ZBTB2	TBX15	POU5F1	HDAC6
	HDAC1	ADNP		MYB	TFDP2			MAFF	ZNF283	FOXA1	TFAP2A
	STAT3	ADNP2		MYBL1	PLSCR1			ZNF526	NR2E3	RAD21	MYOD1
	NR3C1	AEBP1		MYBL2	SHOX2			ZNF844	ZNF664	ESR1	POLR2AphosphoS5
	MAFF	AEBP2		MYC	MECOM			LHX6	WT1	HNF4A	E2F6
	NR2F6	AHCTF1		MYCN	MYNN			CEBPZ	TP73	ELL	TRIM28
	PCBP2	AHR		MYF5	ZNF639			IRF7	NR5A2	E2F4	MAX
	E2F6	AHRR		MYF6	BCL6			NFYA	ZNF442	TCF4	E2F4
	PCBP1	AKAP8		MYNN	TP63			ZNF197	ZNF502	BHLHE40	SIN3A
	MTA2	AKAP8L		MYOG	HES1			HES2	AR	VDR	CTCF
	BCL3	AKNA		MYSM1	ZNF718			MBD4	ELF5	PAX5	KAT2A
	NRF1	ALX1		MZF1	ZNF141			GZF1	PROX1	HSF1	MAFF
	NFE2L2	ALX3		NANOG	MSX1			LEUTX	CREBL2	MAFK	ZBTB33
	DPF2	ALX4		NCOA1	ZNF518B			ZNF548	ZFP64	SOX2	CTCF
	SIN3A	ANHX		NCOA2	LCORL			ZNF211	ZNF154	ZC3H11A	CHD2
	RFX1	ANKZF1		NCOA3	RBPJ			ZNF576	HIF3A	CREB1	THAP1
	SIN3A	CENPS		NFAT5	KLF3			SPIB	ZNF70	NR3C1	PHF8
	BCL3	ARHGAP35		NFATC1	NFXL1			MXD3	TIGD3	ERG	RNF2
	ATF2	ARID2		NFATC2	CLOCK			ZFP14	ZNF589	BRD4	CEBPB
	PAX5	ARID3A		NFATC3	THAP6			HEY1	MNT	TWIST1	CTCF
	NFRKB	ARID3B		NFATC4	THAP9			ZNF512	ZNF391	RXR	POLR2AphosphoS2
	PAX5	ARID3C		NFE2	LIN54			TP53	ZBTB8A	ESR1	POLR2A
	COMMD3-BMI1,BMI1	ARID5A		NFE2L1	TIGD2			MAFK	MYRFL	CHD7	E2F4
	COMMD3-BMI1,BMI1	ARID5B		NFE2L2	NFKB1			HBP1	ZNF513	SOX2	YY1
	MXI1	ARNTL		NFE2L3	TET2			ZNF684	LEF1	AR	ETS1
	STAT3	ARNTL2		NFIA	PITX2			ZNF776	ZNF764	T	TAF1
	TCF7L2	ASCL2		NFIB	NEUROG2			TFEB	ZNF772	NCOA1	MAX
	JUN	ASCL3		NFIC	PRDM5			ETV5	GZF1	SNAI2	ELK4
	SREBF1	ASCL4		NFIL3	SMAD1			ZNF500	GATA4	CTCF	PBX3
	FOXP2	ASCL5		NFIX	POU4F2			ZFP41	ZNF492	SNAI2	TCF7L2
	MAZ	ATF3		NFKB1	NR3C2			ZNF682	RORA	RELA	SMC3
	TCF7L2	ATF4		NFKB2	TIGD4			ZNF875	ZBTB48	E2F4	CEBPB
	TCF7L2	ATF5		NFX1	IRF2			MXD1	ZEB2	THAP1	POLR2A
	ZNF282	ATF6		NFXL1	HELT			FOXO4	ZNF737	ZNF766	TCF3
	RFX1	ATF6B		NFYA	ZFP42			ATF3	NKX11	AR	CTCF
	SRF	ATF7		NFYB	AHRR			ZNF547	HOXB8	POU5F1	SIN3A
	ZMYM3	ATMIN		NFYC	IRX4			ZNF235	ZNF516	IRF4	USF2
	ZKSCAN1	ATOH8		NKRF	IRX2			GFI1	TBX5	NR3C1	NFYA
	HDGF	BACH1		NOBOX	IRX1			BRF2	SOX5	NFYB	CREB1
	MNT	BACH2		NPAS2	PRDM9			ZSCAN2	KLF10	RUNX1	SMC3
	MNT	BARX1		NR0B1	ZNF131			ZNF546	ZNF829	ESR1	CTCF
	SAFB	BATF		NR1D1	ISL1			PRDM1	NKX26	ESR1	ZMIZ1
	FOSL1	BATF2		NR1D2	ZNF366			ESRRA	DUXA	BACH1	TCF7L2
	MYC	BATF3		NR1H2	FOXD1			NR2F2	ASCL3	BACH2	USF1
	ZFP36	BAZ2A		NR1H3	ZBED3			ZNF850	ZNF7	TLE3	MAZ
	FOSL1	BBX		NR1H4	SPZ1			TBX6	ARID3B	AR	NRF1
	POU5F1	BCL11B		NR1I2	MEF2C			ZNF446	JUNB	HSF1	CTCF
	ZNF217	BCL6B		NR1I3	POU5F2			E2F7	PAX5	CUX1	HCFC1
	NRF1	BHLHA15		NR2C1	FAM170A			HOXD1	ZBTB47	RELA	TBP
	FOXA1	BHLHE40		NR2C2	ZNF474			PHF21A	EMX2	TAL1_SCL	POLR2A
	NR2F2	BHLHE41		NR2F1	PRDM6			ZNF781	ZNF687	ETS1	CTCF
	NR2F2	BNC1		NR2F2	ZNF608			CREB1	ISX	ESR1	ZMIZ1
	ESR1	BNC2		NR2F6	IRF1			ZNF516	SOHLH2	ZNF384	ZC3H11A
	SREBF1	BORCS8MEF2B		NR3C1	PITX1			NR1H3	ZNF765	KLF4	RAD21
	SREBF1	BPTF		NR3C2	NEUROG1			OTX1	MTF1	EP300	MXI1
	AGO1	BRF2		NR4A1	SMAD5			ZBTB25	ZNF676	ZBTB7A	NFYA
	RXRA	CBX2		NR4A2	EGR1			HOXB4	SIX5	MITF	MXI1
	PKNOX1	CC2D1A		NR4A3	PURA			ZNF585A	ZNF557	ZBTB11	ZNF384
	NFE2L2	CCDC169SOHLH2		NR5A1	NR3C1			ZBTB47	GPBP1	BRCA1	TFAP2C
	SP4	CCDC17		NR5A2	POU4F3			ZNF792	LBX2	BACH1	TBP
	EZH2	CDC5L		NR6A1	TIGD6			ZNF480	ZNF44	HSF1	MAX
	HDAC2	CDX4		NRF1	ZNF300			ZNF658	DNTTIP1	GATA3	USF2
	PTBP1	CEBPA		OSR2	SOX30			HOXA13	NR5A1	NFYB	ZNF143
	RXRA	CEBPB		OVOL1	EBF1			ZNF132	ZNF749	BACH1	TBP
	SETDB1	CEBPD		OVOL2	FOXI1			SP7	ZNF566	NRF1	CTCF
	SETDB1	CEBPE		PATZ1	MSX2			ZNF578	ZNF383	PPARG	CTCF
	NONO	CEBPG		PAX3	ZNF354A			ZNF607	SPI1	TP53	TCF7L2
	MAZ	CEBPZ		PAX8	ZNF354B			HIF1A	ZNF26	ESR1	ZNF384
	ESRRA	CENPA		PAX9	ZNF454			POU1F1	ZNF239	AR	POLR2A
	ZBTB7A	CENPB		PBX1	ZNF879			LHX9	ZNF613	MAX	MYC
	STAT3	CENPBD1		PBX2	ZNF354C			FAM200B	ZNF354C	RAD21	MYOG
	CTBP1	CENPT		PBX3	ZFP62			ZNF710	CUX1	TCF25	SMARCB1
	HNRNPK	CGGBP1		PBX4	IRF4			ZSCAN22	PHF21A	SMC1A	BHLHE40
	EZH2	CHAMP1		PCGF6	FOXQ1			SALL4	HES2	AR	MYC
	YBX1	CHCHD3		PGR	FOXF2			ZNF24	SCX	PPARG
	HDAC6	CIC		PHF20	FOXC1			AKAP8	SP110	NR3C1
	ZFP91	CLOCK		PHF21A	RREB1			NR5A1	HOXC4	MED1
	YBX1	CREB1		PITX1	TFAP2A			KLF3	ZNF234	VDR
	NR3C1	CREB3		PITX2	HIVEP1			ZFP69B	TFAP2C	NR3C1
	PKNOX1	CREB3L1		PKNOX1	E2F3			HOXB1	SNAI3	SMAD3
	AFF1	CREB3L2		PKNOX2	SOX4			JUND	ZNF135	SIRT6
	EGR1	CREB3L4		PLAG1	ZNF322			ZNF610	ZNF709	NRF1
	PCBP1	CREBL2		PLAGL1	ZNF391			ZNF575	HLX	NKX3-1
	HDAC2	CREBZF		PLAGL2	ZNF165			ZNF577	ZNF471	TAF2
	RFX5	CREM		POGK	ZSCAN16			ZNF579	AKAP8	GTF3C2
	MNT	CSRNP1		POU1F1	ZKSCAN8			ZNF492	ZNF787	SETDB1
	FOXA2	CTCF		POU2F1	ZSCAN9			ZNF732	PAX8	KDM1A
	NFXL1	CUX1		POU2F2	ZKSCAN4			ZNF101	ZNF615	REST
	RNF2	CXXC1		POU2F3	ZSCAN31			GABPA	SCML4	RUNX1
	MCM3	DBP		POU5F1	ZSCAN12			ZNF429	TFAP4	SRF
	RFX5	DBX2		POU6F1	ZSCAN23			ZNF791	ZNF582	NR3C1
	HCFC1	DDIT3		PPARA	ZBED9			ZNF414	CEBPD	SMAD4
	ZBTB7A	DLX3		PPARD	ZNF311			ZNF10	ZNF257	BRD4
	ZBTB7B	DLX4		PPARG	POU5F1			SLC2A4RG	ZNF599	STAT1
	ESR1	DMRTA1		PRDM1	ZBTB12			ZFP92	ZNF684	FLI1
	MCM2	DMRTB1		PRDM10	ATF6B			ZKSCAN2	USF1	TAL1_SCL
	ARID2	DMRTC2		PRDM15	PBX2			HOXC8	ARGFX	SOX2
	CHAMP1	DMTF1		PRDM2	RXRB			ZNF467	ZNF708	FOXA1
	JUN	DNMT1		PRDM4	ZBTB22			ZNF18	ZNF345	RFX5
	JUN	DNTTIP1		PRDM5	PHF1			ZNF543	ZNF620	SPI1
	L3MBTL2	DOT1L		PRDM6	HMGA1			MIXL1	PPARG	SIN3A
	SRSF9	DR1		PRDM8	ZNF76			ZSCAN29	ATF2	MXI1
	EGR1	DRAP1		PRDM9	PPARD			ZNF551	ETV6	RUNX1
	NRF1	DUX4		PREB	TEAD3			SCMH1	GABPA	GFI1B
	MAZ	E2F1		PRMT3	ETV7			TEAD1	ZNF431	CHD8
	BACH1	E2F3		PROX2	NFYA			ZNF302	KLF8	SIN3A
	MAZ	E2F4		PRR12	FOXP4			CENPX	ZNF611	CTCF
	RFX5	E2F5		PRRX1	TRERF1			ZNF711	NFE2	SMARCA4
	CHD7	E2F6		PRRX2	SRF			ARGFX	ZNF572	MYCN
	JUN	E2F7		RAG1	ZNF318			ZNF169	KLF5	SP2
	PKNOX1	E2F8		RARA	CDC5L			TBX3	VENTX	STAT5A
	EZH2	E4F1		RARB	RUNX2			GATAD2B	TBX21	EP300
	TRIM28	EEA1		RARG	TFAP2B			ZNF431	CASZ1	SMARCA4
	SMARCA5	EGR2		RBAK	ZNF451			NCOA2	ZNF200	SAP30
	PAX5	EGR3		RBPJ	HMGN3			ZNF420	MXD3	ZNF274
	NRF1	EHF		RBPJL	TBX18			MITF	ZNF512B	RELA
	PRDM1	ELF1		REL	ZNF292			REL	STAT5B	BRD4
	PAX5	ELF2		RELA	BACH2			EMX2	ZNF548	RFX5
	ZBTB1	ELF4		RELB	PRDM13			ZNF746	TCF7L2	HDAC3
	NRF1	ELK1		REPIN1	SIM1			ASCL3	VDR	GATA3
	ATF2	ELK3		REST	LIN28B			HOXB5	ZNF396	ZBTB33
	SETDB1	ELK4		RFX1	PRDM1			RAX	ZNF784	FLI1
	NR2F1	EPAS1		RFX2	FOXO3			FOXE1	ZNF326	ZNF143
	TCF7L2	ERF		RFX3	ZBTB24			ZNF275	ZSCAN4	NANOG
	ESRRA	ERG		RFX5	ZUP1			ZNF7	ZNF486	TEAD4
	ZFP36	ESR1		RFX7	RFX6			TBXT	ZSCAN5B	SOX2
	CSDE1	ESRRA		RHOXF1	HSF2			ZNF230	FOXO4	SREBF1
	NRF1	ETS1		RHOXF2	HEY2			NFATC1	HOXD13	SPI1
	TARDBP	ETS2		RLF	L3MBTL3			SOX4	ZNF394	MED1
	ESR1	ETV2		RORC	TCF21			NR1H2	ZNF544	USF2
	FOXA1	ETV3		RREB1	TBPL1			THAP11	ZZZ3	DNMT3B
	ATF3	ETV4		RUNX1	MYB			FOXN3	SP4	MED1
	RNF2	ETV5		RUNX2	OLIG3			CLOCK	TBX20	FOXA1
	RNF2	ETV6		RUNX3	PLAGL1			MEF2D	NFE4	NIPBL
	ESR1	ETV7		RXRA	ZBTB2			CREB3L3	FOXR2	FOXK1
	MGA	EVX1		RXRB	ESR1			ZHX1	ZNF586	TCF3
	SKI	EVX2		SALL1	TBXT			ZGPAT	HOXD11	E2F4
	CREB1	FAM170A		SALL2	TBP			KIN	ELF4	LMO2
	ATF3	FAM200B		SALL4	MAFK			ZNF562	ZNF347	GATA3
	UBTF	FIGLA		SATB1	RBAK			HLX	ZNF467	LYL1
	HDAC2	FIZ1		SATB2	ZNF316			RFX1	ZNF789	TP53
	ZNF444	FLI1		SCML4	ZNF12			THYN1	E2F1	TP53
	NFE2	FOS		SEBOX	MEOX2			FIZ1	ZHX1	RAD21
	UBTF	FOSB		SETDB1	AHR			ZHX2	GFI1	HIF1A
	MCM2	FOSL1		SETDB2	TWIST1			TCF23	PROX2	JUN
	ATM	FOSL2		SHOX2	FERD3L			BCL11B	SLC2A4RG	NFYA
	CUX1	FOXA1		SIM2	SP8			ZNF571	ZNF18	HIF1A
	ATF3	FOXA3		SIX1	SP4			ZNF708	ZNF250	TRIM28
	ARNT	FOXB1		SIX2	NFE2L3			HOXA11	ZNF746	ZNF143
	STAT1	FOXB2		SIX4	HOXA1			ZNF773	NKX21	JUN
	CBX8	FOXC1		SIX5	HOXA2			BACH1	DMRT1	VDR
	CBX8	FOXC2		SKIL	HOXA4			GTF2IRD1	CENPB	BACH2
	NR3C1	FOXD1		SLC2A4RG	HOXA5			HOXC12	KDM5B	AR
	ESRRA	FOXD2		SMAD1	HOXA6			TP63	TIGD7	ZNF592
	MAFK	FOXD3		SMAD3	HOXA7			ZNF114	FOXI3	ZFP36
	ZKSCAN1	FOXD4		SMAD4	HOXA9			IRX4	MSANTD4	PGR
	TBX3	FOXD4L1		SMAD5	HOXA10			MAFG	ZNF432	IRF3
	ZKSCAN1	FOXD4L4		SMAD9	HOXA11			PRDM10	USF2	AR
	ELF1	FOXE1		SNAI1	HOXA13			ZNF611	ETV2	ESR1
	SOX6	FOXE3		SNAI2	JAZF1			ZNF131	ZNF474	TARDBP
	ZFP36	FOXF1		SNAI3	CREB5			ZNF75D	ZNF776	PGR
	L3MBTL2	FOXF2		SNAPC4	GLI3			ZNF449	OSR2	FOS
	ZNF207	FOXI1		SOX11	AEBP1			GLIS1	ZNF354B	RELA
	HNRNPK	FOXJ1		SOX12	ZNF479			TCF7L2	RFX5	BCL11A
	ZNF184	FOXJ2		SOX13	ZNF716			PITX2	ALX4	ESRRA
	RNF2	FOXJ3		SOX15	ZNF727			NR1D1	RARB	SPI1
	ATF3	FOXK1		SOX17	ZNF735			ZNF687	HOXD1	CDK9
	NFXL1	FOXK2		SOX18	ZNF679			ZNF502	ZNF75D	TCF4
	RNF2	FOXL1		SOX2	ZNF736			ZNF221	RBPJL	POU5F1
	TAF7	FOXL2		SOX21	ZNF107			THAP1	ZNF213	TWIST1
	EZH2	FOXM1		SOX4	ZNF138			ESR1	HOXA13	IRF2
	NFIC	FOXN1		SOX6	ZNF273			MTF1	ZNF580	RELA
	ATF7	FOXN2		SOX7	ZNF117			ZNF829	ZMAT1	TFAP2A
	MCM7	FOXN3		SOX9	ZNF92			XBP1	RBPJ	TCF7
	ESRRA	FOXO3		SP1	MLXIPL			ZNF555	POGK	ELK1
	ATF3	FOXP3		SP100	GTF2IRD1			NKX24	MEOX2	FOXA1
	ZNF24	FOXP4		SP110	GTF2IRD2			HOXA5	DBX2	PRDM1
	NCOA3	FOXQ1		SP140	GTF2IRD2B			TFDP3	HOXD4	CTCF
	AGO1	FOXR2		SP2	DMTF1			ZNF512B	HOXD8	JUND
	FOXA1	FOXS1		SP3	ZNF804B			BHLHE41	ZNF679	AR
	EGR1	GABPA		SP4	MTERF1			ZNF343	E2F6	GSPT2
	KDM1A	GATA2		SP5	DLX5			ZFP2	HOXA6	CTCF
	ESRRA	GATA3		SP6	BHLHA15			SP4	ZNF10	FOXA2
	ZMIZ1	GATA4		SP7	ZNF789			LBX2	ZNF331	DDX20
	SP1	GATA6		SPDEF	ZKSCAN5			RHOXF2B	ZNF439	SMC3
	ESRRA	GATAD2A		SPI1	ZNF655			ZNF439	TBX22	SMC3
	CREB1	GATAD2B		SPIB	ZSCAN25			JUN	NFE2L2	NFKB2
	ARHGAP35	GCM1		SPIC	ZKSCAN1			ZNF141	HOXA9	KDM1A
	ARID3A	GCM2		SRCAP	ZSCAN21			ZNF318	SETDB1	SPI1
	KAT2B	GFI1		SREBF1	THAP5			AKNA	ZNF276	HDAC2
	BRF2	GFI1B		SREBF2	ZNF277			FIGLA	GLI1	SMARCC2
	NEUROD1	GLI1		SRF	FOXP2			FERD3L	HOXC13	TCF12
	ARNT	GLI2		SRY	TFEC			ZNF44	ZNF680	TAL1
	CREB1	GLI4		STAT1	IRF5			TFDP1	ZNF707	EGR1
	ZZZ3	GLIS1		STAT2	NRF1			ARID2	SP7	ZBTB16
	ZNF24	GLIS2		STAT3	CHCHD3			ZNF384	ZNF626	GATA3
	KAT2B	GLIS3		STAT4	CREB3L2			ARID3B	PCGF2	ESR1
	NCOA3	GLMP		STAT5A	NOBOX			BAZ2B	ZNF616	HSF1
	KDM1A	GLYR1		STAT5B	ZNF786			ZNF737	FOXA2	PGR
	POLR3A	GMEB2		STAT6	ZNF425			ZNF619	PRR12	SIX2
	PAX8	GPBP1		TAL1	ZNF398			SP5	STAT1	KLF9
	SRSF7	GPBP1L1		TAL2	ZNF282			DBP	ZKSCAN7	TRIM28
	RAD51	GRHL1		TBX1	ZNF212			ETV4	POU2F2	GATA4
	MCM7	GRHL2		TBX18	ZNF783			TGIF2LY	TBX18	TP53
	PRDM10	GRHL3		TBX19	ZNF777			PAX9	HOXA3	MED1
	MTA3	GSC		TBX2	REPIN1			TEAD2	POU5F1	RAD51
	ATF7	GSC2		TBX20	ZNF775			NFYB	ZFP57	ESRRA
	SREBF1	GTF2B		TBX21	GBX1			ZFPM1	PAX9	FOXA1
	BDP1	GTF2I		TBX22	MNX1			ZNF836	BARX2	ATF3
	MTA1	GTF2IRD2B		TBX3	ZNF705G			ZNF491	HMBOX1	NRF1
	HES1	GTF3A		TBX6	ZNF705B			FOSL1	ZNF34	EPAS1
	SP1	GZF1		TCF12	SOX7			CREB3L4	HOXB1	RELA
	ZNF24	HAND1		TCF15	ZNF705D			ZNF541	HOXB3	KDM5B
	SREBF1	HBP1		TCF20	EGR3			SMYD3	HNF4G	ETS1
	ZNF24	HELT		TCF21	EBF2			DUXA	ZBTB3	CEBPA
	ATF2	HES1		TCF23	ZNF395			ZNF20	ZBTB11	ETV1
	PHF21A	HES3		TCF3	ZNF703			DMRTB1	HOXC5	ESRRA
	PYGO2	HES7		TCF4	BRF2			NR2F6	ZNF292	EP300
	PTBP1	HESX1		TCF7	THAP1			FOXD4L5	CDX2	USF2
	STAT1	HEY1		TCF7L1	SNAI2			PROX2	TIGD4	MYC
	DDX20	HEY2		TCF7L2	SOX17			SOX5	HOXA2	ESR1
	MTA1	HEYL		TCFL5	PLAG1			ETV2	CDX1	ESR1
	ZNF579	HHEX		TEAD1	MYBL1			CEBPA	HAND1	HNF1B
	FOSL1	HIC1		TEAD2	TCF24			ZBTB7C	ZNF90	GATA3
	ZNF8	HIC2		TEAD3	PRDM14			ZNF790	NKX23	MEF2A
	ZNF274	HIF1A		TEAD4	NCOA2			RAG1	CDX4	SOX2
	RFX5	HIF3A		TEF	MSC			HOXB3	ZNF319	SIN3A
	FOXM1	HIVEP1		TERF1	TERF1			DPRX	ZNF705A	CUX1
	ZNF24	HIVEP3		TERF2	ZFHX4			HOXD8	GATAD2B	NCOR2
	MNT	HLX		TFAP2A	ZBTB10			HES1	ZNF286A	MAZ
	CLOCK	HMBOX1		TFAP2C	ZNF704			FOXJ1	DDIT3	NCOA1
	USF2	HMG20A		TFAP4	E2F5			ZNF287	HOXB9	AR
	RAD51	HMG20B		TFCP2	MTERF3			ZNF383	ZNF433	MYCN
	ZNF184	HMGA1		TFCP2L1	OSR2			KLF11	ASCL5	ERG
	HSF1	HMGA2		TFDP1	ZNF706			ZNF395	TP53	MBD1_ISOF1
	TCF12	HMGN3		TFDP2	GRHL2			ATF6	SOX21	ESR1
	SIX4	HMX2		TFE3	KLF10			ZNF34	HOXC8	TEAD4
	TOE1	HMX3		TFEB	TRPS1			ZNF688	BAZ2B	BHLHE22
	RAD51	HNF1A		TFEC	ZHX2			ZZZ3	CREM	TP63
	SUZ12	HNF1B		TGIF1	ZHX1			ELF4	ZNF160	MYC
	SREBF2	HOMEZ		TGIF2	ZNF572			ISL2	GCM1	ZNF143
	SREBF2	HOXA1		THAP1	POU5F1B			MSX1	SP100	CTCF
	E4F1	HOXA10		THAP10	MYC			FOXO3	CEBPB	CTCF
	SP1	HOXA11		THAP11	ZFAT			MAF	NKX32	MED1
		HOXA13		THAP2	JRK			KLF16	HOXC9	CEBPB
		HOXA2		THAP3	GLI4			RARG	ZNF16	ESR1
		HOXA3		THAP4	ZNF696			ZNF19	NCOA3	TP63
		HOXA4		THAP5	MAFA			TBX20	HOXD10	NFE2
		HOXA5		THAP6	TIGD5			ZNF23	NAIF1	NFE2L1
		HOXA6		THAP7	ZNF623			FOXJ2	ZNF543	GATA1
		HOXA7		THAP9	ZNF707			ZNF675	MYF6	CDK9
		HOXA9		THRA	HSF1			ZNF846	ESX1	MYC
		HOXB13		THRB	ZNF251			ZNF236	HOXA7	TRIM24
		HOXB2		TIGD2	ZNF34			ZFP64	ZNF658	BRD4
		HOXB3		TIGD4	ZNF7			EGR3	ZNF699	HINFP
		HOXB4		TIGD5	ZNF16			NFKB1	HNF4A	BRD4
		HOXB6		TIGD6	DMRT1			ZNF761	ZNF816	CTCFL
		HOXB7		TIGD7	DMRT3			NR2C1	HSF1	NRF1
		HOXB8		TP53	DMRT2			ZSCAN5A	ZNF585A	JUN
		HOXB9		TP63	GLIS3			E2F6	ZNF552	DDX5
		HOXC11		TRAFD1	NFIB			TERF1	ZNF594	ESR1
		HOXC12		TRERF1	BNC2			ZNF331	SNAPC4	ESRRA
		HOXC13		TRPS1	DMRTA1			ZNF324	HOXB5	BRD4
		HOXC4		TSC22D1	TOPORS			ALX4	MAFF	MYC
		HOXC5		TSHZ1	NFX1			ZSCAN25	HOXC10	CUX1
		HOXC6		TSHZ2	ARID3C			GATA5	TEAD2	CDK8
		HOXC8		TSHZ3	CREB3			NFIB	MXD1	MITF
		HOXC9		TWIST1	PAX5			FOXK2	ARNTL	STAT3
		HOXD1		UBP1	ZBTB5			DMRTC2	ZNF37A	EP300
		HOXD10		USF1	FOXD4L5			ZNF326	ZNF141	BRCA1
		HOXD11		USF2	KLF9			ZNF831	GLYR1	NR3C1
		HOXD12		VDR	NFIL3			ZNF391	ZNF230	MAZ
		HOXD13		VENTX	ZNF169			ZNF615	STAT4	KLF3
		HOXD4		VEZF1	ZNF367			ZNF41	ZNF778	FOXA1
		HOXD8		WIZ	ZNF782			ZNF671	ZBTB7C	NR3C1
		HOXD9		WT1	XPA			FOS	ARID3A	ESR1
		HSF1		XBP1	FOXE1			ZNF396	NFIC	IRF1
		HSF5		XPA	NR4A3			ZSCAN9	ZNF574	TEAD4
		HSFX1		YBX1	MSANTD3			ZNF277	TFEB	CDK8
		HSFX2		YBX2	TAL2			SRY	HDX	REST
		HSFY1		YY1	ZNF462			ZNF292	ZNF181	NCOA1
		HSFY2		YY2	KLF4			ZNF557	HSF5	FOS
		IKZF1		ZBED1	ZNF618			ZNF224	TFE3	ESR1
		IKZF2		ZBED2	AKNA			ZNF394	ZNF260	KLF5
		IKZF3		ZBED3	LHX6			ZNF705E	SIX2	DUX4
		IKZF5		ZBED4	ZBTB6			ATF4	ZNF711	STAT1
		IRF1		ZBTB1	ZBTB26			GRHL1	ZSCAN5A	AR
		IRF2		ZBTB10	NR6A1			CPXCR1	ZNF727	ERG
		IRF3		ZBTB11	LMX1B			SALL1	HOXB6	VDR
		IRF4		ZBTB12	ZBTB43			ZNF664	ZNF565	CTCF
		IRF5		ZBTB16	ZBTB34			ZNF3	ZNF480	TCF12
		IRF6		ZBTB17	ZNF79			ZNF827	NFYC	TP63
		IRF7		ZBTB2	PRRX2			LEF1	TCFL5	TEAD4
		IRF8		ZBTB20	TTF1			BACH2	ZNF527	IRF1
		IRF9		ZBTB22	REXO4			SIX5	ZNF322	AR
		IRX3		ZBTB24	RXRA			ETS2	MEF2B	NCOA1
		IRX4		ZBTB25	NACC2			GSC2	ZNF813	MED1
		IRX5		ZBTB26	SNAPC4			SOX9	ZNF223	MAX
		IRX6		ZBTB3	KLF6			ZNF26	IRF7	JUND
		ISL2		ZBTB32	KIN			ZNF679	ZNF189	TCF12
		JDP2		ZBTB33	GATA3			HOXC13	ZNF783	CEBPB
		JRK		ZBTB34	PTF1A			TP73	ZBTB49	SIX2
		JRKL		ZBTB37	MKX			PRDM2	ZNF559	REST
		JUN		ZBTB38	ZNF438			MEIS1	NFYB	ESRRA
		JUNB		ZBTB39	ZEB1			ZNF677	ZNF138	HCFC1
		JUND		ZBTB4	CREM			SMAD1	ZNF577	GATA3
		KAT7		ZBTB40	ZNF33A			ZNF592	ZNF142	NFE2L2
		KCMF1		ZBTB41	ZNF33B			ZNF724	PRDM5	ESR1
		KDM2A		ZBTB43	ZNF487			ZNF569	GATA6	AR
		KDM2B		ZBTB44	ZNF239			ZNF510	ZBTB12	ESRRA
		KLF11		ZBTB45	ZNF485			CREM	L3MBTL4	IRF3
		KLF12		ZBTB47	ZNF32			THAP7	ZEB1	NCOA2
		KLF13		ZBTB48	ZNF22			PRDM5	YY2	RBP2_L
		KLF14		ZBTB5	ARID5B			PPARD	STAT5A	SIRT6
		KLF15		ZBTB6	EGR2			ZNF83	ZNF669	BATF
		KLF16		ZBTB7A	TET1			ZBTB17	BCL11B	TCF4
		KLF2		ZBTB7B	ZNF503			ZNF652	ZNF469	GATA3
		KLF3		ZBTB7C	HHEX			WT1	ZNF287	CDK8
		KLF4		ZBTB9	ZNF518A			ZNF14	KIN	JUND
		KLF6		ZC3H8	LCOR			POU5F1B	BCL11A	USF2
		KMT2B		ZEB1	LBX1			ZNF506	ZNF627	ZNF639
		L3MBTL3		ZEB2	PITX3			HELT	YY1	MYC
		LBX2		ZFHX3	NFKB2			HOXA6	ZSCAN2	MYC
		LCOR		ZFHX4	PCGF6			NFKB2	ZKSCAN4	AR
		LEF1		ZFP1	MXI1			ZNF599	TBX3	FOXA1
		LHX4		ZFP14	TCF7L2			TBX18	HOXA11	AR
		LIN28A		ZFP2	EMX2			AKAP8L	SP5	AR
		LIN28B		ZFP28	IKZF5			ZNF200	ZNF280D	SMAD3
		LIN54		ZFP3	HMX3			MAFB	HOXA5	FOSL2
		LMX1A		ZFP30	HMX2			ZBTB11	ZNF426	GATA3
		MAF		ZFP37	NKX12			CIC	ELK3	TP63
		MAFB		ZFP41	FOXI2			TET3	PATZ1	TBL1XR1
		MAFG		ZFP42	EBF3			ZNF385A	ZBTB33	RELA
		MAFK		ZFP57	ZNF511			ZBTB32	ZNF182	TGIF2
		MAX		ZFP62	ASCL2			TBX22	DMRT2	SMC3
		MAZ		ZFP64	ZNF215			HOXD12	ZNF850	CXXC4
		MBD1		ZFP82	ZNF214			IKZF2	ZNF780B	PDX1
		MBD2		ZFP90	ASCL3			OVOL2	ZNF836	ESRRA
		MBD3		ZFP91	ZBED5			ZNF438	TIGD1	CTCF
		MBD4		ZFPM1	TEAD1			ZNF124	ETV4	ESR1
		MBD6		ZFPM2	ARNTL			GMEB2	ZNF320	ZNF175
		MECOM		ZFX	SOX6			TAL2	ZNF841	HDAC1
		MEF2A		ZFY	MYOD1			HNF1A	MSX1	RBPJ
		MEF2B		ZGPAT	E2F8			ZNF621	NFX1	SND1
		MEF2D		ZHX1	PRMT3			HOXA9	ZNF792	NR3C1
		MEIS1		ZHX2	WT1			PRR12	ZNF571	FOXO1
		MEOX1		ZHX3	ELF5			DPF3	TWIST2	NR3C1
		MEOX2		ZIC3	EHF			ZNF676	ZNF735	TWIST1
		MESP1		ZIK1	RAG1			THAP10	MZF1	RAD21
		MGA		ZKSCAN1	ALX4			CREBL2	EGR3	KDM1A
		MITF		ZKSCAN3	CREB3L1			OVOL3	ZNF606	SPI1
		MIXL1		ZKSCAN4	ZNF408			L3MBTL4	PRRX1	E2F4
		MKX		ZKSCAN5	NR1H3			NFIL3	SOX7	PAX8
		MLXIP		ZMAT1	ZFP91			ZNF750	ZFP69B	LYL1
		MSANTD3		ZNF10	ZBTB3			ANHX	ZSCAN29	ZNF740
		MSC		ZNF100	C11ORF95			ZBTB7B	ZNF592	CEBPZ
		MSGN1		ZNF101	ESRRA			SOX13	IRX5	BHLHE40
		MSX1		ZNF107	BATF2			ZNF704	ETS1	MYC
		MSX2		ZNF114	OVOL1			HSFY1	OVOL3	CEBPZ
		MTERF1		ZNF117	FOSL1			ZBTB3	ZNF624	RELA
		MTERF2		ZNF12	DRAP1			ZNF626	AKAP8L	BRD4
		MTERF3		ZNF121	KDM2A			IRF8	ZNF780A	TP53
		MTERF4		ZNF124	ZNF705E			FOXL2	ZNF24	RUNX2
		MTF1		ZNF131	THAP12			STAT2	ZNF174	CTCF
		MTF2		ZNF133	CREBZF			FAM170A	ZBTB37	CEBPA
		MXD3		ZNF134	JRKL			CDX4	ZNF414	NR2F2
		MXD4		ZNF136	PGR			ZNF597	ZNF562	CTCF
		MYB		ZNF138	POU2AF1			SP110	CENPT	PAX5
		MYBL1		ZNF140	ZBTB16			ZKSCAN7	CARF	SNAI2
		MYBL2		ZNF141	FOXR1			JRK	HOXA10	JUN
		MYC		ZNF142	POU2F3			PRRX1	ZNF117	CTCF
		MYCL		ZNF143	ZNF202			ZNF283	POU5F2	NR2C2
		MYF5		ZNF146	ETS1			KLF10	PITX2	RAD21
		MYNN		ZNF148	FLI1			KMT2B	SCMH1	KDM1A
		MYSM1		ZNF154	BARX2			SKI	SOX6	HNF4A
		MZF1		ZNF155	ZBTB44			ZSCAN4	FOXJ2	TP53
		NAIF1		ZNF16	FOXM1			MLX	FOXO1	ESR1
		NANOG		ZNF160	TEAD4			ZNF219	TBPL1	RFX5
		NANOGP8		ZNF165	ZNF384			TRAFD1	SIX1	PTTG1
		NCOA2		ZNF169	NANOGNB			ZNF624	ZBTB17	FOXA1
		NCOA3		ZNF17	NANOG			SOX7	KLF12	CDK6
		NEUROG3		ZNF174	FOXJ2			SP3	SMAD9	CTCF
		NFAT5		ZNF175	ZNF705A			ZNF433	HOXC6	RBP2
		NFATC1		ZNF18	YBX3			ZBTB16	PRDM15	AR
		NFATC2		ZNF180	AEBP2			ZKSCAN4	GRHL2	T
		NFATC3		ZNF181	SOX5			MEOX2	ZNF740	KDM6B
		NFATC4		ZNF182	ARNTL2			HMX2	YBX2	CHD8
		NFE2L1		ZNF184	ARID2			ZNF92	ZNF395	YY1
		NFE2L3		ZNF189	VDR			CREBZF	SRF	ESR1
		NFIA		ZNF19	ZNF641			ZNF333	ZXDB	BRD4
		NFKB1		ZNF195	ATF1			ZNF16	RORC	YY1
		NFKB2		ZNF197	TFCP2			ZNF800	FOXD1	SIN3B
		NFXL1		ZNF2	NR4A1			RFX2	RFX2	TP63
		NFYA		ZNF20	ZNF740			MXD4	HIVEP3	ESR1
		NFYB		ZNF200	RARG			CDC5L	ZNF211	AR
		NKRF		ZNF202	HOXC13			ATF5	THAP6	HMBOX1
		NKX11		ZNF205	HOXC12			ZNF142	ZNF280C	NONO
		NKX12		ZNF207	HOXC11			THAP6	ZNF224	TP53
		NKX23		ZNF211	HOXC10			MZF1	SNAPC5	ARRB1
		NKX24		ZNF212	HOXC6			GLI3	ZNF595	RFX5
		NKX25		ZNF213	HOXC9			ZNF860	ARHGAP35	TOP1
		NKX26		ZNF215	HOXC8			BHLHA15	ZNF397	NSD2
		NKX28		ZNF217	HOXC5			PLAGL2	ZNF268	TCF7L2
		NME2		ZNF219	HOXC4			ZBTB37	ZNF668	SOX11
		NOBOX		ZNF22	ZNF385A			ZNF570	USF3	TP63
		NPAS2		ZNF221	IKZF4			KLF6	FOXN3	AR
		NR1H2		ZNF222	PA2G4			ZNF669	NFIB	GATA6
		NR1H3		ZNF223	STAT2			BARX2	ZBTB20	NR3C1
		NR1H4		ZNF224	BAZ2A			ZNF701	ZNF32	FOXM1
		NR1I3		ZNF226	ZBTB39			ZNF398	GMEB2	MYC
		NR2C1		ZNF227	MBD6			RREB1	TP63	RELA
		NR2C2		ZNF23	HMGA2			HDX	HOXA4	CTCF
		NR2F2		ZNF230	E2F7			ASCL5	ZNF93	ESR1
		NR2F6		ZNF232	MYF6			ARNTL	ZNF273	HOXA9
		NR3C1		ZNF234	MYF5			SMAD5	ZNF316	ETV6
		NR4A1		ZNF235	ALX1			ZBTB34	BPTF	MAFF
		NR4A2		ZNF236	EEA1			ZFP3	HSF2	GATA3
		NR4A3		ZNF24	NR2C1			IRX5	MSX2	KDM1A
		NR6A1		ZNF248	ELK3			RUNX2	PBX2	SP2
		NRF1		ZNF25	NR1H4			ZNF90	TSHZ2	RAD21
		OSR1		ZNF250	SPIC			ZNF284	ZNF429	CTCF
		OSR2		ZNF251	NFYB			JUNB	SEBOX	E2F7
		OTX2		ZNF253	RFX4			MYF5	ZNF607	TCF7L2
		OVOL1		ZNF254	MTERF2			ZFAT	ZNF114	GATA3
		OVOL2		ZNF256	PRDM4			SNAPC5	TBX1	NANOG
		PA2G4		ZNF26	ASCL4			CREB3	ZNF407	ESRRA
		PAX5		ZNF260	FOXN4			RELB	ZNF236	ZNF589
		PAX8		ZNF263	TRAFD1			ZBED9	ZNF689	CTCF
		PAX9		ZNF264	TBX3			CREB5	ZNF763	EGR1
		PBX2		ZNF266	HNF1A			ARID5A	NKX24	NFE2L2
		PBX4		ZNF267	KDM2B			NR1I3	ZNF773	SMC3
		PCGF6		ZNF268	MLXIP			PBX4	POU5F1B	SMAD1
		PGR		ZNF273	ZNF26			ZNF138	ZNF487	SMAD3
		PHF1		ZNF274	ZNF84			ZNF530	NFYA	TARDBP
		PHF20		ZNF275	ZNF140			ASCL4	ZNF621	NCOR
		PHF21A		ZNF276	ZNF891			EHF	ZNF398	USF2
		PITX1		ZNF277	ZNF268			BPTF	ZNF846	MYC
		PITX2		ZNF28	ANHX			MLXIPL	ZNF280B	PPARG
		PLAG1		ZNF280B	GTF3A			ZFP62	ZNF384	RFX1
		PLAGL2		ZNF280C	PDX1			GPBP1	TRERF1	TAL1
		PLSCR1		ZNF280D	SOHLH2			ZNF160	ZNF2	AR
		POGK		ZNF281	SMAD9			MYNN	ZHX2	GATA6
		POU1F1		ZNF282	FOXO1			ZNF426	KLF2	CTCF
		POU2AF1		ZNF283	TSC22D1			GLMP	ZNF710	POU5F1
		POU2F1		ZNF284	SETDB2			POGK	ZFX	AR
		POU5F1		ZNF286A	KLF5			XPA	YBX3	TP63
		POU5F1B		ZNF287	KLF12			NAIF1	GLI3	ZNF143
		PPARA		ZNF292	POU4F1			ZSCAN31	ZNF335	BACH1
		PPARD		ZNF296	SOX21			HOXD9	NR3C2	TAL1
		PPARG		ZNF3	MBNL2			FOXA3	ZFP3	HDAC2
		PRDM1		ZNF30	TFDP1			YBX3	MITF	MYC
		PRDM10		ZNF300	CHAMP1			TBPL1	DRAP1	TCF7L2
		PRDM14		ZNF302	ZNF219			DLX3	ZNF343	FOXA1
		PRDM2		ZNF304	HOMEZ			GTF2IRD2B	SALL4	OTX2
		PRDM4		ZNF316	ZFHX2			ZNF816	ZGPAT	RB1
		PRDM6		ZNF317	NRL			ZNF362	SNAI2	AR
		PRDM9		ZNF318	IRF9			ZNF226	ZNF226	ESR1
		PREB		ZNF319	NFATC4			ZNF207	ZNF641	SMAD3
		PRMT3		ZNF32	NKX21			ADNP	REL	HDAC8
		PRR12		ZNF320	NKX28			ZNF223	ZNF75A	TP53
		PRRX1		ZNF324	PAX9			ZNF565	CREB5	CTCF
		PRRX2		ZNF326	TBPL2			IRF3	ZNF131	SMAD1
		PTF1A		ZNF329	SIX1			ZNF174	ZBTB32	CBFA2T2
		PURB		ZNF331	SIX4			ZNF707	JRKL	MAFK
		RAG1		ZNF333	HIF1A			RBPJ	ZNF296	RBPJ
		RARA		ZNF335	ESR2			ZNF583	ZNF628	AR
		RARB		ZNF337	ZBTB25			TGIF2	DMRTA1	FOXA1
		RARG		ZNF33A	ZBTB1			TSC22D1	RFX1	MYC
		RAX		ZNF33B	DPF3			ZNF841	ZBED4	AR
		RBAK		ZNF34	PROX2			E2F5	GTF2IRD2B	NR3C1
		RBCK1		ZNF341	FOS			GCM1	ZBTB16	AR
		RBPJ		ZNF343	JDP2			PPARG	GATA3	NR3C1
		RBPJL		ZNF345	BATF			ZNF630	CREB3L3	KDM5A
		REL		ZNF346	ESRRB			ZNF165	SNAI1	AR
		RELA		ZNF347	FOXN3			TIGD5	MYF5	CREB1
		RELB		ZNF35	GSC			ZNF646	BATF	ARRB1
		REPIN1		ZNF350	BCL11B			ZBTB8A	NFIL3	AR
		REXO4		ZNF354A	YY1			POU5F2	ZNF609	MYC
		RFX1		ZNF354B	ZBTB42			NR3C2	ZBTB7B	TP63
		RFX2		ZNF354C	ZNF770			ZNF527	HSFY1	AR
		RFX4		ZNF362	NANOGP8			ZNF354C	ZNF777	UBTF
		RFX5		ZNF366	MGA			ZNF85	DPF3	FOXA1
		RFX7		ZNF367	ZSCAN29			ZNF574	PLAGL2	HIF1A
		RFX8		ZNF37A	ONECUT1			HNF1B	IKZF2	ARNT
		RHOXF1		ZNF382	RFX7			ZNF134	IRF4	FLI1
		RHOXF2		ZNF383	ZNF280D			ZNF513	ZNF567	ELK1
		RHOXF2B		ZNF384	TCF12			E4F1	NANOGNB	SIN3A
		RLF		ZNF385A	RORA			CSRNP1	JRK	ESR1
		RORA		ZNF394	ZNF609			ERG	SIX4	ADNP
		RORC		ZNF395	SNAPC5			ZXDA	FOXK2	CHD2
		RREB1		ZNF396	ISL2			HOXB6	ELF3	CTCF
		RUNX1		ZNF398	HMG20A			HOXD11	CREBZF	STAG1
		RUNX2		ZNF404	BNC1			UBP1	TEAD3	KDM1A
		RXRB		ZNF407	ZSCAN2			TCF21	ZNF700	MYC
		SAFB		ZNF408	ZNF592			ZNF189	MLX	AR
		SAFB2		ZNF41	ZNF710			MYBL1	E4F1	SREBF1
		SALL1		ZNF410	ZNF774			PLAGL1	ZNF41	CHD1
		SALL3		ZNF414	NR2F2			PGR	TEAD1	NR2F2
		SALL4		ZNF415	MEF2A			ZNF727	AKNA	KLF5
		SATB1		ZNF416	ZNF598			MSX2	ZNF623	MYC
		SCMH1		ZNF417	E4F1			MBNL2	NR1H2	ZNF217
		SCML4		ZNF419	ZNF205			FOXD2	ZNF366	NRF1
		SEBOX		ZNF420	ZNF213			ZNF763	ZFP91	ZNF92
		SETDB1		ZNF425	ZNF200			HSFX1	NR2F2	JUN
		SETDB2		ZNF426	ZNF263			HIVEP3	BAZ2A	IRF4
		SHOX		ZNF429	TIGD7			ZNF195	ZNF724	STAT3
		SHOX2		ZNF43	ZNF75A			ZNF559	TERF1	SRF
		SIX2		ZNF431	ZSCAN32			ZNF407	ATMIN	RAD21
		SIX4		ZNF432	ZNF174			ZNF317	IRF5	KLF1
		SIX5		ZNF433	ZNF597			PREB	ZFHX3	MED1
		SKI		ZNF436	TFAP4			MLXIP	ZNF569	GATA3
		SKIL		ZNF438	GLIS2			ZBTB49	BHLHE40	HSF1
		SLC2A4RG		ZNF439	ZNF500			POU2AF1	DOT1L	GATA3
		SMAD1		ZNF44	ZKSCAN2			ZNF335	ZNF207	NR3C1
		SMAD3		ZNF440	TBX6			NCOA3	MEF2D	EBF1
		SMAD4		ZNF441	ZNF768			ZNF780B	MAFG	SIN3A
		SMAD5		ZNF442	ZNF747			TGIF2LX	RUNX3	JUN
		SMYD3		ZNF443	ZNF764			ZBED4	XPA	AR
		SNAI2		ZNF444	ZNF688			ZNF721	ZNF491	HDAC2
		SNAI3		ZNF445	ZNF689			BORCS8MEF2B	MAFK	LMO2
		SNAPC2		ZNF446	SRCAP			ZNF417	SP140	GATA2
		SNAPC4		ZNF449	ZNF629			ZNF805	ZNF705E	ESR1
		SNAPC5		ZNF45	ZNF668			CC2D1A	ZNF277	FOXJ2
		SOHLH2		ZNF451	ZNF646			CARF	SETDB2	NCOR2
		SON		ZNF460	ZNF843			SETDB2	EGR2	RELA
		SOX13		ZNF461	ZNF267			ZNF564	ZNF324	ERG
		SOX15		ZNF462	ZNF423			OSR2	ZNF585B	CTCF
		SOX17		ZNF467	SALL1			HIC2	MYOG	FOS
		SOX18		ZNF468	IRX3			SEBOX	HMG20A	NRF1
		SOX30		ZNF470	IRX5			ZFHX3	ZNF581	SP2
		SOX6		ZNF471	IRX6			ZNF598	ETV3	LEF1
		SOX9		ZNF473	TERB1			ZNF582	THAP5	RFX5
		SP1		ZNF474	HSF4			THAP5	THAP11	ATF3
		SP100		ZNF480	E2F4			SPIC	MLXIP	RELA
		SP110		ZNF484	CTCF			ZNF304	ZNF350	SOX2
		SP140		ZNF485	CENPT			ZNF410	ZNF318	PGR
		SP140L		ZNF486	THAP11			ZFP57	ZSCAN25	HBP1
		SP2		ZNF487	NFATC3			TRERF1	ZNF790	ZBTB7A
		SP3		ZNF488	NFAT5			ZNF544	ZNF587B	CTCF
		SP4		ZNF490	ZNF19			ZNF837	ZNF436	KDM1A
		SP5		ZNF491	ZNF821			HIF3A	NR1I2	CTNNB1
		SP6		ZNF493	ZFHX3			ZNF740	BRF2	CTCF
		SPDEF		ZNF496	MAF			TCF20	ATF6	NFYB
		SPEN		ZNF500	ATMIN			EPAS1	GTF2B	ERG
		SPI1		ZNF503	IRF8			ZNF212	RLF	HDAC1
		SPIB		ZNF506	FOXF1			NME2	MLXIPL	ZNF24
		SPIC		ZNF507	FOXC2			ZNF320	ZNF80	ERG
		SPZ1		ZNF510	FOXL1			SOX30	SPIB	SOX2
		SRCAP		ZNF511	ZNF469			DOT1L	TIGD2	ESRRA
		SREBF1		ZNF512	ZFPM1			BATF3	PBX4	TCF12
		SREBF2		ZNF514	ZNF778			EEA1	GLMP	HSF1
		SRF		ZNF516	CENPBD1			KLF12	TIGD6	ETV1
		SRY		ZNF517	HIC1			ZNF148	ARID3C	BCL6
		STAT1		ZNF518A	MNT			ZNF117	ZNF845	CTCF
		STAT2		ZNF518B	ZFP3			ZNF181	HSFX1	MAX
		STAT3		ZNF519	ZNF232			ZNF783	NFATC1	ARNTL
		STAT4		ZNF521	ZNF594			NANOGP8	PRDM4	USP7
		STAT5A		ZNF524	BCL6B			ETV3	ZNF235	TCF4
		STAT5B		ZNF526	YBX2			TCFL5	TEAD4	HSF1
		STAT6		ZNF527	ZBTB4			ZBTB39	XBP1	CREB3
		TBXT		ZNF528	SOX15			HMG20A	ARID5A	TP53
		TAL2		ZNF529	TP53			SMAD9	ZNF701	BRD4
		TBP		ZNF530	ZNF286A			EGR2	ZNF451	YY1
		TBPL1		ZNF532	ZNF287			ZNF451	ESRRA	HSF1
		TBPL2		ZNF543	ZNF624			GTF3A	ZNF317	RELA
		TBX1		ZNF544	FOXN1			ARID3C	ZNF610	MYC
		TBX18		ZNF546	ZNF207			KLF17	ZSCAN20	TFDP1
		TBX19		ZNF547	ZNF830			ZNF706	ARID2	STAT5B
		TBX2		ZNF548	IKZF3			FOXD1	ZNF799	GTF2F1
		TBX20		ZNF550	NR1D1			BAZ2A	PREB	FOXM1
		TBX21		ZNF551	ZNF385C			ARID5B	NR1I3	GATA6
		TBX22		ZNF552	STAT5A			ZNF691	ZNF443	SIX2
		TBX3		ZNF554	MLX			ZNF749	PHF20	BRD4
		TBX5		ZNF555	ETV4			ZNF205	ZUP1	CREB1
		TCF15		ZNF557	MEOX1			ZNF787	PRDM6	FOXA1
		TCF20		ZNF558	SP6			MTF2	ZBTB43	RFX5
		TCF21		ZNF559	NFE2L1			FOXJ3	HES1	PTRF
		TCF24		ZNF561	HOXB1			TBX1	SALL1	FOXA1
		TCF3		ZNF562	HOXB2			ZNF514	ZNF438	HMGN3
		TCF7		ZNF563	HOXB3			IRF5	ZNF43	EP300
		TCF7L1		ZNF564	HOXB4			IRF9	ZNF468	MEF2B
		TCF7L2		ZNF565	HOXB7			ZNF699	ZNF85	TAF7
		TCFL5		ZNF566	ZNF652			ZNF75A	ZNF284	CTCF
		TEAD1		ZNF567	KAT7			ZNF585B	ZNF33B	HNF4A
		TEAD2		ZNF569	DLX4			ZNF700	ZNF444	AR
		TEAD3		ZNF57	DLX3			HOXA7	ATF5	SRF
		TEAD4		ZNF570	NME2			NKX26	ZNF140	AR
		TERF1		ZNF571	VEZF1			TIGD6	TFDP1	ETV6
		TET1		ZNF573	HSF5			ZNF322	ANKZF1	AR
		TET2		ZNF574	TBX2			ZBTB42	ZNF583	NRF1
		TET3		ZNF576	TBX4			ZNF595	ZNF266	ATF3
		TFAP2A		ZNF577	BPTF			NKX25	FOXN2	MAX
		TFAP2C		ZNF579	SOX9			TIGD7	ZNF256	CHD1
		TFAP2D		ZNF580	FOXJ1			SP100	MAF	PGR
		TFCP2		ZNF581	CBX2			ZNF468	HNF1A	MTA1
		TFCP2L1		ZNF583	MAFG			ZNF260	ZNF28	FOXA1
		TFDP1		ZNF584	CENPX			TIGD2	ZNF212	AR
		TFDP2		ZNF585A	FOXK2			MECOM	SRCAP	STAT3
		TFDP3		ZNF585B	ZNF750			FOXN2	ZNF570	POU5F1
		TFE3		ZNF586	ZBTB14			ZSCAN16	THAP7	POU5F1
		TFEB		ZNF587	L3MBTL4			MYCL	LIN54	ELF1
		TFEC		ZNF592	GATA6			ZNF397	BHLHA15	PGR
		TGIF2		ZNF594	ZNF397			CENPS	THAP9	NR2C2
		TGIF2LX		ZNF595	ZNF24			ZNF354B	AHR	JUN
		THAP1		ZNF596	ZNF396			NANOGNB	ZNF100	AR
		THAP10		ZNF598	SETBP1			ZIM2	SMAD5	MAFK
		THAP11		ZNF600	ZBTB7C			NFE2L1	ADNP	AR
		THAP12		ZNF605	MBD1			SKIL	ZFP62	MYC
		THAP3		ZNF606	CXXC1			ZNF66	ZNF33A	AR
		THAP4		ZNF607	SMAD4			DMRTA1	MYBL1	E2F4
		THAP5		ZNF608	TCF4			TET1	ZNF564	SPI1
		THAP7		ZNF609	ONECUT2			IKZF5	ZNF496	CTNNB1
		THAP9		ZNF610	ZNF407			ZBED2	MGA	IRF1
		THYN1		ZNF611	ZNF516			ASCL2	ZNF148	PYGO2
		TIGD2		ZNF613	ZNF236			RORC	RREB1	E2F4
		TIGD4		ZNF615	SALL3			ZNF572	FOXF1	RELA
		TIGD5		ZNF616	NFATC1			ZNF324B	ELK4	RELA
		TIGD6		ZNF618	ADNP2			ZNF300	ZNF518B	CEBPB
		TIGD7		ZNF619	TCF3			CEBPG	ZBED2	CDK9
		TLX1		ZNF621	ONECUT3			ZIK1	NR2C1	NANOG
		TMF1		ZNF623	DOT1L			ZNF623	MKX	RARA
		TOPORS		ZNF624	ZNF555			ZBED5	ZNF134	JUND
		TP53		ZNF625	ZNF556			HOXA3	RBAK	NR2C2
		TP63		ZNF626	ZNF57			ZNF665	ZSCAN16	PRDM14
		TP73		ZNF627	ZNF77			HAND1	NFKB1	KLF5
		TRAFD1		ZNF628	NFIC			ZNF689	GRHL1	SETDB1
		TRERF1		ZNF629	CREB3L3			OVOL1	FOXS1	NCOR
		TRPS1		ZNF639	SAFB			ZNF777	EEA1	PAX5
		TSHZ3		ZNF641	RFX2			DRAP1	CENPX	FOXM1
		TTF1		ZNF644	ZNF557			ZNF84	PPARD	NFYB
		TWIST1		ZNF646	ZNF358			ZNF587	RXRB	SP1
		TWIST2		ZNF649	SNAPC2			DDIT3	ZSCAN12	FOXA1
		UBP1		ZNF652	ZNF414			NFAT5	NR1H4	TAL1
		USF2		ZNF653	ZNF558			NKX28	ZNF253	AR
		VAX2		ZNF654	ZNF317			CBLL2	CDC5L	CDX2
		WIZ		ZNF655	ZNF699			ZNF444	ZFP82	ESR1
		XBP1		ZNF658	ZNF559			ZSCAN12	KLF6	NCOR2
		XPA		ZNF664	ZNF266			ZNF628	CREB3L2	SPI1
		YBX1		ZNF665	ZNF560			ZNF888	MTERF2	MAFK
		YBX2		ZNF667	ZNF426			ZNF474	NANOGP8	FOXA1
		YY1		ZNF668	ZNF121			ZNF350	RBCK1	AR
		YY2		ZNF669	ZNF561			ZFP82	NKX28	LYL1
		ZBED1		ZNF670	ZNF562			ZNF609	CENPBD1	HEXIM1
		ZBED2		ZNF671	ZNF846			ZNF80	TAL2	STAT1
		ZBED3		ZNF672	DNMT1			HOXA4	HOXB4	FOSL1
		ZBED4		ZNF675	ZNF627			SOX17	IRF2	USF2
		ZBED5		ZNF678	ZNF823			NKX23	MYB	BRD4
		ZBED6		ZNF679	ZNF491			SP140	TIGD5	TCF7L2
		ZBED9		ZNF680	ZNF440			ZNF442	ZNF524	IRF1
		ZBTB1		ZNF681	ZNF69			ZBTB44	ZNF76	SMC3
		ZBTB10		ZNF683	ZNF700			ZNF501	ZNF782	SIN3A
		ZBTB11		ZNF684	ZNF763			SNAI1	HOXB2	EP300
		ZBTB12		ZNF687	ZNF433			JDP2	PGR	CTCF
		ZBTB14		ZNF689	ZNF878			TFCP2L1	NFATC3	KDM1A
		ZBTB17		ZNF691	ZNF844			PITX1	ZNF830	FOXA1
		ZBTB21		ZNF692	ZNF20			ATMIN	IRF1	CTCF
		ZBTB22		ZNF695	ZNF625			SIX4	ZFPM1	CDK7
		ZBTB24		ZNF696	ZNF136			RBAK	ZNF215	FOXP1
		ZBTB26		ZNF697	ZNF44			ZNF799	BNC2	UBTF
		ZBTB32		ZNF699	ZNF563			ZNF282	NR2C2	SPI1
		ZBTB33		ZNF7	ZNF442			ZNF705D	ARID5B	FOS
		ZBTB34		ZNF70	ZNF799			ZNF487	GLIS3	RXR
		ZBTB38		ZNF700	ZNF443			ZNF239	ZNF706	FOXM1
		ZBTB39		ZNF701	ZNF709			IRF6	RUNX1	PGR
		ZBTB40		ZNF703	ZNF564			NR4A1	FOS	CTCF
		ZBTB42		ZNF704	ZNF490			ZNF728	RFX7	FOXA1
		ZBTB43		ZNF705A	ZNF791			ZNF680	FOXF2	EGR1
		ZBTB44		ZNF706	JUNB			FOXF2	FOXJ3	NANOG
		ZBTB45		ZNF707	RFX1			CENPA	ZNF703	RXRA
		ZBTB48		ZNF708	ZNF333			ZXDC	ZBTB21	KLF4
		ZBTB49		ZNF709	AKAP8L			ZBTB12	MEIS1	RELA
		ZBTB5		ZNF71	WIZ			ZBTB40	ADNP2	MAZ
		ZBTB6		ZNF710	KLF2			ZBTB21	MBD4	FOXA1
		ZBTB7B		ZNF711	NR2F6			ZNF703	GATAD2A	EOMES
		ZBTB7C		ZNF713	JUND			NR4A3	FOXI1	DPF2
		ZBTB9		ZNF714	GATAD2A			ZFP42	ZNF333	MED1
		ZC3H8		ZNF721	PBX4			CENPBD1	ZNF77	FOXA1
		ZEB2		ZNF74	ZNF14			ZNF580	MBD6	UBTF
		ZFAT		ZNF740	ZNF506			ZNF266	ZNF728	RCOR1
		ZFP2		ZNF746	ZNF253			ZSCAN20	ZNF860	NRF1
		ZFP3		ZNF750	ZNF93			ZNF28	KLF3	AR
		ZFP41		ZNF75A	ZNF90			ERF	KCMF1	FOXP1
		ZFP42		ZNF75D	ZNF486			ZNF443	ATF3	HCFC1
		ZFP57		ZNF76	ZNF737			ZNF729	ZXDC	AR
		ZFP62		ZNF761	ZNF626			GATAD2A	SPIC	AR
		ZFP69		ZNF763	ZNF66			TWIST2	KAT7	E2F1
		ZFP82		ZNF765	ZNF85			ZUP1	ZNF124	ZNF143
		ZFP91		ZNF766	ZNF430			ZNF780A	PPARA	IRF9
		ZFP92		ZNF768	ZNF714			ZNF627	ZNF440	TP53
		ZFPM1		ZNF77	ZNF431			ZNF845	OVOL1	ESR1
		ZFX		ZNF770	ZNF429			ZNF581	FLI1	RCOR1
		ZFY		ZNF773	ZNF100			YBX2	TGIF2	MAX
		ZGLP1		ZNF774	ZNF43			HOXA1	ZBED9	CDK9
		ZGPAT		ZNF775	ZNF257			HSF2	MYBL2	MXI1
		ZHX1		ZNF776	ZNF676			ZNF146	RAG1	FOXA1
		ZHX2		ZNF777	ZNF729			HIVEP1	ZBTB34	SIRT6
		ZIC2		ZNF778	ZNF98			IRX6	HIC2	NFYA
		ZIC3		ZNF780A	ZNF492			ZNF69	ZNF219	ERG
		ZIC5		ZNF780B	ZNF99			ZNF45	YBX1	NCOA2
		ZIK1		ZNF781	ZNF728			KDM2B	LCOR	CTCF
		ZIM2		ZNF782	ZNF730			ZNF316	ZNF729	EP300
		ZKSCAN4		ZNF783	ZNF724			ZNF296	ZNF865	MED1
		ZKSCAN5		ZNF784	ZNF675			RFX7	THAP12	CTCF
		ZKSCAN8		ZNF787	ZNF726			ZNF469	ZNF232	NR3C1
		ZNF100		ZNF788P	ZNF254			ZNF668	TSHZ3	ATF1
		ZNF107		ZNF789	TSHZ3			ESX1	FOXD2	TRIM28
		ZNF117		ZNF79	ZNF507			TEAD3	CSRNP1	E2F4
		ZNF12		ZNF790	CEBPA			ZNF618	ZNF385A	GATA3
		ZNF121		ZNF791	CEBPG			MGA	ZSCAN31	MYC
		ZNF124		ZNF792	ZNF302			ADNP2	KDM2A	RAD21
		ZNF131		ZNF793	ZNF181			SOHLH2	PRDM2	ZBTB33
		ZNF132		ZNF799	ZNF599			ZNF93	POU2AF1	FOXA1
		ZNF134		ZNF8	ZNF792			HOXB2	NFIA	GATA3
		ZNF136		ZNF80	ETV2			HSF5	CEBPZ	CTCF
		ZNF14		ZNF800	ZBTB32			CREB3L1	TCF20	BACH1
		ZNF140		ZNF805	THAP8			LIN54	HIVEP1	FOSL1
		ZNF142		ZNF808	OVOL3			ZNF32	ZBTB1	ETV1
		ZNF143		ZNF81	ZNF565			NR1H4	CEBPA	HNF4A
		ZNF146		ZNF823	ZNF146			HOXD10	MBD1	PAX8
		ZNF148		ZNF827	ZFP14			ZNF256	ZNF691	RAD21
		ZNF155		ZNF829	ZFP82			HOMEZ	ZNF267	TP63
		ZNF160		ZNF83	ZNF260			EVX2	PLAG1	NCOR2
		ZNF165		ZNF830	ZNF567			ZNF140	ANHX	CEBPA
		ZNF17		ZNF836	ZNF850			ZBTB43	ZBTB26	NR3C1
		ZNF174		ZNF84	ZNF790			ZNF366	HOMEZ	TP63
		ZNF175		ZNF841	ZNF829			CXXC1	ZBTB44	SIN3A
		ZNF18		ZNF845	ZNF568			ZNF496	DLX3	MYC
		ZNF180		ZNF846	ZNF585B			ZNF436	ZNF282	CTCF
		ZNF184		ZNF85	ZNF383			E2F3	NFATC2	TP73_TA
		ZNF189		ZNF90	ZNF875			ZXDB	CXXC1	EP300
		ZNF195		ZNF91	ZNF527			NFATC3	ZNF714	BRCA1
		ZNF202		ZNF92	ZNF569			FOXR2	GTF3A	MTA2
		ZNF205		ZNF93	ZNF570			ZNF550	ZNF598	KDM5B
		ZNF207		ZSCAN12	ZNF571			MBD1	ZNF92	SOX10
		ZNF211		ZSCAN16	ZNF607			ZNF641	IKZF5	RAD21
		ZNF212		ZSCAN2	ZNF573			ZFP91	UBP1	ELL2
		ZNF215		ZSCAN20	LEUTX			GRHL3	RARG	MYNN
		ZNF217		ZSCAN21	ZNF546			ZNF215	ERF	CTCF
		ZNF219		ZSCAN22	ZNF780B			PLSCR1	ZBTB39	RNF2
		ZNF22		ZSCAN29	ZNF780A			E2F8	TRAFD1	NR2C2
		ZNF222		ZSCAN4	DMRTC2			ZNF440	ZBTB42	MTA2
		ZNF223		ZSCAN5A	ZNF574			ZNF33B	FOXA3	SPI1
		ZNF225		ZSCAN5B	POU2F2			ZNF678	E2F7	RELA
		ZNF226		ZUP1	ZNF526			CHCHD3	NFAT5	TEAD4
		ZNF227		ZXDA	ERF			PRDM4	ZNF750	MXI1
		ZNF23		ZXDB	ZNF283			SRCAP	ASCL2	CTCF
		ZNF230		ZXDC	ZNF45			ZNF286A	TFCP2L1	ZNF143
		ZNF232		ZZZ3	ZNF221			TBX2	ZNF417	ZNF143
		ZNF235			ZNF155			ARNTL2	PRDM9	STAT3
		ZNF236			ZNF222			RHOXF2	KLF15	TP53
		ZNF239			ZNF223			HESX1	ZBTB14	KDM5B
		ZNF24			ZNF284			RLF	ZSCAN21	KDM4B
		ZNF253			ZNF224			ZNF77	ZXDA	AR
		ZNF256			ZNF225			SOX15	HOXA1	AR
		ZNF263			ZNF226			KDM2A	EPAS1	CTCF
		ZNF266			ZNF227			KAT7	DUX4	TCF12
		ZNF267			ZNF235			ZSCAN21	AHCTF1	NFKB1
		ZNF274			ZNF233			IRX3	BATF3	CTCF
		ZNF275			ZNF180			CENPB	NR1H3	RAD21
		ZNF276			RELB			ZNF644	ETV7	AR
		ZNF277			ZNF296			PLAG1	ZNF678	CREB1
		ZNF28			FOSB			ZNF782	IRF6	NCOR
		ZNF280B			SIX5			ZBTB20	BATF2	EP300
		ZNF280C			FOXA3			ZNF479	RFX8	MYC
		ZNF281			HIF3A			JRKL	ZNF205	MYOD1
		ZNF282			ARHGAP35			ZNF518B	OVOL2	MITF
		ZNF284			ZNF541			ZNF865	ZBED5	PHF8
		ZNF286A			TPRX1			ZNF705A	NFXL1	AR
		ZNF3			CRX			ZNF587B	IRF9	SIN3A
		ZNF304			ZNF114			ZNF280D	NFKB2	SPI1
		ZNF311			IRF3			CENPT	GLI2	CDK9
		ZNF316			ATF5			ZNF878	CENPA	RUNX1T1
		ZNF317			ZNF473			ZNF232	PRMT3	CTCF
		ZNF318			NR1H2			HOXD4	ZFP69	MYC
		ZNF319			SPIB			MBD6	MAFB	NOTCH1
		ZNF32			ZNF577			THAP9	PCGF6	NCOA3
		ZNF324			ZNF649			AHRR	BACH2	HCFC1
		ZNF324B			ZNF350			PCGF6	HESX1	SOX2
		ZNF326			ZNF615			ZBTB45	SOX13	YY1
		ZNF333			ZNF614			FOXI1	ZNF136	TP53
		ZNF335			ZNF432			MTERF2	CENPS	CREBBP
		ZNF337			ZNF841			HMGA1	ZNF324B	NRIP1
		ZNF33A			ZNF616			PPARA	TFEC	RELA
		ZNF33B			ZNF836			ZNF697	JDP2	YY1
		ZNF343			ZNF766			ZNF100	PLSCR1	FOXA1
		ZNF346			ZNF480			TFCP2	DR1	RUNX1
		ZNF35			ZNF610			KCMF1	HEYL	PDX1
		ZNF354A			ZNF880			ZBTB22	SON	TCF7L2
		ZNF367			ZNF578			ZNF253	ZNF646	SPI1
		ZNF384			ZNF701			ZNF43	FOXO3	CTCF
		ZNF385A			ZNF83			TSHZ2	TFCP2	CTCF
		ZNF391			ZNF611			PA2G4	ZNF823	FOXA1
		ZNF394			ZNF600			ZNF823	ZNF550	TAL1
		ZNF395			ZNF28			DR1	BORCS8MEF2B	CTCF
		ZNF398			ZNF468			NFIA	ZNF697	AR
		ZNF407			ZNF320			THAP12	FOXM1	BATF
		ZNF408			ZNF888			ZNF563	ZNF805	STAT3
		ZNF41			ZNF816			ZNF33A	E2F3	USF1
		ZNF410			ZNF160			ZNF718	ZNF416	POU2F2
		ZNF415			ZNF347			PRDM6	CHCHD3	SPIB
		ZNF416			ZNF665			GLIS3	IRF8	CEBPA
		ZNF417			ZNF677			SP6	TBX2	MAFB
		ZNF418			ZNF845			NPAS2	PITX1	MYC
		ZNF43			ZNF525			MYSM1	NR2F6	SPIB
		ZNF433			ZNF765			YBX1	ZNF730	TEAD1
		ZNF438			ZNF813			AHCTF1	GLIS2	RELA
		ZNF440			ZNF331			BNC1	RHOXF2	KDM1A
		ZNF443			DPRX			NKX12	TMF1	TCF12
		ZNF444			ZNF628			DNMT1	TET2	ZC3H8
		ZNF446			ZNF579			PRMT3	ZNF146	MYCN
		ZNF45			ZNF524			GTF2I	MYCL	DAXX
		ZNF451			ZNF865			ZNF79	NFE2L1	LYL1
		ZNF460			ZNF784			TFEC	TBPL2	RELA
		ZNF468			ZNF581			SNAI2	PA2G4	CTCFL
		ZNF469			ZNF444			DMTF1	DMTF1	SRF
		ZNF473			ZSCAN5B			ZNF311	KDM2B	CTCF
		ZNF474			ZSCAN5C			ETV7	CREB3	BRD3
		ZNF479			ZSCAN5A			ZNF416	ZNF563	CTCF
		ZNF484			ZNF582			FOXQ1	E2F8	E2F7
		ZNF485			ZNF583			ZNF222	ZNF107	CTCF
		ZNF496			ZNF471			MKX	ZNF652	MEF2A
		ZNF501			ZNF71			ZNF524	EHF	ZBTB7A
		ZNF503			ZIM2			FOXF1	PRDM1	STAT2
		ZNF507			ZIM3			ZNF267	ZNF66	RAD21
		ZNF510			DUXA			ZNF35	THAP4	KDM4A
		ZNF511			ZNF264			ZNF567	ZNF222	CTCF
		ZNF512B			ZNF805			YY2	ZNF354A	KDM1A
		ZNF513			ZNF460			ZNF280C	NOBOX	CTCF
		ZNF518A			ZNF543			ZBTB1	TFDP2	NOTCH1
		ZNF518B			ZNF548			ZNF268	SOX15	FOXA1
		ZNF524			ZNF17			PRDM9	MYSM1	GABPA
		ZNF525			ZNF749			RBCK1	THAP3	TBL1XR1
		ZNF541			ZNF772			NFE2L3	ZNF57	PROX1
		ZNF547			ZNF773			TET2	ZBTB22	CCNT2
		ZNF549			ZNF550			TIGD4	HEY2	CTCF
		ZNF550			ZNF416			THAP3	AHRR	TAL1
		ZNF551			ZNF530			PHF20	ZNF736	USF1
		ZNF559			ZNF134			NOBOX	ZNF17	SMC3
		ZNF560			ZNF211			HEY2	NPAS2	AR
		ZNF561			ZSCAN4			ZFP69	STAT2	RAD21
		ZNF563			ZNF776			GPBP1L1	ZNF45	CTCF
		ZNF564			ZNF587B			HEYL	ZNF888	IRF4
		ZNF565			ZNF587			LIN28A	TRPS1	GRHL2
		ZNF569			ZNF417			ZBTB10	NR4A3	ESR1
		ZNF57			ZNF256			ZBED1	ZBTB40	FOXM1
		ZNF570			ZNF606			ZNF830	SAFB	TAL1
		ZNF572			ZNF135			FOXN1	BNC1	RELA
		ZNF573			ZNF544			BNC2	SHOX2	GRHL2
		ZNF574			ZSCAN22			NFATC2	CEBPG	MBD4
		ZNF575			ZNF837			CCDC17	ZBTB38	CTCF
		ZNF576			ZNF584			LCOR	ZBTB10	CTCF
		ZNF580			ZNF132			NFXL1	ZNF511	HDAC1
		ZNF581			ZNF324B			CREB3L2	ZNF121	RELA
		ZNF582			ZNF324			SON	NKX12	CTCF
		ZNF583			ZBTB45			ZNF714	ZNF79	CTCF
		ZNF586			MZF1			GLIS2	HMGA2	AR
		ZNF587B			RBCK1			ZBTB26	LIN28A	ATF3
		ZNF589			TCF15			BATF2	ZBTB5	RUNX1
		ZNF592			ZNF343			RFX8	SP6	CTCF
		ZNF597			EBF4			SAFB	TET3	BRD4
		ZNF598			OVOL2			ZKSCAN8	SMAD1	CEBPG
		ZNF600			NKX24			TRPS1	NR4A1	MAX
		ZNF609			PAX1			ZNF408	TCF21	TFAP2C
		ZNF610			FOXA2			ZNF503	ZNF202	SIN3A
		ZNF614			FOXS1			MSC	ZNF155	AR
		ZNF624			PLAGL2			ZNF202	ZNF705B	ZNF263
		ZNF625			E2F1			ZNF511	IRX3	NR2C2
		ZNF628			PHF20			NR6A1	GRHL3	STAT5B
		ZNF629			TGIF2			FOXC1	FOXC1	NR3C1
		ZNF644			MAFB			THAP4	ZNF770	ZNF318
		CBLL2			ZHX3			ZBTB5	ZNF878	PAX6
		ZNF646			MYBL2			FOXS1	ZFP42	KDM1A
		ZNF648			RBPJL			RXRB	HMGA1	NCOR
		ZNF649			ZNF335			ZBTB6	ZNF852	JMJD1C
		ZNF652			NCOA3			ZNF136	ZNF281	CHD2
		ZNF653			SNAI1			ZNF76	ZBTB6	KLF1
		ZNF654			ADNP			ZBTB14	SPZ1	TP53
		ZNF655			NFATC2			TSHZ3	ZNF367	HSF1
		ZNF66			SALL4			WIZ	MSC	SRF
		ZNF664			ZFP64			KLF15	GPBP1L1	MYC
		ZNF668			TSHZ2			ZNF81	FOXQ1	CTCF
		ZNF670			ZNF217			ZBTB38	REXO4	MAX
		ZNF671			TFAP2C			MSGN1	ZNF35	ERG
		ZNF672			CTCFL			SNAPC2	HNF1B	ESR1
		ZNF676			ZNF831			ANKZF1	RUNX2	TEAD2
		ZNF677			GATA5			ZNF736	ZNF81	CDK7
		ZNF678			TCFL5			ZNF770	ZNF879	GATA2
		ZNF680			BHLHE23			ZNF672	ARNTL2	ESR1
		ZNF682			GMEB2			GLI2	TTF1	SREBF2
		ZNF683			ZGPAT			HSFX2	MSGN1	BCLAF1
		ZNF687			ZNF512B			ZNF107	ZBTB45	KLF13
		ZNF688			SOX18			ZNF17	FOXP4	AR
		ZNF689			GABPA			SPZ1	ZKSCAN8	PBX3
		ZNF69			BACH1			ZNF12	RELB	NKX3-1
		ZNF691			SON			ZNF730	ZNF180	RAD21
		ZNF692			RUNX1			AEBP2	NFE2L3	TFAP2C
		ZNF695			SIM2			ZNF473	SOX17	RXRA
		ZNF697			ERG			ZNF354A	DNMT1	PDX1
		ZNF699			ETS2			NFATC4	GTF2I	FOXA1
		ZNF700			PRDM15			TBPL2	ATOH8	CTCF
		ZNF701			ZBTB21			TCF15	ZNF695	CTCF
		ZNF703			PKNOX1			ZNF629	SNAPC2	ONECUT1
		ZNF705B			GSC2			TTF1	FOSB	RAD21
		ZNF705D			TBX1			TMF1	NFATC4	ZBED1
		ZNF705G			THAP7			ZNF281	CCDC17	PGR
		ZNF706			HIC2			FOSB	ZNF692	FOXK2
		ZNF708			ZNF70			HMGA2	ZNF460	FOXA1
		ZNF710			XBP1			TFDP2	MTERF3	CEBPB
		ZNF714			PATZ1			IKZF3	ZNF503	KLF9
		ZNF718			MAFF			ZNF625	ZNF408	CBX3
		ZNF721			ATF4			REXO4	FOXN1	BRD4
		ZNF728			TCF20			REPIN1	ZNF629	TEAD4
		ZNF729			PPARA			ZNF57	ZNF683	AR
		ZNF730			ZBED4			ZNF705B	TCF15	ZNF143
		ZNF732			SHOX			SHOX2	MECOM	CTCF
		ZNF736			ZBED1			ZNF600	ZNF705G	RELA
		ZNF740			YY2			ATOH8	ZNF654	HIF1A
		ZNF749			CBLL2			ZNF879	AEBP2	CTCF
		ZNF750			ZFX			SOX18	ZNF600	MED1
		ZNF75A			ARX			CCDC169SOHLH2	REPIN1	CTCF
		ZNF75D			NR0B1			ZNF460	SOX18	CTCF
		ZNF76			ZNF674			FOXP4	ZFY	LHX2
		ZNF761			ZNF41			ZKSCAN5	FOXL1	RAD51
		ZNF763			ZNF81			ZNF692	ZNF672	ESR1
		ZNF768			ZNF182			MTERF3	ZNF625	CTCF
		ZNF77			ZNF630			CHAMP1	IRF3	NFE2
		ZNF770			FOXR2			ZNF507	NR6A1	CTCF
		ZNF777			KLF8			ZNF695	ZNF561	BRD4
		ZNF781			ZXDB			ZNF180	ZNF507	MYC
		ZNF782			ZXDA			ZNF121	ZNF225	AR
		ZNF783			AR			ZNF225	WIZ	AR
		ZNF784			CDX4			ZNF155	TCF7L1	USF1
		ZNF787			TBX22			ZFY	ZNF573	BRD4
		ZNF79			HDX			ZNF367	ZNF12	MYOD1
		ZNF792			ZNF711			ZNF561	ZNF473	TP53
		ZNF799			CPXCR1			ZNF655	ZNF22	AR
		ZNF80			TGIF2LX			ZNF852	IKZF3	TFAP4
		ZNF800			ZMAT1			ZNF654	HSFX2	FOXP2
		ZNF805			ESX1			SP140L	ZNF768	GATA6
		ZNF808			RHOXF2B			ZBTB24	ZKSCAN5	CTCF
		ZNF81			RHOXF2			ZNF22	MTERF1	CTCF
		ZNF823			ZBTB33			PHF1	CHAMP1	TP63
		ZNF827			ZNF280C			C11ORF95	ZNF614	STAT5A
		ZNF830			TFDP3			ZNF525	ZNF485	ERG
		ZNF831			ZNF449			TCF7L1	BBX	ZNF143
		ZNF836			HSFX1			ZNF705G	ZSCAN32	NR3C1
		ZNF837			ZFP92			ZNF485	ZBED1	MYC
		ZNF845			SRY			ZNF649	ATF6B	ESR1
		ZNF85			ZFY			FOXL1	BCL6B	JUND
		ZNF852			TGIF2LY			ZNF573	SP140L	GATA2
		ZNF860			HSFY1			HIC1	CCDC169SOHLH2	CTCF
		ZNF865						ZNF683	ZBTB24	SP4
		ZNF878						SPEN	CGGBP1	SIN3A
		ZNF879						BCL6B	OSR1	TP53
		ZNF880						BBX	ZNF655	MED1
		ZNF90						ZNF614	ZNF649	FOXA1
		ZNF92						ATF6B	MEOX1	MAX
		ZNF93						ZSCAN32	SPEN	ETS1
		ZNF98						ZNF768	ZNF525	POU2F1
		ZSCAN10						ZNF227	ZNF227	CTCF
		ZSCAN12						ZNF670	PHF1	NRIP1
		ZSCAN16						ZBED3	C11ORF95	RUNX1
		ZSCAN20						MTERF1	HIC1	PGR
		ZSCAN21						CGGBP1	ZNF880	FOXA1
		ZSCAN25						FOXC2	ZNF518A	EBF1
		ZSCAN31						MEOX1	FOXC2	USF1
		ZSCAN32						OSR1	KMT2B	SMAD3
		ZUP1						ZNF518A	PRRX2	ESRRA
		ZXDA						PRRX2	TOPORS	JUND
		ZXDB						TOPORS	ZBED3	CTCF
		ZXDC						ZNF880	GLI4	BRD3
		ZZZ3						AEBP1	AEBP1	MYC
								GLI4	ZNF670	MYC
								MSANTD3	MSANTD3	NR3C1
								L3MBTL3	L3MBTL3	SNAI2
								ZBED6	ZBED6	FOXA1
										SPI1
										SAP30
										FLI1
										FOXP1
										FOXA1
										ZBTB33
										CTCF
										CTCF
										GTF2B
										CTCF
										CTCF
										RNF2
										CEBPB
										CTCF
										FOXM1
										SPI1
										CTBP2
										EBF1
										SMARCC1
										CTCF
										PPARG
										ZBTB33
										GATA2
										PDX1
										AR
										FOXA1
										USF1
										KDM1A
										MYC
										RUNX1
										NR2F2
										ERG
										SIN3A
										ERG
										ZMYND11
										FLI1
										NKX3-1
										CTCF
										SP1
										JUND
										SMAD3
										ATF3
										STAG1
										HDAC2
										CEBPB
										RAD21
										MAX
										CEBPA
										GATA6
										NKX2-1
										ZBTB11
										GATA2
										USF1
										MYC
										CTCF
										AR
										FOS
										MYC
										NFATC1
										USF2
										RAD21
										CREB1
										REST
										JUN
										TWIST1
										CTCF
										RAD21
										NIPBL
										SPIB
										TAL1
										NFYA
										ZBTB33
										BRD4
										PPARG
										RAD21
										ATF3
										ZEB2
										STAT3
										ASH2L
										CREB1
										CTCF
										CTCF
										CTCF
										CTCF
										CTCF
										MAFF
										MYB
										TCF7
										AR
										MAX
										TAL1
										HNF4G
										HCFC1
										CTCF
										CHD1
										SRF
										MYC
										SP1
										CTCF
										FOXA1
										CTCF
										MED1
										HDAC2
										ELF1
										STAT5A
										CTCF
										NR3C1
										RUNX1
										JUN
										NKX2-1
										RELA
										MAX
										CTCF
										ERG
										EP300
										KDM5B
										VDR
										USF1
										FOXA1
										TFDP1
										MAF
										RUNX1
										CTCF
										BRD4
										E2F1
										SMAD1
										ESR1
										SETDB1
										CTCF
										ELK1
										CTCF
										SMARCA4
										AFF4
										MITF
										FOXA1
										RBPJ
										TCF7L2
										CTCF
										FOXA1
										ONECUT1
										FOXA1
										CTCF
										MXI1
										FOXA1
										TCF12
										CTCF
										TP63
										XBP1
										NEUROD1
										AR
										MED26
										CTCF
										BRD2
										SNAPC1
										E2F1
										SIX5
										FOXA1
										GABPA
										CEBPB
										NR1H2
										CTCF
										CREB1
										GTF2F1
										RUNX1
										MED1
										CREB1
										RUNX1
										JUND
										TAF1
										ASXL1
										MLLT1
										MAX
										CTCF
										IRF1
										CTCF
										CDK7
										TCF3
										TCF7L2
										AR
										MYC
										GATA2
										CEBPB
										CTCF
										RELA
										FOXA1
										FOXA1
										ZEB2
										CTCF
										USF1
										CTCFL
										STAG1
										CDK7
										MITF
										MYC
										CTCF
										ZNF384
										EZH2
										AR
										MXI1
										CTCF
										MAX
										RAD21
										CREB1
										YY1
										CTBP1
										CTCF
										HMBOX1
										MYC
										ERG
										ESRRA
										CDK9
										BRD4
										CTCF
										STAT1
										CTCF
										PGR
										FLI1
										MYCN
										MYC
										RCOR1
										KMT2B
										CTCF
										BHLHE40
										ESR1
										CDK9
										KDM5B
										ATF3
										KLF5
										RAD21
										ZHX1
										MYC
										CTCF
										RELA
										BRD4
										TBP
										RELA
										GABPA
										ETV1
										BCL3
										TP63
										CTCF
										MAFK
										CTCF
										AR
										TBL1X
										TOP1
										DAXX
										NR3C1
										CDK9
										MYC
										LDB1
										ZNF143
										GATA6
										TBP
										CEBPB
										PPARG
										KDM5A
										GATA2
										E2F6
										USF1
										BRD4
										MYC
										AFF4
										ZNF143
										CBFB
										FOXA1
										CTCF
										GABPA
										CTCF
										SOX2
										BHLHE40
										ZFP36
										TCF12
										NELFA
										AFF4
										MAFF
										CBX1
										CBFB
										EBF1
										CREBBP
										NR3C1
										CEBPD
										FOXA2
										LMO2
										KDM5A
										MAX
										NANOG
										GATA4
										FOXA1
										MEIS1
										TP73_DELTANP
										CTCF
										NR3C1
										TEAD1
										CDX2
										ELK1
										BRD4
										CTCF
										SSRP1
										NKX2
										CTCF
										EZH1
										GATA1
										PPARG
										ELK1
										CTCF
										HNF4A
										HNF4A
										E2F7
										MYCN
										RAD21
										MAFG
										ZKSCAN1
										CTCF
										CTCF
										BRCA1
										NFIC
										YY1
										FOXM1
										RBPJ
										E2F6
										JUN
										MAZ
										TP63
										CTCF
										RELA
										CTCF
										NIPBL
										CTCF
										AFF4
										AR
										PBX3
										CTCF
										TAF3
										CTCF
										TEAD4
										TP63
										KDM1A
										MYC
										CUX1
										NR2F1
										HNF4A
										CDK7
										BMPR1A
										HSF1
										IRF4
										CHD1
										HDGF
										GATA2
										CTCF
										ZKSCAN1
										MAZ
										CHD1
										RAD21
										ZNF175
										BCL6
										ZFX
										RUNX1
										JUND
										ETS1
										CTCF
										CTCF
										SOX13
										TBP
										RCOR1
										FOXA1
										CTCF
[truncated: 760 more rows]
