# Supplementary material for: MAGIC: A tool for predicting transcription factors and cofactors driving gene sets using ENCODE data
Source: PLoS Comput Biol. 2020 Apr 6;16(4):e1007800. doi: 10.1371/journal.pcbi.1007800 (PMC7162552; doi:10.1371/journal.pcbi.1007800)
Supplement: S6 Table — The first column contains proteins associated with ESR1 extracted from the STRING database with a Combined Score>300. Subsequent columns contain ordered lists of Factors predicted to target the input list by the varous algorithms and associated libraries. (TXT) [file pcbi.1007800.s007.txt]

ESR1_interactors	MAGIC	CHEA3_ARCHS4	CHEA3_ENCODE	CHEA3_ENRICHR	CHEA3_GTEx	CHEA3_LITERATURE	CHEA3_ReMAP	Mean_Rank	Top_Rank	TFEA	ENRICHR
XBP1	ESR1	ESR1	ESR1	ZNF552	NOTO	ZNF217	ESR1	SPDEF	ESR1	NR3C1	ESR1
FOXA2	ESR1	PGR	GATA3	PGR	FOXJ1	MTF2	ESRRA	FOXA1	SPDEF	ESR1	GATA3
PIAS1	ESR1	GATA3	TCF12	SPDEF	ELF3	ARNT	ZNF217	ESR1	ZNF552	ESR1	EP300
MTA3	EZH2	TRPS1	FOXA1	ZNF214	TRPS1	FOXM1	MBD3	CREB3L4	TRPS1	ESR1	TCF12
ARNT	EZH2	XBP1	ESR1	LMX1B	TCF23	ESR2	GATA3	PGR	MECOM	ESR1	EZH2
E2F3	EZH2	FOXA1	FOXM1	CREB3L4	MECOM	AHR	PGR	LMX1B	PGR	ESR1	FOXM1
ATF3	SUZ12	IRX3	ZNF217	ELF5	SPDEF	ESR1	FOXA1	AR	XBP1	ESR1	ZNF217
POU4F1	EZH2	SPDEF	CTCF	ESR1	NKX11	ESR1	NR5A2	CREB3L3	FOXA1	ESR1	EZH2
YBX1	GATA3	FOXJ1	CEBPB	DMRTA1	POU5F1	GATA3	AR	FOXA3	ELF3	ESR1	FOXA1
SMC4	ESR1	IRX5	CTCF	FOXA3	FOXP4	FOXA2	NCOA2	ELF5	CREB3L4	ESR1	SUZ12
EHMT2	ESR1	LMX1B	FOXA1	ISX	ASCL3	BACH1	RFX2	HNF4G	GATA3	ESR1	TEAD4
NKX2-1	EZH2	NCOA3	CTCF	MYT1	DBX1	TFAP2C	ADNP	ELF3	NR1H4	NR3C1	GATA3
ARNT2	GATA3	CCDC17	NR2F2	FOXA1	WT1	AR	PCGF2	MLXIPL	ELF5	ESR1	CBX2
FOXG1	EZH2	GRHL2	TEAD4	ASCL1	ELF5	FOXA1	MBD2	NR1H4	NOTO	ESR1	RAD21
TBX1	EZH2	CREB3L4	FOXA2	IRX6	FOXA1	ESR1	TFAP2A	NR1I2	POU5F1	ESR1	FOXA1
USF1	GATA3	ELF3	GATA2	LMX1A	HNF4A	EGR1	ARNT	ISX	ZNF214	ESR1	FOXA2
NFE2L2	EZH2	ZBTB7C	KDM5B	BARX2	CREB3L4	SOX2	CTCFL	ZNF474	GRHL2	ESR1	ESR1
CDX2	EZH2	ZNF474	CTCF	DACH2	ISL1	ERG	SNAI2	FOXI1	DMRTA1	ESR1	FOSL2
RB1	NCOA3	ASCL3	CTCF	GRHL2	NKX31	TCF4	NR2F1	ARID3C	ZNF217	ESR1	EZH2
MYCN	EZH2	FOXA3	REST	ZNF233	OSR2	WT1	ELF3	FOXA2	NCOA3	ESR1	JUND
TWIST1	EZH2	CREB3L3	FOSL2	CREB3L3	LMX1B	SOX2	RFX1	ISL1	ASCL3	ESR1	EZH2
TBX3	FOXA1	RFX2	GATA3	FOXN4	IRX5	STAT1	NCOA3	ONECUT1	ISX	EP300	EP300
ZNF217	FOXA1	EHF	CTCF	HNF4G	ZNF19	SMAD4	NCOA1	HNF1A	IRX5	ESR1	CTCF
TLE3	EZH2	PAX9	EGR1	DMRTB1	HOXB13	TP53	TFAP2C	CDX2	HNF4G	ESR1	RAD21
NR2F6	EZH2	ZBTB42	JUND	PAX3	NKX24	OLIG2	HOXB7	NKX31	FOXJ1	ESR1	NR3C1
TBP	CTCF	ZNF217	RFX5	FOXI1	FOXA2	PPARD	FOXJ2	ASCL3	CREB3L1	FOXM1	CBX8
LEF1	CTCF	ZNF473	TCF7L2	LHX4	TLX2	ZIC3	ZNF92	MYRFL	OVOL2	ESR1	HDAC2
AR	JUND	CASZ1	CTCF	ZNF474	TFCP2L1	GATA2	HNF4G	HNF4A	CCDC17	ESR1	CEBPB
STAT1	DPF2	HNF4A	STAT1	PDX1	HOXD3	MYCN	ZHX2	WT1	ATF5	ESR1	JUND
MED1	REST	NKX21	HNF4G	ASCL2	SATB2	REST	AHR	RFX6	IRX3	ESR1	EZH2
KAT2B	EZH2	NPAS4	RFX5	PROX2	NR3C2	RARB	TP63	HOXB13	HNF1A	ESR1	SMC3
CTNNB1	RAD21	PDX1	REST	ZIM2	FOXI1	GATA1	ZBTB7A	GATA5	PROX1	ESR1	EZH2
ETV4	RAD21	TFAP2C	MYOD1	ZNF385B	FOXQ1	TEAD4	SATB1	GRHL2	LMX1B	ESR1	HDAC2
FOXK2	REST	MLXIPL	CTCF	MLXIPL	PHF1	AR	ATF4	IRX5	MYB	ESR1	EZH2
JUND	CTCF	NKX61	CBX2	NR2E3	TFAP2B	ELF5	MNT	FOXJ1	FOXA3	GATA3	CTCF
TCF20	ZNF217	RFX3	EGR1	PRDM6	FOXK1	SRY	CDX2	HNF1B	ZNF474	PCGF2	RAD21
FOXM1	REST	TBX10	CTCF	NPAS3	HOXA13	GBX2	FOXA2	NR0B1	TCF23	NR3C1	HNF4G
CEBPB	REST	TP73	GABPA	NR1I3	FOXH1	POU5F1	PDX1	CDX1	ASCL1	HOXB7	RAD21
SPEN	CTCF	ZNF440	NANOG	TFAP2B	RFX3	SMAD4	PRDM14	EHF	FOXP4	NR3C1	ESRRA
HDAC1	EZH2	EBF3	BCL11A	ATOH1	CREB3	ESR1	ZNF143	FOXQ1	ATOH1	ESR1	SUZ12
ZNF131	CTCF	INSM1	JUND	EMX1	CREB3L1	SALL4	ZNF592	PDX1	MLXIPL	GATA6	JUN
SPDEF	EZH2	IRX2	REST	HOXC11	ZFHX2	KLF5	CREB3	ATOH1	ISL1	ESR1	EZH2
STAG1	ESR1	MAFA	REST	PAX2	RAX	FOXO3	ESR2	ARX	AR	NR3C1	GATA3
ESRRB	GATA3	NKX63	CTCF	DLX3	CREB3L3	REST	TCF4	IRX2	FOXH1	JUND	NR2F2
ZEB2	CTCF	NR1I2	CTCF	ZNF396	FOXA3	TBX3	ZNF24	NR1I3	WT1	AR	MYOD1
E2F4	CTCF	PROX1	CTCF	CUX2	SOX3	RUNX2	MAFG	ESR2	DACH1	ESR1	FOXA2
ZMIZ1	RAD21	SIX2	MXI1	EBF4	HIVEP3	TP63	NR2F6	NR3C2	FOXA2	JARID2	JUND
THRB	EZH2	TFCP2L1	CTCF	NR1I2	CCDC17	STAT3	STAT2	GATA6	CREB3L3	JARID2	NFIC
TAF2	RAD21	ZNF552	CTCF	ONECUT2	DMBX1	CDX2	TGIF2	NR5A2	TIGD2	ESR1	GTF2F1
CDK2	CTCF	CDX1	BCL11A	OVOL2	IRF6	NR3C1	ARID2	FEV	TFAP2C	MYCN	SUPT20H
ILK	ESR1	CDX2	CTCF	ALX4	ESRRG	CDX2	CUX1	GATA2	ZBTB42	ESR1	GATA3
JUN	CTCF	CXXC5	RXRA	ONECUT1	ATOH8	GATA2	GATA6	TIGD4	HNF4A	NCOA1	EP300
SAFB2	CTCF	EGR4	CTCF	PAX4	SP5	KLF5	HNF4A	TFAP2C	FOXN4	JARID2	TCF7L2
KLF9	CTCF	EN1	HNF4A	PAX6	HOXD11	SALL4	HSF1	ZNF385B	ZBTB7C	EP300	EZH2
PAX8	CTCF	EN2	NFIC	TBX10	HOXD10	TCF3	ONECUT1	TBX10	ZNF385B	FOXA1	EZH2
GLI1	CTCF	ESR2	CTCF	POU3F2	HOXD4	STAT3	SIX2	TFCP2L1	SATB2	TLE3	ZC3H11A
BRD4	EZH2	FEV	CTCF	ZNF662	FEV	NR1H3	ARNTL	POU3F2	IRX6	ESR1	STAT5A
ZEB1	CTCF	GATA5	CTCF	SIM2	HES6	POU5F1	ASCL1	MECOM	TBX10	ESR1	STAT3
CDK7	GATA2	GATA6	CTCF	TCF23	GATA2	CRX	CTCF	GATA3	LBX2	FLI1	TCF7L2
TRPS1	EP300	HNF4G	STAT5A	YBX2	ETV5	POU5F1	FLI1	LHX9	RFX6	EZH2	NANOG
ARID1A	SMARCA4	HOXC13	NR3C1	ZNF114	TP63	MEIS1	FOSL2	TRPS1	EHF	ESR1	EP300
AGO1	CTCF	KLF5	JUND	ZNF280A	IRX4	VDR	FOXP2	MNX1	FOXI1	FOXA1	REST
ATM	CTCF	MSX2	CTCF	ZNF385C	GCM2	PBX1	KDM5B	GCM2	FOXM1	ESR1	TCF12
RELB	GATA2	NEUROG1	GATA2	ZNF793	ZBTB9	ZNF263	MAZ	TFAP2A	NR1I2	JARID2	BCL11A
TP53	REST	PAX8	REST	ZNF98	MYB	HNF4A	TFAP4	OSR2	NR1I3	FOXA1	RFX5
JUNB	REST	PBX1	CTCF	ARX	ESR1	GATA2	CBX2	RBPJL	BARX2	ESR1	NR3C1
NCOA1	NR3C1	WT1	CTCF	DACH1	EVX1	MNX1	MEIS2	MYOD1	NCOA2	EZH2	CTCF
NR2F2	CTCF	ZSCAN1	CTCF	HNF1A	ZKSCAN1	MYC	HHEX	YBX2	RFX2	TP53	JUND
ZNF366	CTCF	ARX	CTCF	INSM2	GRHL2	SMAD3	HBP1	ZBTB42	GATA2	ESR1	CTCF
HIC1	GATA3	DRGX	CTCF	NPAS1	DMRT3	KLF4	EPAS1	PHOX2A	MESP1	AR	SMC3
RARA	CTCF	ELF5	CEBPB	ZIC5	DMRTA1	SRY	E2F6	ONECUT2	CDX2	ESR1	EZH2
ZNF365	FOS	FOXE1	CTCF	ZNF563	ALX4	NEUROD2	ERG	NR2E3	CUX2	RB1	POLR2AphosphoS5
NR1H4	CTCF	HLF	REST	ZSCAN1	OVOL1	PRDM14	FOXM1	PROX1	TFAP2B	ESRRA	RAD21
SAFB	RAD21	HOXB13	RXRA	ZSCAN23	PGR	ESR1	HIF1A	PTF1A	CDX1	EZH2	TCF12
EGR4	CTCF	IRX1	GATA1	PRDM16	VDR	OLIG2	IKZF1	LBX2	ZNF684	ESR1	RXRA
EP300	RAD21	ISX	TAL1	ZNF541	NR1H4	FOXM1	KLF5	HOXC13	PRDM6	AR	HMGN3
LCORL	REST	LHX3	REST	CDX2	ASCL4	AR	NR2F2	NEUROG3	ZNF473	ESRRA	MAFK
MTA1	CTCF	MYRFL	CTCF	GATA5	HNF1A	SOX2	RARA	ALX4	ZGPAT	AR	TFAP2A
GTF2B	SMARCE1	NEUROG3	PRDM1	NOBOX	MEIS2	ZNF274	SP1	PAX1	ARID3C	AR	TBP
SP2	CTCF	NHLH2	CTCF	PAX7	HOXB5	GATA1	USF1	GSC	ZNF280A	MTA2	TCF12
RBCK1	CTCF	NKX22	CTCF	DLX6	HOXB6	RBPJ	USF2	HOXD8	HOXB7	SUZ12	CTCF
TRIM24	CTCF	NR1H4	CTCF	NEUROG3	HOXB9	NANOG	ZKSCAN1	HOXB5	MYRFL	CTCF	FOSL1
CHD1	NR3C1	ONECUT2	CTCF	PITX3	ZNF69	PPARD	ARID3A	FOXE1	ARNT	MYCN	ZC3H11A
NR2F1	NFIB	PAX6	CTCF	DLX4	ZNF709	NANOG	ATF1	ZNF563	PDX1	ESR1	GATA2
RXRA	ESR1	PBX3	CTCF	DMRT1	ZNF607	HIF1A	ATF2	HOXD3	LMX1A	EZH2	GATA3
NR2C1	SUZ12	POU4F2	CTCF	FEZF1	ATF5	SOX2	ATF3	DBX1	HOXB13	FOXM1	POLR2A
NR5A2	REST	SIM1	CTCF	HOXB13	ZNF610	FOXA1	ATF7	PITX3	PAX3	AR	POLR2AphosphoS5
SMC1A	CTCF	ST18	STAT1	POU4F1	OVOL2	GATA6	BACH1	POU4F2	RFX3	GATA3	PAX5
ZNF182	REST	ZNF572	MAX	TIGD4	PAX1	MYCN	BACH2	NKX21	ALX4	NR5A2	FOXA1
CDK9	REST	ARID3C	CREB1	DPRX	TFAP2C	NR3C1	BATF	TP73	NCOA1	TCF12	RFX5
NFKB1	MAFK	CSRNP3	CTCF	ISL2	PRDM16	RUNX1	BCL11A	OVOL2	HOXC13	JARID2	EZH2
TRRAP	RAD21	CXXC4	CEBPB	NRL	POU3F1	RELA	BCL6	SOX2	TP63	ESR1	SMC3
STAT3	CTCF	DACH2	CREB1	ONECUT3	MYCL	EGR1	BHLHE22	HOXA13	ZNF69	AR	RAD21
NKX3-1	FOS	EBF1	GABPA	OTX1	ZNF684	STAT3	BHLHE40	LHX1	RORC	MYC	HNF4A
SKIL	MAFK	EBF2	CREB1	SIX3	FOXE3	SOX2	BRF2	FOXL1	ZNF563	FOXA1	MEF2A
DDIT3	CTCF	EBF4	SRF	HOXD3	ALX3	CLOCK	CEBPA	RAX	HOXB9	ZNF217	TEAD4
STAT6	TCF7L2	ETV1	SIX5	PAX9	LHX9	STAT3	CEBPB	RXRG	HLF	UBTF	CTBP2
PAX2	CTCF	FOXI1	MYOG	SIM1	PROX1	KLF1	CEBPD	TP63	ZNF233	CDK2	RAD21
CBFB	RXRA	HNF1A	BHLHE40	ZNF676	OTX1	STAT6	CEBPG	SOX3	ONECUT2	CHD8	CTCF
NCOR2	FOS	HNF1B	GATA1	GSC	LBX2	JUN	CEBPZ	FAM170A	HOXB5	ATRX	FOSL2
FOXO1	FOS	HOXC11	RFX5	GATA3	FOXI3	VDR	CLOCK	LMX1A	PAX9	AR	STAT1
RUNX1	REST	HOXD3	CTCF	LHX9	HOXD9	TCF4	CREB1	SP5	TP73	EP300	RAD21
YY1	SMC3	INSM2	FLI1	MESP2	HOXD8	GATA2	CREB3L1	PAX6	ESRRA	FLI1	CTCF
FOS	NCOA3	MEIS2	MAX	NR1H4	ZBED2	NR1I2	CREM	MYRF	SOX2	ESR1	ZEB1
GTF2A2	CTCF	MYOD1	E2F6	RAG1	NR1I2	PAX6	CXXC4	ZNF488	CRX	AR	MAFK
E2F6	CTCF	MYT1	TAL1	RFX6	SOX2	NANOG	DEAF1	BHLHA15	RHOXF1	SATB1	TAF1
PRDM2	CTCF	NEUROD1	ELF1	SOX3	HES1	TP53	DUX4	OTX1	MAFA	YAP1	GATA1
GTF3A	CTCF	NKX31	CTCF	ZNF648	MSANTD1	TP63	E2F1	KLF5	ONECUT1	ESR1	SUZ12
STAT5B	CTCF	NR0B1	RELA	GCM2	TIGD2	GRHL2	E2F4	VDR	OLIG3	ASCL1	FOSL1
PIN1	RAD21	NR2F2	IRF3	CDX1	IRX2	TCF7L2	E2F5	ZNF365	HOXB6	PDX1	TAL1
KDM1A	CTCF	NR5A1	TCF7L2	HES2	IRX1	ELK3	E2F7	RFX4	DMRT1	AR	EZH2
MTA2	CTCF	OLIG1	GABPA	POU2F3	GPBP1	TCF3	EBF1	OLIG3	GATA5	FOXA1	CBX3
NPAS2	CTCF	OLIG2	STAT2	POU6F2	ZNF474	TP63	EGR1	MYF5	HOXC11	ESR1	EP300
CREBBP	CTCF	ONECUT1	JUN	PRDM9	CDX1	CEBPB	EHF	NOBOX	OSR2	ESR1	JUN
NCOA2	CTCF	PHOX2B	YY1	SCRT1	TFAP2A	HNF4A	ELF1	ZBED9	NR0B1	ESR1	MAX
FOXC2	CTCF	POU3F3	MAZ	SP5	ZSCAN31	STAT6	ELF5	PBX1	PAX7	AR	CTCF
SOX9	CTCF	POU4F1	ZEB1	TCF24	NR2E1	GATA1	ELK1	IRX3	ESRRG	JARID2	CTCF
CTCF	REST	PURG	MYC	TFDP3	RFX6	PPARD	ELK4	DBX2	NKX31	NR3C1	PHF8
ZNF282	CTCF	RORC	ATF1	ZNF208	SP8	VDR	EOMES	PAX2	TCF12	MYCN	SREBF1
DBX1	CTCF	SCRT2	NRF1	ZNF454	HOXA11	SETDB1	ETS1	EMX2	IRX2	FOXA1	CTCF
NR2C2	FOXA1	SP5	CTCF	ZNF536	JAZF1	ESRRB	ETV1	PAX8	CASZ1	AR	EP300
SP7	CTCF	VEZF1	RFX5	ZNF311	MLXIPL	MITF	ETV4	DMRTA1	IRX1	PCGF2	ZZZ3
USF2	CTCF	YBX2	USF2	NOTO	DLX5	SPI1	ETV6	PRDM6	SIM1	GATA4	TFAP2C
ESR1	FOS	ZBTB18	STAT3	BARX1	PAX4	ERG	FOS	IRX1	TFCP2L1	EZH2	RAD21
EZH2	FOXA1	ZFHX4	CREB1	PROP1	DMRT2	POU3F1	FOSL1	ZNF440	HOXA13	CHD8	NFIC
GATA3	CTCF	ZFP28	EBF1	SOX1	GLIS3	AR	FOXK1	FIGLA	POU3F2	RUNX1	MAX
PRKDC	CTCF	ZFP90	CREB1	ASCL4	FOXE1	TCF3	FOXK2	MAFA	MSX2	NR3C1	E2F6
CTBP1	CTCF	ZKSCAN1	YY1	DMBX1	LHX6	SREBF1	FOXO1	SOX9	PAX6	EZH2	CTCF
SP3	SMC3	ZNF827	CTCF	HOXD13	LHX2	GATA4	FOXP1	PHOX2B	MTF2	GATA3	EGR1
ELF5	CTCF	AR	ZBTB33	NEUROG2	NR5A1	FOXO1	GABPA	NR2E1	ARX	ESR1	RAD21
GLI3	CTCF	ATF5	TCF12	OLIG3	SNAPC4	SOX9	GATA1	SOX10	PAX4	MAML3	TEAD4
DNMT3B	CTCF	ATOH1	CTCF	POU4F2	EMX2	NR0B1	GATA2	CUX2	HOXD10	ESR1	EP300
DACH1	RAD21	BARHL1	NFATC1	VSX1	EHF	TP53	GATA4	ZNF217	FEV	GATA3	REST
KAT2A	CTCF	BARHL2	GATA2	ZIC4	NPAS4	POU3F2	GFI1B	MYB	MKX	TERF2	HSF1
TRIM28	CTCF	DACH1	POU2F2	FOXD4	TBX10	ZNF652	GLYR1	LHX2	EVX1	FOXA1	RAD21
CREB1	CTCF	DMRTA2	TAL1	MNX1	RARG	ETV2	GRHL2	NR5A1	ZNF572	HDAC3	CTCF
ASH2L	CTCF	DPF1	JUND	OTX2	RFX4	SOX9	GTF2B	DLX3	NR5A1	EZH2	REST
MBD2	CTCF	GATA2	FOSL1	POU3F3	CDX2	PRDM16	HES1	CRX	HOXD3	CBX3	CTCF
RBPJ	RAD21	GATA4	MYBL2	FOXD4L1	KLF5	ELF1	HINFP	SOX13	NR2E3	NR3C1	ZKSCAN1
SMARCA4	FOXA2	HOXC8	RUNX3	GBX2	NKX21	NANOG	HMBOX1	LHX8	PAX8	BRF1	POLR3A
SIRT3	REST	IKZF4	MYC	HOXB1	TBPL2	BCL6	HMGN3	ZBED6	PCGF2	BRF1	EZH2
NME2	FOXA1	IRF6	ATF3	NR2E1	IRX3	CEBPD	HNF1B	NKX61	RARB	SREBF2	CHD1
GRHL2	FOXA1	IRX6	NFYB	PRDM12	MAF	MYC	HOXA9	IRX4	FOXQ1	STAT3	REST
FOXO3	RNF2	ISL1	FOSL1	ZNF556	NR1D1	E2F1	HOXB13	RAG1	ZNF440	NFE2	RCOR1
MECP2	CTCF	KLF15	MYC	AR	SP6	MYBL1	HOXC11	NR2F2	POU1F1	WRNIP1	HDAC6
STAT5A	MAFF	LBX2	MXI1	DPF3	ZNF750	POU5F1	IRF1	LHX3	SOX3	KAT2A	GATA2
SVIL	CTCF	LHX1	MAFK	FOXE1	SALL3	SPI1	IRF2	MEF2C	NKX21	CEBPZ	ZNF143
SP1	CTCF	LHX2	ARID3A	FOXP2	ZNF440	TP53	IRF3	ZNF648	AHR	ZNF274	CTCF
NCOA6	CTCF	LHX5	CTCF	HOXC13	NFIX	PDX1	IRF4	GBX1	TFAP2A	ELK4	FOXP2
ATF1	CTCF	LHX9	ETS1	IRX2	ZNF486	KLF4	IRF9	PPARA	KLF5	ZNF274	POLR2A
HOXD9	CTCF	MESP1	ELK4	MAFA	ZNF599	CEBPB	JUN	POU1F1	MBD3	SREBF2	POLR2AphosphoS5
RBBP5	REST	MNX1	MYC	NHLH2	ZNF114	WT1	JUNB	GATA4	SP5	ELK1	FOXM1
CDK6	MAFF	MYT1L	MYC	PAX5	ZSCAN4	GATA3	JUND	HOXB6	ZKSCAN1	RAD51	REST
HMGA2	CTCF	NEUROD4	CTCF	SP8	INSM1	MYC	KLF1	TGIF2LY	HNF1B	GATA1	EGR1
ETS1	ESR1	NEUROD6	TAL1	TBX4	XBP1	TET1	KLF13	CREB3L1	TIGD4	GATA2	CTCF
LDB1	RAD21	NR1I3	ELK1	ASCL3	ISX	VDR	KLF3	HOXB7	ZNF761	RUNX1	CTCF
MITF	RAD21	NR2F1	NR3C1	ESR2	SOX10	STAT3	KLF4	SIX2	EGR4	SMC3	POLR2AphosphoS5
FOSB	CTCF	NR5A2	MAFK	ESRRG	KLF8	MYB	KLF6	TBX2	HOXA11	MYCN	NFE2
PAX5	REST	OTP	HSF1	MESP1	CDX4	EOMES	KLF9	EPAS1	YBX2	MYCN	CTCF
ZNF398	CTCF	PAX1	CTCF	MKX	HES4	NANOG	KMT2A	FOXL2	TBX2	TP53	CEBPB
FOXC1	FOXA1	PAX2	TEAD4	NR5A2	SKI	EGR1	KMT2B	ASCL4	ASCL2	TP53	TAF1
MYB	SMC3	PITX3	CTCF	TFAP2A	TP73	CTCF	LEF1	KCNIP3	NR5A2	EZH2	REST
MYBL2	REST	POU3F2	REST	TP63	HES2	RARG	LHX2	CENPX	HOXD4	POU5F1	ZZZ3
KDM6B	NEUROD1	POU4F3	FOS	TP73	CENPS	KLF4	LYL1	OLIG2	NHLH2	C17ORF49	PML
LCOR	CTCF	RBPJL	CTCF	ZNF554	CASZ1	TP53	MAF	DRGX	TFDP3	SGF29	CTCF
DNMT1	CTCF	RXRG	PBX3	ZNF781	GRHL3	TAL1	MAFB	L3MBTL4	MYT1	TRRAP	CTCF
ISL1	RFX1	SCX	NFYA	ZNF835	FOXD2	SETDB1	MAFF	DACH2	TSHZ2	POU5F1	SIN3A
PALB2	NFIB	SETBP1	MXI1	HSF4	DMRTA2	KLF4	MAFK	NHLH2	ESR2	TP53	CHD1
ZBTB40	CTCF	SIX4	ATF3	IRX5	LHX8	NFIB	MAX	ERG	ZFHX2	TP53	HA-E2F1
CHD7	FOXA2	SOX1	SP2	MSX2	ETV3	CEBPA	MBD4	DUX4	NKX22	SMC4	CEBPB
PLAG1	SUZ12	SOX12	CTCF	PITX1	NR1I3	LYL1	MEF2A	ARNT2	GCM2	NR1H3	GATA2
RAD21	REST	SOX14	RELA	SCML4	PBX1	ELF1	MEF2B	CXXC4	NEUROD1	TCF3	JUN
SKI	CTCF	SOX8	MAX	SEBOX	LMX1A	RUNX1	MEF2C	IRF6	ZNF662	ETS1	CTCF
EPAS1	HNF4A	TBX2	USF1	TIGD6	TBX19	FOXP1	MEIS1	DLX1	NPAS4	AR	SMARCC1
RBM39	CTCF	TBX3	CTCF	ZNF132	ZBTB41	ELK1	MITF	TBX22	SLC2A4RG	MEF2C	KDM4A
KDM6A	CTCF	TFAP2B	USF1	ZNF385D	NR5A2	SPI1	MXI1	RARB	NKX61	MEF2C	POLR2A
MYOD1	REST	ZBTB46	YY1	ZNF442	ASCL5	JUN	MYB	SOHLH2	NKX11	AFF4	ZNF263
FOXP3	CTCF	ZIC4	ETS1	ZNF582	SOX13	SMAD1	MYBL2	NPAS3	PITX3	BMI1	GTF3C2
SETDB1	CTCF	ZNF229	MAFK	CBLL2	GRHL1	TCF21	MYC	SOX1	GATA4	AR	SMARCC2
PHB2	CTCF	ZNF488	PAX5	ZNF718	MYCN	MECOM	MYCN	DMRT2	ZNF648	SIRT3	RBBP5
POLR2B	CTCF	ZNF536	CTCF	POU4F3	PREB	BCL11B	MYNN	ZNF233	DLX6	CDK9	CTCF
RFX4	CTCF	ZNF618	CTCF	TLX2	BCL11A	SPI1	MYOD1	KLF15	NR3C2	MAX	CTCF
POLR2G	CTCF	ZNF74	ELF1	VSX2	TET3	MYC	NANOG	TCF21	PAX2	IRF1	CEBPB
DMRT1	CTCF	ZNF804A	FOS	BARHL2	KCNIP3	ZFP42	NEUROD1	ZNF703	FOXL1	HIF1A	MXI1
E2F1	CTCF	ZSCAN18	ELF1	FOXB1	POU3F3	RUNX2	NFATC1	GLIS3	ZNF488	NR3C1	TCF7L2
MIER1	CTCF	ALX4	SP1	PAX1	ZC3H8	ELK1	NFE2	BCL11A	CREB3L2	ICE1	CTCF
RUNX3	CTCF	ARNT2	ZNF384	TLX3	PAX8	SALL4	NFE2L1	ZNF98	FOXI2	ZMYND11	TBP
PRDM16	CTCF	ATMIN	CEBPB	GBX1	HOXD13	STAT3	NFE2L2	POU5F1	KLF10	XBP1	TEAD4
MCM7	CTCF	CSRNP2	GATA1	FOXL2	HOXD12	FOXP3	NFIC	FOXP2	TBPL2	PPARG	MAFK
PRDM10	CTCF	ESRRG	CTCF	PHOX2A	NFE2L2	MYBL2	NFKB1	ZSCAN1	SIX2	RFX2	RXRA
WHSC1	RAD21	FEZF1	CTCF	SOX30	ZNF385B	SPI1	NFKB2	SOX14	ZNF610	ESR1	BHLHE40
ETS2	CTCF	FOXA2	FOSL2	HOXD11	BHLHE40	NR4A2	NFYA	SOX17	MYOD1	MLLT3	RELA
ARNTL2	CTCF	FOXG1	MYC	TIGD7	PPARG	E2F7	NFYB	DMRTB1	TCFL5	ESR1	BCL3
KLF5	CTCF	FOXL1	CTCF	VAX2	FEZF2	GFI1B	NME2	RORC	DMRTB1	TOP1	CTCF
EGR3	CTCF	FOXP2	CTCF	ZNF497	POU1F1	MYC	NR1H2	ESX1	MAFG	KDM1A	MAX
NFYA	ESR1	HES6	MAX	CRX	BBX	YY1	NR1H3	ZNF827	HOXD11	CTBP1	CTCF
SIRT6	CTCF	HEY1	BHLHE40	DRGX	KLF15	KLF1	NR2C2	TBX18	DPRX	TP53	CTCF
NCOA3	CTCF	HOXA10	MYOG	EN2	FOXL2	REST	NR3C1	ZKSCAN1	GSC	TP53	CTCF
COPS2	HNF4G	HOXB5	MAX	FEZF2	BCL6	FOXO1	NR4A1	CBLL2	ZNF165	EZH2	CTCF
RBFOX2	CTCF	HOXC9	IRF1	FOXA2	ZNF721	RUNX1	NRF1	MYF6	ZNF487	BRD2	SIN3A
E2F2	FOS	HOXD9	MAX	GCM1	MXD4	KDM5B	OTX2	OTX2	ZSCAN1	BRD4	STAT1
TOP1	CTCF	HSF4	ELF1	HOXA13	NKX32	TCF21	OVOL2	MEIS2	BBX	YAP1	CTCF
SMARCE1	CTCF	KLF7	NR2F2	NR3C2	KLF3	SMAD4	PAX5	DMRT1	FEZF1	FOXM1	REST
POU5F1	CTCF	LHX8	ZNF143	PHOX2B	PHOX2B	DMRT1	PAX6	NEUROD1	CBX2	MYBL2	CTCF
ARID5A	CTCF	LMX1A	STAT3	HNF1B	NKX61	FOXO3	PAX8	TBX3	NEUROG3	CDK9	TCF3
RAC3	HNF4A	MECOM	RFX5	RBPJL	ATOH1	CREB1	PBX2	MSX2	MYF5	TP53	CTCF
RELA	CTCF	MEIS3	CTCF	RFX4	HELT	POU5F1	PBX3	ZNF165	NR2F6	MLLT3	MYB
KLF4	CTCF	MEOX1	CTCF	TBX1	ZBED3	KLF4	PKNOX1	EOMES	PLAGL1	PGR	FOSL1
TFAP2C	CTCF	MYRF	ATF3	THRB	ZNF608	STAT5A	POU2F1	LBX1	HOXD9	MEF2B	PRDM1
ESRRA	CTCF	NEUROG2	CTCF	ZNF391	PROP1	E4F1	POU2F2	PROP1	LHX3	CDK9	CEBPD
REL	CTCF	NR2E3	POU2F2	ZNF479	FOXC1	ZFX	POU4F2	SOX11	LHX9	ATRX	POLR2A
KMT2B	USF1	OLIG3	USF1	ZNF625	ZSCAN16	GATA1	POU5F1	PBX3	NKX24	BRD4	BACH1
HDAC2	CTCF	ONECUT3	JUND	ZNF671	ZBTB22	IKZF1	PPARG	ZNF229	MYF6	TP63	CTCF
NOTCH1	CTCF	OTX1	E2F4	ZNF705D	PPARD	TAL1	PRDM1	SOX21	ZNF516	AR	SIN3A
HNF1A	RCOR1	OVOL1	ZNF384	FOXO6	ETV7	MYCN	PROX1	DLX5	VDR	SMAD3	CTCF
HOXB13	CTCF	PAX3	NFE2	FOXR2	TFAP2D	CEBPA	RBPJ	PPARG	EMX2	SMAD3	CTCF
BRCA1	CTCF	PEG3	ZNF274	HES3	POU3F2	TBP	RELA	SATB2	IRF6	SMAD3	CEBPB
SIN3A	CTCF	PLAGL1	RFX5	HNF4A	NFE2L3	ETS1	RELB	FEZF1	NANOGNB	SMAD3	CTCF
AHRR	CTCF	POU3F1	EGR1	HOXB3	HOXA9	TFEB	REST	KLF4	RXRG	AR	CTCF
MYC	CTCF	POU3F4	ZKSCAN1	HOXC5	ZNF273	SALL1	RFX5	MYCN	PPARA	ESR1	CTCF
PTBP1	REST	POU6F1	TAL1	HSF5	ZNF804B	PPARG	RUNX1	ZNF853	HEY2	AR	CTCF
TP73	CTCF	PPARG	NR3C1	IRX4	BHLHA15	WT1	RUNX2	TFAP2B	CXXC4	SOX2	CTCF
THRA	CTCF	PRDM6	IRF4	ISL1	EGR3	IRF1	RUNX3	ZNF280A	TBX4	AR	CTCF
SMAD3	CTCF	PTF1A	MYOD1	LIN28B	HMBOX1	SOX2	RXRA	MYOG	TCF24	HES1	GATA2
HDAC6	MAFK	RBSN	JUND	MEF2B	ST18	YY1	SETDB1	MITF	PHF1	SUZ12	CTCF
SMAD4	CTCF	RFX4	GATA2	NR6A1	HNF4G	HSF1	SIX5	ZNF473	FOXE1	ESR1	RNF2
IRF5	CTCF	RFX6	CTCF	PPARA	ZFHX4	PPARG	SMAD1	TLX1	PRDM14	TCF7L2	CTCF
FOXL2	REST	RUNX3	USF1	RORC	ZBTB10	THAP11	SMAD3	HAND1	ZNF396	AR	HDAC6
PITX2	CTCF	SCRT1	TBP	RXRG	ZNF706	SMAD3	SMAD4	HOXA9	OLIG1	AR	MYOD1
STAT4	CTCF	SIM2	ELF1	SIX2	ARID3C	CREB1	SMAD5	ATMIN	ZNF19	AR	eGFP-FOS
BPTF	CTCF	SIX1	YY1	SOHLH1	FOXD4L5	THRA	SNAPC4	SIX1	SOX8	MAML3	FOS
CDK8	CTCF	SKOR1	TCF7L2	SOHLH2	FOXD4L4	KLF5	SOX10	MYT1	TEAD4	AR	CTCF
HOXA10	CTCF	SKOR2	CEBPD	TBX5	NR4A3	CUX1	SOX11	NACC2	RBPJL	CBX2	TAL1
REXO4	CTCF	SOX10	USF1	WT1	KLF4	FOXP2	SOX13	HSF5	SNAI2	CEBPG	ZNF143
HSF2	CTCF	SOX11	MXI1	ZBTB7C	LHX3	CREB1	SOX2	CASZ1	CBLL2	FOXM1	CTCF
BARHL1	HNF4G	SOX13	MYC	ZNF516	GATA3	GATA4	SOX6	FOXC2	ZNF33B	FOXA1	EP300
CXXC5	REST	SOX17	CTCF	ZNF583	ZNF33B	SRF	SOX9	HSFX2	NKX63	ESRRA	CTCF
XRCC5	FOXA2	SOX21	ATF3	ZNF774	ZNF365	EOMES	SP2	INSM2	BHLHA15	ZNF592	CEBPB
GATA4	EZH2	SOX3	E2F6	DMRT2	EGR2	IRF8	SP4	ZNF705B	MESP2	FOXA1	POLR2AphosphoS5
MAF	CTCF	SOX4	TBP	ELF3	NEUROG3	POU5F1	SPI1	RORB	ZNF853	TEAD4	EP300
FOSL1	CTBP1	SRY	JUND	FOXJ1	HHEX	TBX5	SPIB	FOXO1	MNX1	AR	TAL1
HDAC3	CTCF	TCF12	GABPA	HOXC4	PAX2	MEIS1	SREBF1	HOXC11	PROX2	AR	ZC3H11A
SNAI1	NR3C1	TCF4	GATA1	HOXD10	VAX1	HOXD13	SREBF2	TGIF2LX	RFX4	AR	CTCF
BCL3	CTCF	TEF	MYC	IRX1	EBF3	VDR	SRF	NEUROD4	DACH2	ESR1	CTCF
PGR	GATAD2B	TGIF2LY	CTCF	SP7	ASCL2	CEBPB	STAT1	HIF1A	OLIG2	HSF1	BCL11A
POU2F1	CTCF	TIGD4	NFYB	ZFP92	ZNF195	GLI1	STAT3	MSGN1	ZNF592	EZH2	RCOR1
SOX4	RAD21	TLX3	NFIC	ZNF229	PHOX2A	SPI1	STAT5A	VSX2	ZNF385D	HNF1B	REST
SMC3	CTCF	TSHZ2	FOS	ZNF354C	POU2F3	FOXP3	STAT5B	MEIS1	ARNT2	AR	RXRA
NR0B1	CTCF	VDR	MAZ	ZNF441	CREBL2	HOXA2	TBXT	HLF	NR1D1	AR	JUND
JMJD6	CTCF	ZFHX2	MXI1	ZNF491	DBX2	DMRT1	TAL1	ZFHX4	SCML4	EZH2	CTCF
NR5A1	CTCF	ZKSCAN2	TBP	ZNF560	POU6F1	CREM	TBP	THRA	ZNF311	FOXA1	USF1
CEBPA	CTCF	ZNF132	KDM5B	ZNF585B	HOXC13	HOXC9	TBX21	RFX3	PTF1A	CUX1	ZNF263
SOX2	FOXA1	ZNF197	FOS	ZNF599	HOXC12	E2F4	TCF12	HOXD12	PURG	PGR	SREBF2
RUNX2	CTCF	ZNF214	CTCF	LBX1	ZNF385A	RUNX1	TCF3	ZNF536	BACH1	ESR1	CTCF
SNAI2	CTCF	ZNF25	SREBF2	DMRT3	NEUROD4	FOXM1	TCF7	SP6	ZBED9	EHF	POLR2AphosphoS5
ESR2	REST	ZNF302	MAX	SOX14	MYRFL	E2F1	TCF7L2	HOXC10	ZBTB47	HDAC3	IRF3
HIF1A	CTCF	ZNF341	BACH1	VAX1	THAP2	EGR1	TEAD1	TFAP2D	PAX1	GATA3	CTCF
WT1	MAFK	ZNF385B	RXRA	FIGLA	ASCL1	ETS2	TEAD2	MYPOP	GATA6	AR	SRF
NANOG	CTCF	ZNF423	TEAD4	LHX3	CUX2	RXRA	TEAD4	EMX1	TLX3	AR	eGFP-NR4A1
POLR2A	CTCF	ZNF454	CTCF	NEUROG1	KDM2B	NFE2L2	TERF1	CREBL2	HIF1A	AR	USF1
KDM4B	CTCF	ZNF517	PAX5	PTF1A	PDX1	NFE2L2	TERF2	GSX1	NR4A1	ZZZ3	POLR2A
POU4F2	CTCF	ZNF608	NR2C2	ZNF717	TSC22D1	MYC	TET3	HAND2	HOXD13	GATA3	CTCF
NCOA4	CTCF	ZNF671	CTCFL	DBX1	SOX21	RARA	TFDP1	ASCL1	PEG3	AR	CTCF
GATA2	CUX1	ZNF704	CTCF	FEV	SOX1	GABPA	THAP1	PAX9	ZIC4	ATF4	CTCF
FOXO4	CTCF	AIRE	NR2C2	DMRTC2	SALL2	TET1	THAP11	TCF12	MYRF	AR	SPI1
ZNF703	CTCF	ASCL1	PBX3	FOXD3	NPAS3	NANOG	TP53	DACH1	TSC22D1	AR	MAFK
GTF2F1	KDM1A	ASCL4	BHLHE40	LHX5	FOS	IRF1	TWIST1	FOXF1	OTX1	FOXA1	CTCF
ZNF335	CTCF	BARX2	ZKSCAN1	DMRTA2	BCL11B	HOXB4	VDR	SIX3	CREM	JARID2	JUN
RARG	HNF4A	BATF3	SP1	ESRRB	YY1	RBPJ	XBP1	INSM1	ATMIN	EZH2	NRF1
BCL6	CTCF	BCL11A	SP4	ESX1	ONECUT1	TP63	YY1	AHR	HHEX	FOXM1	E2F4
FOXA1	EP300	BHLHA15	CTCF	NR0B1	RORA	FLI1	ZBED1	SIM2	PHOX2A	AR	MYOG
ZBTB16	CTCF	BHLHA9	MAX	PRDM14	ZSCAN2	SOX11	ZBTB11	ZNF552	SP6	AR	NRF1
POU2F2	CTCF	CEBPA	USF1	ZNF418	MESP1	NANOG	ZBTB16	TAL2	POU4F2	EPAS1	E2F6
ICE2	CTCF	CREB3L2	TCF7L2	ZNF626	ZNF710	FLI1	ZBTB33	SNAI2	NR2E1	AR	MAZ
AGO2	FOXA1	CUX2	CTCF	ZNF667	ZNF764	E2F1	ZC3H8	BARHL2	PRDM16	AR	CTCF
BMI1	CTCF	DBX1	CTCF	ALX1	ZNF689	STAT4	ZEB1	EN2	DLX4	AR	ZBTB7A
ATF2	CTCF	DBX2	CEBPB	ATOH7	SALL1	TCF7	ZEB2	GSX2	HOXD8	SP1	CTCF
SUZ12	CTCF	DLX1	ZBTB33	BCL11B	ZNF23	IRF8	ZFX	ZIC4	FOXL2	KDM1A	TAL1
PBX1	CEBPB	DLX2	E2F6	CTCFL	ZFPM1	ATF3	ZHX1	ZNF214	LHX8	FOXA1	ETS1
PCGF2	TEAD4	DUX4	E2F4	DBX2	SOX15	TP53	ZNF165	TLX2	LHX1	AR	CEBPB
PATZ1	CTCF	DZIP1	REST	DLX5	SREBF1	MYC	ZNF175	ZNF385D	THRB	ETV6	CTCF
SMYD3	HNF4A	ELK3	ZNF384	DPF1	FOXN1	YY1	ZNF197	ZBED3	ARHGAP35	TP53	JUND
SPI1	RAD21	EMX2	SREBF1	INSM1	MEOX1	MEF2A	ZNF207	ARHGAP35	SP8	NR3C1	KDM5B
AHR	SUZ12	EOMES	RELA	LBX2	HOXB1	SOX17	ZNF263	CEBPD	ZNF331	JARID2	FOSL2
ASXL1	NR3C1	ERG	THAP1	LEUTX	HOXB7	SPI1	ZNF274	KDM5B	HSF5	TP53	CTCF
ATF4	CTCF	FERD3L	GATA3	LHX8	DLX4	JUND	ZNF318	ZBTB16	PHOX2B	TP53	SPI1
RAD51	CTCF	FEZF2	TCF12	POU1F1	DLX3	FOXM1	ZNF335	ETV2	SOX14	FOXA1	POLR2A
TRIM25	CTCF	FOXD4L5	GATA1	POU3F4	TBX4	STAT3	ZNF384	DLX4	ATF4	ESR1	MEF2A
KDM5A	FOXA2	FOXF1	REST	RHOXF2	SOX9	TFAP2A	ZNF584	TBX5	LIN28B	ESR1	SP1
BRD2	MBD2	FOXN4	MAFF	SCRT2	L3MBTL4	MYC	ZNF589	XBP1	JUND	GATA6	SIN3A
EGR1	CTCF	FOXO1	MXI1	SOX6	GATA6	ERG	ZNF639	ZIM2	POU4F1	MYC	CTCF
SMAD2	CTCF	FOXP1	CTCF	ST18	ZNF521	KLF2	ZNF644	EBF3	PBX1	ATF4	JUND
CLOCK	REST	FOXQ1	FOXM1	TPRX1	ZBTB7C	FOXP1	ZNF740	MESP1	PBX3	PAX8	CTCF
HNF4A	CTCF	GBX1	CTCF	ZNF471	TCF4	HOXB7	ZNF750	PRDM16	ZNF709	AR	RCOR1
RAG1	CTCF	GBX2	CTCF	ZNF485	ZNF57	PPARG	ZNF766	RXRA	HOXB1	ESR1	MAX
TFAP2A	CTCF	GCM2	ATF2	ZNF488	RAX2	NANOG	ZNF83	ZBTB7C	DBX1	RAC3	CTCF
FOXP1	RFX1	GLIS3	MAFK	ZNF573	CC2D1A	SREBF2	ZZZ3	FOXN4	OVOL1	AR	YY1
PRDM1	SMC3	GRHL3	CTCF	ZNF704	PBX4	POU5F1		MEOX1	INSM2	RNF2	MAFK
HOXA9	CTCF	GSC	SPI1	ARGFX	ZNF98	SOX2		EN1	NR1H2	IKZF1	CTCF
NFATC4	CTCF	GSX1	CTCF	ETV2	MEIS3	E2F4		C11ORF95	CDX4	MEIS1	CTCF
KDM4A	CTCF	GSX2	CTCF	FOXH1	ZNF350	PPARG		IKZF1	ZNF710	FOSL2	SP1
NR3C1	CTCF	HAND1	SP1	FOXN1	ZNF761	DACH1		SHOX	GBX1	MAFK	EP300
HIVEP3	CTCF	HAND2	JUND	KLF15	ZNF331	SOX9		OLIG1	SOX13	AR	CTCF
NRIP1	CTCF	HEYL	ZBTB7A	MYB	ZNF547	PRDM5		RUNX1	SIX1	AR	WRNIP1
SREBF1	CTCF	HOMEZ	ZNF263	MYF5	ZNF154	DLX4		RFX2	ZSCAN2	AR	CTCF
ARNTL	CTCF	HOXA13	USF2	MYT1L	ZSCAN1	AR		TEAD4	FIGLA	FOXA1	HDAC2
GATA1	CTCF	HOXA2	REST	NEUROD4	SCRT2	FOXP2		SALL4	ZNF711	FOSL2	KDM5B
NCOR1	CTCF	HOXA7	ZNF143	RFX3	FOXS1			MYCL	ZNF716	FOXA1	CHD2
NFIB	CTCF	HOXB3	USF2	SALL4	MAFB			ASCL5	LBX1	RNF2	CEBPB
HEXIM1	CTCF	HOXB6	REST	SETBP1	L3MBTL1			OVOL1	BNC1	TP53	TRIM28
PPARGC1A	FOS	HOXC10	GATA1	SMAD9	SALL4			ZBED2	MEIS1	ESR1	GATA1
POLR2H	USF1	HOXD4	CTCF	SOX2	GATA5			ZIC1	DMRT2	CDX2	CTCF
DDX5	FOS	HOXD8	CEBPD	SOX21	ZGPAT			HOXC9	EN1	PGR	HCFC1
	SUZ12	KLF10	ZBTB33	TFAP2C	OLIG2			POU4F1	ZNF587	AR	SMC3
	CTCF	KLF4	CTCF	TFCP2L1	OLIG1			TCF4	DRGX	CREBBP	CTCF
	NR2F2	KLF8	MAX	ZMAT4	PPARA			PRDM14	FOSL2	GATA3	USF2
	REST	KLF9	TBP	ZNF135	ARX			ATF5	ZFP2	AR	CEBPB
	REST	L3MBTL4	REST	ZNF440	NR0B1			HOXA11	ALX3	SVIL	CHD7
	CTCF	LBX1	CTCF	ZNF501	ZNF157			GATA1	EOMES	AR	USF2
	RAD21	LHX6	CTCF	ZNF8	ELK1			FOXD2	GLIS3	NCOA1	POLR2A
	CTCF	MAF	ATF2	ZNF804B	AR			RHOXF2B	ST18	ESR1	RFX5
	CTCF	MEOX2	TCF12	ZNF827	ZNF711			HES1	SP7	LEF1	TAF1
	NR2F2	MSANTD4	USF1	ZNF836	ZNF275			EBF1	FOXJ2	GATA3	CTCF
	TRIM22	MXI1	CTCF	DLX2	HSFY2			GLIS1	MBD1	HNF4A	CTCF
	CTCF	MYF5	MAX	EHF	HES5			POU2F3	SKOR1	AR	SMC3
	RAD21	MYF6	IKZF1	HOXA11	ZBTB48			OSR1	DPF3	HIF1A	MAZ
	RXRA	MYOG	E2F4	HOXB8	E2F2			NCOA1	NR1D2	ESR1	PAX5
	JUND	NFIB	RELA	HOXC10	AHDC1			OTP	KLF15	GATA6	CTCF
	CTCF	NHLH1	USF1	IKZF2	ZBTB8B			HOXD4	DBX2	IRF4	MAFK
	NR2F2	NKX32	USF2	KLF17	ZNF362			TCFL5	RAX	FOXA1	MAZ
	ATF2	NKX62	SPI1	NPAS4	TFAP2E			HEY1	IRX4	NCOA1	USF2
	NR2F2	NOBOX	GABPA	PAX8	MTF1			TAL1	FOXF1	ESR1	TAL1
	CTCF	NPAS3	ZBTB33	SALL2	HEYL			FOXR2	LHX4	MED1	BATF
	CTCF	NR1D1	USF2	SP6	FOXO6			MYC	GPBP1	AR	CTCF
	CTCF	NR3C2	YY1	TBX19	GLIS1			SOX8	MYC	TP53	EGR1
	CTCF	NRL	TCF7L2	TBX6	FOXD3			DMRT3	ZNF703	GATA3	CTCF
	CEBPB	OSR1	SRF	TFAP2E	BARHL2			MAFF	TEF	AR	CTCF
	REST	OVOL2	SETDB1	ZFP3	NHLH2			PAX3	GFI1B	FOXA1	SP1
	RXRA	PATZ1	FOSL2	ZKSCAN2	RORC			PRDM8	TBX18	ZKSCAN1	FOSL2
	CTCF	PBX4	IRF3	ZNF239	ZBTB7B			HOXD13	CENPS	FOXA1	GTF3C2
	EP300	PHOX2A	YY1	ZNF257	RXRG			NKX63	ERG	AR	YY1
	CTCF	PITX2	YY1	ZNF280B	POU2F1			SGSM2	ZIM3	AR	CTCF
	JUND	POU2F2	MAZ	ZNF30	ZNF648			HSF1	NR2F2	SUZ12	CTCF
	SMC3	POU5F2	CTCF	ZNF329	ZNF281			PITX2	EPAS1	HHEX	TAF1
	CTCF	PROX2	GATA2	ZNF334	ZBTB18			SATB1	TBX5	JUN	POLR2A
	NR3C1	RAX	ETS1	ZNF354B	MSGN1			FOXS1	AHDC1	NR3C1	POLR2AphosphoS5
	SP1	RHOXF1	GATA3	ZNF540	SIX3			ZNF804B	ZSCAN18	EZH2	USF1
	HNF4G	RUNX1	TCF7L2	ZNF555	EPAS1			ASCL2	NOBOX	KLF5	CTCF
	CTCF	SALL3	ELF1	ZNF709	MXD1			BARX1	CTCF	ESR1	PBX3
	CTCF	SATB1	TCF3	ZNF750	VAX2			PAX7	ZGLP1	GATA6	CTCF
	SMC3	SNAI1	BATF	ZNF772	EGR4			POU4F3	DLX3	AR	EP300
	CTCF	SNAI2	ATF3	ZNF823	FOXD4L1			BHLHE40	GRHL1	ESR1	CTCF
	CTCF	SOX2	TBP	ZNF99	DLX1			NR3C1	NKX28	HSF1	KAT2A
	CEBPB	SOX9	MXI1	ZSCAN10	SP9			TWIST1	TWIST1	NR2F2	TAF1
	CTCF	SP6	MAFK	GSC2	NEUROD1			BCL11B	ZNF98	CDK2	CREBBP
	NR3C1	SP9	CEBPB	GSX2	SATB1			NANOG	NKX62	ESR1	EGR1
	JUN	TBXT	CTCF	HMX3	NR1D2			EVX1	ZFPM1	FOXA2	ARID3A
	JUND	TBR1	CEBPB	HOXD12	ZNF860			DPF3	HES2	GATA3	SP1
	EP300	TBX15	CTCF	RAX	ZIC4			POU3F3	SATB1	PDX1	ZNF274
	CTCF	TBX4	RXRA	FOXD4L5	ZIC1			BARX2	GLIS1	ESR1	CTCF
	SMC3	TCF21	CTCF	GSX1	ZNF732			LEF1	NEUROD4	EZH2	CTCF
	SMC3	THRA	NRF1	HMX2	ZBTB49			TBXT	SOHLH2	RELA	NRF1
	CTCF	TLX1	CEBPB	SIX6	MSX1			ZNF704	RAG1	FOXA1	SIN3A
	FOXA2	TWIST1	NFYA	TBXT	HMX1			SKOR1	NRL	TCF4	IKZF1
	FOXA1	UNCX	TCF12	FERD3L	PRDM8			GRHL1	TERB1	YAP1	CTCF
	CTCF	VSX2	STAT3	FOXD4L3	ZNF827			DMRTA2	IKZF2	AR	CTCF
	RXRA	ZBTB10	RFX5	HELT	ZNF366			BHLHE22	ZHX3	SATB1	CTCF
	CTCF	ZBTB2	NFYA	OTP	NR2F1			HEYL	ASCL4	MBD2	CTCF
	EP300	ZBTB20	GABPA	TLX1	CXXC5			SALL3	ZIM2	AR	GTF2F1
	HNF4G	ZBTB47	MEF2A	UNCX	POU4F3			SP7	CREB3	ZNF644	ZNF143
	CTCF	ZEB1	CTCF	BARHL1	HAND1			HHEX	TBX3	NFIC	MAZ
	NANOG	ZFAT	FOSL2	FOXI2	EBF1			TIGD2	ATOH8	TEAD1	MAX
	ATF7	ZIC1	CTCF	EN1	TLX3			ZXDB	ZBTB10	RARA	JUND
	CTCF	ZKSCAN5	SREBF1	PRDM13	FOXF2			NEUROD2	SOX1	FOXA1	MAX
	CTCF	ZMAT1	ESRRA	ZNF57	RREB1			PRDM5	MEF2C	FOXA1	NFIC
	EZH2	ZNF165	CTCF	ZNF75D	E2F3			ZBTB10	FOXB1	FOXA1	TEAD4
	CTCF	ZNF169	MAZ	HOXA6	SOX4			ATF3	HES6	VDR	MXI1
	ESR1	ZNF233	TEAD4	HOXD1	ZKSCAN3			ZNF275	CEBPB	AR	POLR2AphosphoS2
	FOSL2	ZNF248	CTCF	HOXD9	ZBED9			REST	L3MBTL4	BRD4	POU2F2
	EZH2	ZNF251	ZNF143	LHX1	TBX18			MSX1	TBR1	AR	POLR2A
	RAD21	ZNF26	JUND	POU3F1	LIN28B			SOX30	TPRX1	TCF7L2	NRF1
	CTCF	ZNF275	NRF1	ZNF19	HEY2			MAF	HOXA10	AR	CEBPB
	NR3C1	ZNF300	E2F4	BCL11A	OLIG3			NR2F1	ZNF717	ESR1	ELF1
	CTCF	ZNF365	NRF1	GATA4	HIVEP2			TLX3	FOXS1	FOXA1	ZBTB7A
	CTCF	ZNF366	FOXA2	GLIS1	UNCX			CTCFL	ZNF479	ESR1	E2F6
	NANOG	ZNF397	PBX3	GTF2IRD2B	ETV1			CSRNP3	OTX2	CDK9	CTCF
	EZH2	ZNF428	YY1	HOXA9	AHR			THRB	SOX9	RELA	MXI1
	CTCF	ZNF436	EGR1	LHX2	HOXA5			HOXC12	CPXCR1	ELL	CTCF
	FOSL2	ZNF439	ELK1	MIXL1	AEBP1			NOTO	NEUROG2	FOXA1	POLR2A
	FOSL2	ZNF444	SRF	NR5A1	ZNF713			GLI3	FAM170A	GATA3	EP300
	JUN	ZNF471	TBP	RARB	ZNF680			CC2D1A	TGIF2	EP300	TEAD4
	FOSL2	ZNF48	ZBTB7A	RORA	DLX6			SALL1	ETV4	TP63	CEBPZ
	CTCF	ZNF483	MAZ	SALL3	ZNF3			UNCX	ZBTB20	NKX3-1	CEBPD
	SMC3	ZNF487	CUX1	SHOX	NFE4			PRDM1	ZFHX4	AFF4	TAF1
	SMC3	ZNF506	ZNF384	SOX5	FOXP2			ESRRG	GATA1	TP53	SIN3A
	CTCF	ZNF512	REST	TGIF2LX	CREB3L2			DLX6	FOXD3	AR	ZBTB7A
	JUN	ZNF519	TEAD4	ZBTB16	NOBOX			NR1H3	FOXC1	TP53	NFIC
	FOXA1	ZNF521	REST	ZNF296	ZNF786			DEAF1	ISL2	ESR1	CTCF
	CEBPB	ZNF532	NFYB	ZNF74	REPIN1			SETBP1	PKNOX2	STAT2	ATF3
	CTCF	ZNF562	CEBPB	ARNT2	EN2			HOXB9	SOX30	TCF7L2	ZKSCAN1
	CTCF	ZNF571	RELA	CDX4	MNX1			POU5F2	NR3C1	SPI1	CTCF
	RAD21	ZNF585B	SPI1	DLX1	EBF2			ZNF423	LHX2	AR	JUN
	FOXA1	ZNF587	NRF1	FAM170A	PURG			MAX	LHX6	CBX4	POLR2A
	GATAD2B	ZNF630	MAZ	FOXG1	NKX63			NFIC	VSX1	STAT3	IRF1
	EZH2	ZNF703	YY1	IKZF4	SOX17			ZNF175	GCM1	PGR	POLR2A
	ZFP36	ZNF773	CTCF	KLF12	BHLHE22			CLOCK	TBX15	PRDM14	POLR2A
	COMMD3-BMI1,BMI1	ZNF781	CTCF	NFYA	PRDM14			NRL	ADNP	VDR	POLR2A
	EZH2	ZNF821	CEBPZ	PROX1	HEY1			KLF9	SPZ1	ESR1	EP300
	MAFK	ZNF84	JUN	RUNX2	ZNF34			NFYA	SMAD4	KLF5	MYC
	FOXA1	ZNF91	CUX1	SALL1	FOXD4			HOXA5	DLX1	NR3C1	FLI1
	ZNF24	ZSCAN31	CTCF	YY2	DMRT1			TFDP3	HAND1	RELA	POLR2A
	ESRRA	ZSCAN9	CTCF	ZBED3	ZBTB5			ETV1	SOX10	AR	HCFC1
	RAD21	ADNP	SPI1	ZIK1	FOXD4L3			FOXH1	ZNF117	CDK2	POLR2A
	REST	ADNP2	USF2	ZNF157	RORB			SRY	EBF3	GATA6	POLR2A
	TCF12	AEBP1	TFAP2C	ZNF354A	ZNF189			NKX22	ZBED3	ELL2	POLR2A
	TCF7	AEBP2	FOXP2	ZNF365	ZNF483			SLC2A4RG	SIX3	SOX2	REST
	NCOR1	AHCTF1	MAZ	ZNF433	NR6A1			CDX4	ZNF365	FOXA1	SRF
	CTCF	AHDC1	ELK1	ZNF502	ZBTB34			HOXD9	GLI2	AR	GABPA
	REST	AHR	CTCF	ZNF558	NAIF1			TCF7L2	GBX2	SMAD3	EGR1
	CTCF	AHRR	GABPA	ZNF620	BARHL1			POU3F4	TBPL1	STAT1	POLR2A
	TCF7	AKAP8	ZBTB7A	ZNF665	GFI1B			PRRX1	ALX1	ZZZ3	POLR2AphosphoS5
	JUND	AKAP8L	CTCF	ZNF699	SOHLH1			TBP	DMRTA2	AR	KAT2A
	RAD21	AKNA	MYC	ZNF711	NACC2			CXXC5	ZSCAN4	GATA2	CTCF
	STAT3	ALX1	CTCF	ZNF713	PTF1A			SP1	TGIF2LY	PGR	POLR2AphosphoS5
	RAD21	ALX3	CTCF	ZNF843	ZNF438			CEBPA	TBX22	VDR	MYC
	ATF3	ANHX	TBP	ZSCAN2	DRGX			MSANTD1	MEIS2	TRIM28	CHD1
	HNF4A	ANKZF1	MYC	ZSCAN5B	ATOH7			ZNF311	STAT2	FOXA1	USF1
	ESRRA	CENPS	SP1	BNC1	LCOR			SREBF1	ZNF707	POU2F2	KAT2A
	PHB2	ARGFX	CTCF	FOXD2	TCF7L2			FEZF2	SIX4	STAT1	CTCF
	TCF12	ARHGAP35	BHLHE40	FOXF2	DEAF1			HOXD11	TSHZ3	IRF4	POLR2A
	YBX1	ARID2	MXI1	FOXL1	PAX6			VAX1	HOXB3	SOX2	MYC
	EZH2	ARID3A	FOSL1	FOXQ1	RAG1			HOXA6	SOX4	ELF5	GTF2B
	MAFK	ARID3B	TCF12	GLI1	MYRF			MEF2A	ZNF25	TP53	ZMIZ1
	CTBP2	ARID5A	EGR1	GRHL3	TIGD3			FOXD4L3	HOXC5	BRD4	ELK4
	FOS	ARID5B	CTCF	HES5	HINFP			HES5	TFAP2D	RFX5	YY1
	EP300	ARNT	ARID3A	HESX1	PKNOX2			CSRNP2	HAND2	JUND	HCFC1
	FOS	ARNTL	GATA3	HEY2	BARX2			ZBTB18	ZNF275	HNF4A	GABPA
	ZC3H11A	ARNTL2	MEF2C	ZNF875	PRDM10			MEOX2	EN2	ESR1	GATA1
	HDAC2	ASCL2	PAX5	HOXC9	NANOGNB			STAT5A	HEYL	EP300	POLR2A
	NFIC	ASCL5	TEAD4	MSGN1	NANOG			ZHX2	ZNF644	HSF1	CUX1
	KDM1A	ASH1L	SP2	OVOL1	FOXJ2			NKX62	ZNF343	NKX3-1	RCOR1
	HNF1A	ATF1	ELK4	RHOXF1	ZNF641			ZFP92	SALL3	GATA3	MYC
	CTBP2	ATF2	MYB	RORB	CSRNP2			ZSCAN31	ZNF536	PGR	BHLHE40
	MAFK	ATF3	JUND	SATB1	NR4A1			TEAD1	ZNF705B	SNAI2	NELFE
	MAFK	ATF4	RELA	TAL2	STAT6			ZBTB8B	RORB	CEBPA	MYC
	EZH2	ATF6	CTCF	ZFHX2	MBD6			NEUROG2	AEBP1	OTX2	GABPA
	RAD21	ATF6B	NFIC	ZFP30	LHX5			ATOH8	SALL4	GATA3	E2F4
	STAT3	ATF7	YY1	ZMAT1	TBX3			DMRTC2	HOXC8	ASCL1	POLR2A
	IKZF1	ATOH7	SP1	ZNF174	ANHX			E2F4	ZFP91	AR	ELK4
	BATF	ATOH8	GABPA	ZNF226	SMAD9			ELF1	RUNX2	SNAPC4	POLR2A
	CTCF	BACH1	MAX	ZNF33B	FOXO1			ZNF750	CREBL2	STAT3	KAT2A
	HDAC2	BACH2	CTCF	ZNF44	DZIP1			HEY2	POU4F3	BRF2	MAX
	PCBP2	BARX1	JUN	ZNF483	ZIC5			FOSL2	CSRNP3	MAFK	POLR2AphosphoS2
	TCF12	BATF	FOXA1	ZNF518B	ZIC2			TCF3	HOXC10	VDR	POLR2A
	SETDB1	BATF2	FOXP2	ZNF575	CEBPE			BNC2	ZXDB	AR	YY1
	TCF12	BAZ2A	SETDB1	ZNF578	INSM2			ETS1	ZIC5	NANOG	RELA
	RFX1	BAZ2B	EGR1	ZNF594	NKX28			GFI1B	PITX2	JUND	POLR2A
	SOX13	BBX	CTCF	ZNF605	OTX2			EBF4	SALL2	VDR	POLR2A
	JUND	BCL11B	SRF	ZNF607	SIX6			PAX5	GSC2	EPAS1	TBP
	RAD21	BCL6	CTCF	ZNF613	ESR2			CREB3L2	NR6A1	SPI1	MYC
	FOS	BCL6B	STAT1	ZNF681	VSX2			TBX4	INSM1	RUNX	POLR2A
	LCORL	BHLHE22	JUND	ZNF703	GSC			ESRRB	ZNF827	SOX2	POLR2A
	EP300	BHLHE23	SIX5	ZNF75A	ZBTB42			ATOH7	POU2F3	JUNB	POLR2A
	GATA3	BHLHE40	CTCF	ZNF77	SKOR1			FERD3L	RHOXF2B	EZH2	ATF3
	JUND	BHLHE41	NR2F2	ZXDB	ARNT2			NR4A1	OSR1	HMBOX1	POLR2A
	SOX13	BNC1	JUN	FOXE3	SOX8			SIX4	NANOG	PRDM1	EP300
	CTCF	BNC2	FOXM1	HOXC12	IRX6			HOXA10	SIM2	ATF3	MAX
	NANOG	BORCS8MEF2B	USF1	ZNF837	ZNF319			ZIC3	THRA	EZH2	TAF7
	MAFK	BPTF	RELA	BSX	ZNF821			RBSN	ZNF680	MLLT1	GABPA
	BATF	BRF2	MBD4	HMX1	FOXF1			PLAGL1	MEOX2	TP53	CTCFL
	JUND	BSX	SIX5	FOXD4L6	FOXC2			GCM1	NPAS3	TAL1	POLR2AphosphoS5
	YBX1	CAMTA1	GTF2B	HAND1	FOXL1			SCRT1	MAFF	HSF1	ATF3
	RXRA	CAMTA2	MAFK	ZNF579	SGSM2			SPZ1	KLF9	NCOA1	REST
	GATA3	CARF	RELA	ZNF595	HES7			ALX3	PAX5	SMAD2	TCF7L2
	RXRA	CBX2	SIX5	AIRE	ZNF286B			SMAD4	NFIX	SIRT6	E2F6
	RNF2	CC2D1A	MXI1	ARNT	NEUROD2			SMAD3	PITX1	ESRRA	SIX5
	MAFK	CCDC169SOHLH2	IRF3	GLI2	STAT5B			CPXCR1	JUN	TP53	PBX3
	EZH2	CDC5L	CTCF	NEUROD2	HOXB3			LHX5	KCNIP3	TCF4	SIX5
	TAL1	CDX4	MAX	TGIF2	HLF			RUNX2	POU5F2	FOXA1	POLR2AphosphoS5
	EZH2	CEBPB	ZEB1	ZNF117	TBX2			ETS2	CXXC5	FOXA1	HCFC1
	MNT	CEBPD	CEBPB	HOXD4	TGIF1			RELA	ZNF229	HNF1B	BHLHE40
	CTCF	CEBPE	MAFK	LEF1	ZNF519			ZFHX2	HOXB4	SMAD3	MXI1
	MCM2	CEBPG	MYC	MYOD1	ONECUT2			MEIS3	ESX1	MED1	KDM1A
	SPI1	CEBPZ	E2F4	PLAG1	TSHZ1			ZNF587	PPARD	TAL1	MAX
	PKNOX1	CENPA	MAX	ZFPM2	ZNF516			RAX2	MSGN1	YY1	eGFP-HDAC8
	TAL1	CENPB	NFIC	ZNF143	KLF16			FOXG1	FOXC2	LEF1	KAT2B
	SMARCC2	CENPBD1	ETS1	ZNF169	ZNF554			ZBTB20	TGIF2LX	ESRRA	RELA
	HDAC2	CENPT	CTCF	ZNF419	HMG20B			ARNT	ZNF689	MBD4	USF1
	STAT3	CGGBP1	TAL1	ZNF420	ZNF763			PAX4	ZIC1	AR	SIN3A
	EZH2	CHAMP1	RELA	ZNF473	JUNB			TET3	PRDM9	BCL11A	SIN3A
	CTCF	CHCHD3	ELF1	ZNF618	LYL1			ELK3	ZNF518B	AR	ELK1
	JUND	CIC	MEF2A	ZNF799	RFX1			TSHZ1	TWIST2	GATA3	USF2
	SPI1	CLOCK	YY1	ZSCAN16	NR2F6			ZC3H8	FOS	NR1H3	eGFP-JUNB
	TEAD4	CPEB1	RELA	FOXN3	ZNF90			ELK1	EBF4	CDK9	MXI1
	MAFK	CPXCR1	E2F6	FOXO3	ZNF737			HMBOX1	ETV1	PPARG	MAX
	FOXA1	CREB1	ZNF143	HES7	ZNF493			ZEB1	ZBTB8B	NFKBIA	ELK1
	NR3C1	CREB3	NFE2	HLF	ZNF429			PEG3	ZNF208	E2F4	TAF1
	MAFK	CREB3L1	TEAD4	HOXA1	ZNF676			ZEB2	FOXR2	FOXJ2	TAF1
	POLR2A	CREB5	CTCF	HOXA2	ZNF30			LHX6	ZNF385C	NR3C1	CBX3
	TCF7L2	CREBL2	MAFK	HOXA4	THAP8			ZNF728	ZNF155	TP53	REST
	SP1	CREBZF	STAT5A	HOXA7	ZNF529			FOXD4L6	TCF4	AR	YY1
	SP1	CREM	CTCF	HOXD8	ZNF382			GSC2	FOXB2	HSF1	CREB1
	ZNF217	CRX	MAX	IKZF1	ZNF793			SEBOX	ZSCAN9	ZNF274	USF1
	ZKSCAN1	CSRNP1	JUN	MAX	ZNF540			GLI1	ZBTB33	TAL1	ZBTB33
	ZNF263	CTCF	TCF3	MYCN	ZNF781			FOXO6	ZNF358	SOX2	GABPA
	ZBTB1	CTCFL	CTCF	MZF1	DMRTC2			GRHL3	ZSCAN5A	TP53	USF2
	TRIM28	CUX1	TCF12	POU5F1	ZNF576			NFATC1	ZBED6	HSF1	BCLAF1
	TRIM28	CXXC1	FOS	RARA	ZNF428			FOXI2	RHOXF2	MBD2	BCL3
	MAFK	DBP	BHLHE40	RUNX1	ZNF230			LIN28B	MAX	TCF12	ZMIZ1
	TEAD4	DDIT3	BACH1	SHOX2	FOSB			FOXD4L5	BARHL2	TP53	POLR2AphosphoS5
	GATA2	DEAF1	FOSL1	SIX4	NPAS1			ZNF19	HSF4	CDK8	SETDB1
	NFXL1	DLX3	NR2C2	SMAD3	TPRX1			FOXD3	ANHX	SOX2	POU2F2
	JUND	DLX4	JUN	SMAD4	CRX			POU6F2	DMRT3	FOXA1	PAX5
	SMARCA4	DLX5	USF1	SOX11	ZNF613			PCGF2	ZBTB18	SMAD4	SRF
	TRIM22	DLX6	CEBPB	STAT5B	ZNF528			NKX28	HES1	BRD4	SP2
	EP300	DMBX1	CEBPB	TCF7	ZNF534			SP8	HOXD12	RCOR1	CREB1
	EHMT2	DMRT1	NRF1	TIGD5	ZSCAN5B			TBR1	ZKSCAN5	GATA3	PML
	JUN	DMRT2	ZZZ3	TRERF1	ZNF667			TCF23	VSX2	FOXP1	GABPA
	GATA2	DMRT3	CTCF	TRPS1	ZNF835			PKNOX2	BSX	EZH2	E2F4
	ZMYM3	DMRTA1	NR2C2	ZBTB12	DUXA			NCOA3	ASCL5	SREBF1	CEBPB
	TCF7L2	DMRTB1	GABPA	ZFAT	ZNF549			ELK4	POU6F1	JUND	POLR2AphosphoS5
	ATF7	DMRTC2	ETS1	ZFP64	ZNF551			ZNF331	TLX2	TP53	ATF2
	SPI1	DMTF1	MAX	ZFP82	ZNF671			HOXD10	TEAD3	AR	CREB1
	PRDM1	DNMT1	ZBTB33	ZHX2	ZNF586			TBX15	SALL1	CREBBP	ETS1
	ZNF316	DNTTIP1	SRF	ZIC3	ZNF552			KLF3	FERD3L	BCL11A	GATA1
	MAFK	DOT1L	JUND	ZNF248	ZNF814			AIRE	MITF	POU5F1	CTCF
	CTCF	DPF3	E2F4	ZNF287	ZNF497			ZNF883	ZBTB32	AR	ATF3
	SPI1	DPRX	MYC	ZNF300	ZNF324			HOXA4	TBXT	KDM5B	BRCA1
	HDGF	DR1	REST	ZNF350	ZBTB45			ZNF10	TCF21	FLI1	BRCA1
	JUND	DRAP1	SRF	ZNF415	VSX1			NR1D1	ZNF114	RCOR1	TBP
	ZBTB33	DUXA	CREB1	ZNF460	ZNF341			CGGBP1	PROP1	ICE1	POLR2AphosphoS2
	NFE2	E2F1	SRF	ZNF557	ZHX3			HELT	CLOCK	REST	CHD4
	NR2F6	E2F2	MAFK	ZNF577	RBPJL			YY1	STAT6	HSF1	HCFC1
	MAFF	E2F3	E2F1	ZNF615	DNTTIP1			ZFP1	ZNF10	EZH2	MXI1
	EZH2	E2F4	ZKSCAN1	ZNF629	TSHZ2			FOSL1	FOXD4L3	TCF7L2	UBTF
	RCOR1	E2F5	USF2	ZNF70	TCFL5			ZNF516	TCF7L2	AR	E2F4
	ZNF512B	E2F6	ZNF384	ZNF829	SLC2A4RG			ZNF541	ZNF764	ESR1	POLR2AphosphoS2
	MAFF	E2F7	CTCF	ZSCAN5A	ZBTB46			FLI1	TLX1	SUZ12	TBP
	EZH2	E2F8	ESRRA	ZSCAN5C	SOX18			FOXC1	HSF1	SREBF1	UBTF
	ZNF592	E4F1	E2F4	ZXDA	MYT1			USF2	ZNF512	MED1	ZNF384
	ARID3A	EEA1	TFAP2A	CEBPE	THAP7			TCF24	VAX1	RELA	IRF3
	SPI1	EGR1	MAFF	E2F6	HIC2			ONECUT3	NFYA	TCF12	POLR2A
	MAFF	EGR2	ZNF263	EMX2	ZNF280A			MESP2	SOX21	SOX10	E2F4
	NR2F2	EGR3	HMGN3	ETV1	PATZ1			ZNF540	SIX6	RXR	SRF
	SP2	ELF1	SP2	GATA1	GATA1			STAT6	ZNF571	FOXA1	TAL1
	TFAP4	ELF2	GABPA	GATA2	TBX22			STAT3	ZSCAN5B	HOXA9	RELA
	HDAC2	ELF4	MAX	GATA6	POU3F4			ZNF117	NEUROG1	IKZF1	GATA1
	MAFF	ELK1	GABPA	GRHL1	ESX1			FOXP1	SCRT2	NONO	YY1
	CHD4	ELK4	ZZZ3	GTF2IRD2	RHOXF1			ZNF521	BCL11A	ESRRA	POLR2A
	TFAP4	EMX1	SRF	HOMEZ	ZIC3			ZNF25	ZBED2	NR3C1	TEAD4
	NR2F2	EPAS1	ZBTB33	HOXB4	ZFP92			CREB1	HOXA7	EZH2	THAP1
	CTCF	ERF	BHLHE40	HOXB6	SRY			GABPA	ZNF486	MBD3	EBF1
	KDM1A	ESRRA		HOXB9	NR4A2			SOX6	BNC2	TP63	PBX3
	JUN	ESRRB		KLF1	HES3			E2F5	DMBX1	JUND	SRF
	HDAC2	ESX1		MEIS3	THAP3			FOXO3	ZNF57	SOX2	YY1
	SPI1	ETS1		MYOG	CAMTA1			GBX2	TAL2	KDM1A	CTCF
	STAT3	ETS2		PITX2	PRDM2			RARA	TIGD7	ESR1	IRF4
	TCF12	ETV2		PRDM8	SPEN			HOXA7	ZBTB22	GATA3	FOS
	STAT5A	ETV3		RHOXF2B	ZBTB17			CREM	ZNF560	KLF3	NR2C2
	CEBPB	ETV3L		SOX15	PAX7			ZNF782	NR2F1	BRD4	ATF2
	NFIC	ETV4		TBX3	ZBTB40			ZNF395	IKZF4	NR4A1	YY1
	STAT3	ETV5		TCF15	ZNF436			ZNF223	MNT	POU2F2	JUND
	ATF3	ETV6		TIGD3	RUNX3			HMX3	MYCL	SOX2	ZBTB33
	STAT5A	ETV7		VDR	ZNF683			ST18	FOXO1	ESRRA	CTCF
	JUN	EVX1		XPA	LIN28A			NR1D2	CENPX	GATA3	RAD21
	EZH2	EVX2		ZBTB2	GMEB1			BNC1	STAT3	ESR1	ELF1
	CEBPB	FAM170A		ZFP2	ZBTB8A			SOX4	LHX5	FOXK2	TBL1XR1
	CEBPB	FAM200B		ZFP28	ZSCAN20			IRF4	ZNF423	STAT1	GABPA
	CEBPB	FBXL19		ZFP42	RLF			SIM1	ZNF30	VDR	NR2C2
	EZH2	FIGLA		ZIC2	ZFP69B			TBX1	FOXR1	NCOA2	BRCA1
	NFIC	FIZ1		ZNF141	ZFP69			SOHLH1	TP53	PTTG1	ELF1
	TCF12	FLI1		ZNF154	NFYC			ZNF436	KAT7	FOXA1	POLR2AphosphoS5
	CBX8	FLYWCH1		ZNF175	SCMH1			RARG	ZBTB7B	NR1H3	BHLHE40
	EHMT2	FOS		ZNF235	FOXJ3			ZBTB47	GSX2	NFE2L1	RUNX3
	ATF3	FOSB		ZNF253	YBX1			CENPS	HOXA4	RB1	BCLAF1
	POU5F1	FOSL1		ZNF320	ZNF691			ZNF274	NFIC	HMBOX1	ATF1
	JUNB	FOSL2		ZNF395	KLF17			KLF1	DLX5	SREBF2	SIN3A
	EP300	FOXB1		ZNF404	GPBP1L1			PURG	ZNF175	HSF1	CTCF
	EP300	FOXB2		ZNF416	TAL1			MYBL1	ZNF706	TSC22D4	ZBTB33
	DEK	FOXC1		ZNF425	DMRTB1			ZNF75D	SMAD9	BAHD1	MAX
	TCF7L2	FOXC2		ZNF432	MYSM1			IKZF4	LEF1	LHX2	RAD21
	ARID3A	FOXD1		ZNF467	JUN			NFE2L2	ETS2	ZNF165	MXI1
	EZH2	FOXD2		ZNF506	NFIA			IRF1	ZNF404	NEUROD1	MAFF
	MBD4	FOXD3		ZNF546	ZZZ3			POU2F2	NME2	MITF	MAZ
	FOXM1	FOXD4		ZNF547	GTF2B			CREB3	TBX1	FOXA1	EP300
	CEBPB	FOXD4L1		ZNF572	ZNF326			RHOXF2	DMRTC2	STAT3	CHD2
	CEBPB	FOXD4L3		ZNF584	ZNF644			GLI2	ZSCAN31	GABPA	NRF1
	POU5F1	FOXD4L4		ZNF596	GFI1			ZNF30	HOXA9	REST	ETS1
	TRIM28	FOXD4L6		ZNF610	MTF2			STAT1	MXI1	BACH1	REST
	NBN	FOXE3		ZNF627	DR1			RHOXF1	HIC2	TP53	E2F1
	HDGF	FOXF2		ZNF71	TBX15			DZIP1	DPF1	ESRRA	SRF
	SP1	FOXH1		ZNF763	ZNF697			ZBTB14	HOXC12	NR3C1	CHD7
	SREBF1	FOXI2		ZNF773	ARNT			HOXB4	ETV5	TP53	CHD1
	STAT3	FOXI3		ZNF792	SETDB1			MKX	TAL1	MAFK	NFE2
	SUZ12	FOXJ2		ZNF804A	ZNF687			HSFY1	ZNF583	TCF4	MAFK
	SMARCB1	FOXJ3		ZNF821	RFX5			ZNF280B	FOXD2	AFF4	ARID3A
	NBN	FOXK1		ZSCAN12	GATAD2B			NANOGNB	PPARG	FOXA1	USF2
	TRIM28	FOXK2		ZSCAN18	ASH1L			MBD6	DUXA	TP53	NFYA
	PPP1R10	FOXL2		FOXB2	GLMP			GTF2IRD2B	CSRNP2	PPARGC1A	NFYB
	SKI	FOXM1		TGIF2LY	MEF2D			SIX6	SOX5	E2F4	POLR2A
	JUND	FOXN1		EVX1	ETV3L			KAT7	ZNF433	TEAD4	SIRT6
	SP1	FOXN2		ALX3	NHLH1			HINFP	ZXDA	ESR2	NFYB
	IRF4	FOXN3		SLC2A4RG	USF1			ZNF263	HOXC9	NR3C1	ELK1
	IRF4	FOXO3		ZNF69	ATF6			SPI1	NACC2	GATA6	NELFE
	GATA2	FOXO4		ZNF705A	POGK			ZIM3	TFDP2	CUX1	NFYA
	TCF3	FOXO6		OLIG2	PRRX1			CTCF	EBF1	HNF4A	PML
	MNT	FOXP3		SRY	ZBTB37			ZNF587B	HEY1	ERG	SMC3
	ZNF384	FOXP4		ZNF600	LHX4			NR2F6	ZNF75A	KLF5	USF2
	DPF2	FOXR1		ZNF682	KDM5B			FOXM1	HES7	SUZ12	POLR2A
	POLR2A	FOXR2		GLI3	MYOG			NKX24	MAFK	EZH2	RELA
	ZNF384	FOXS1		IKZF3	ELK4			KLF8	FOXF2	NCOA2	RELA
	MYC	GABPA		ZNF641	ATF3			E2F6	CC2D1A	KLF5	POLR2A
	TBL1XR1	GATA1		ZNF90	BATF3			EVX2	BATF3	AR	POLR2A
	ESRRA	GATAD2A		ZNF91	HLX			ATF2	ZNF74	E2F7	NFYA
	CEBPB	GATAD2B		ZSCAN4	MIXL1			HIVEP2	ZNF442	SMAD2	GABPA
	CBX8	GCM1		ARNTL	ZNF678			PRDM12	JAZF1	AR	RFX5
	SMARCC1	GFI1		CEBPG	SMYD3			ZNF774	KLF4	VDR	POLR2A
	RCOR1	GFI1B		CREB1	AHCTF1			SMAD1	HOXA1	ESR1	ZKSCAN1
	HNRNPLL	GLI1		DEAF1	ZNF695			HES6	MSX1	FLI1	RFX5
	JUND	GLI2		E2F5	ZNF669			FOS	HMX3	RELA	TAF1
	NONO	GLI3		HAND2	ZNF124			DPF1	ZNF391	HOXB13	USF1
	BCL11A	GLI4		HES6	ZNF496			ZNF33B	FOXN1	JUN	CTCF
	ZNF384	GLIS1		NEUROD1	ZNF672			ZNF829	OTP	AR	TAF1
	SIN3A	GLIS2		OLIG1	ZNF692			JUN	ZNF821	AR	MAX
	RFX5	GLMP		PATZ1	MYT1L			CUX1	ARID2	HSF1	MAFK
	SETDB1	GLYR1		POU6F1	SOX11			BARHL1	CPEB1	AR	JUN
	ZNF143	GMEB1		SATB2	KLF11			HOXA2	FEZF2	NCOR2	MTA3
	ZNF512B	GMEB2		TBX22	E2F6			NPAS4	ETV6	HSF1	FOSL1
	EP300	GPBP1		TFAP2D	OSR1			NEUROD6	ZIC3	NCOA3	CTCF
	COMMD3-BMI1,BMI1	GPBP1L1		THRA	NCOA1			ZNF354C	ZBTB16	AR	CTCF
	GATA2	GRHL1		ZKSCAN4	CENPA			ZNF675	POU3F4	GATA3	TAF1
	COMMD3-BMI1,BMI1	GSC2		ZNF100	ZNF513			ZNF599	YBX1	RELA	JUND
	JUND	GTF2B		ZNF155	ZNF512			FOXN1	REST	FOXA2	ZBTB33
	SMARCA4	GTF2I		ZNF177	FOSL2			ZNF711	HOXB8	ESR1	ZEB1
	MYBL2	GTF2IRD1		ZNF202	CEBPZ			ANHX	HBP1	RYBP	RELA
	EP300	GTF2IRD2		ZNF217	SIX2			ZGLP1	ETV3L	SPIB	SIX5
	MEF2A	GTF2IRD2B		ZNF232	FOXN2			E2F1	MEIS3	HDAC6	CTCF
	TRIM28	GTF3A		ZNF26	REL			ZFP3	MYOG	EP300	TCF12
	SIN3A	GZF1		ZNF286A	MEIS1			BACH2	BARX1	SNAI2	ATF3
	EP300	HBP1		ZNF32	FIGLA			SREBF2	BRF2	CBX2	BACH1
	FOSL1	HDX		ZNF439	EMX1			ETV4	ZNF541	BRD4	RELA
	BCL11A	HELT		ZNF444	KCMF1			POU3F1	MBNL2	FOXA1	GATA2
	ZBTB7B	HES1		ZNF517	TCF7L1			TSC22D1	EMX1	ZNF766	GABPA
	SMARCB1	HES2		ZNF660	ZNF514			NKX32	BHLHA9	FOXA1	NCOR1
	HDAC2	HES3		ZNF761	ARID5A			BCL6	GLI3	MED1	BHLHE40
	SIN3A	HES4		BACH2	NPAS2			RFX5	ZNF618	GATA3	PHF8
	DPF2	HES5		CAMTA1	RFX8			ZNF483	DLX2	AR	JUND
	BCL11A	HES7		CREB5	EN1			TGIF2	SETBP1	PPARG	SETDB1
	TCF12	HESX1		DBP	GLI2			ZIC5	ZNF92	TEAD1	ZBTB33
	HNRNPL	HEY2		E2F2	ZEB2			TP53	SREBF1	CEBPB	EZH2
	REST	HHEX		FOXO1	BAZ2B			ZNF831	ZNF354C	ESR1	CHD1
	SIN3A	HIC1		FOXP1	TBR1			ZNF710	E2F4	RELA	MYC
	HDGF	HIC2		GLIS3	CSRNP3			TFDP2	ZNF334	TCF12	SAP30
	NFYB	HIF1A		HIC2	DLX2			HOXB2	POU6F2	DPF2	RELA
	ATM	HIF3A		HIVEP3	SP3			ZNF189	ZNF676	HSF1	CHD2
	ZMYM3	HINFP		JAZF1	ATF2			FOXP4	ZNF599	FOXA1	CHD2
	GATA2	HIVEP1		KLF14	EVX2			IRX6	MBD2	ZNF644	CTCF
	JUN	HIVEP2		MBD1	HOXD1			YBX3	ESRRB	TP63	SAP30
	POU5F1	HIVEP3		MITF	ZNF804A			MSANTD4	HSFX2	NR3C1	SIX5
	GATA1	ZNF875		MYBL1	STAT1			ZNF781	ZFP42	IRF1	CHD2
	ZBTB7A	HLX		NCOA1	STAT4			ZXDA	MSC	ATF3	SP2
	HDAC1	HMBOX1		NCOA2	CARF			USF1	KLF17	BCL11A	eGFP-JUND
	ZBTB7A	HMG20A		NFATC1	KLF7			SIX5	ZNF750	PPARG	SP4
	EZH2	HMG20B		NFATC2	CREB1			DLX2	TCF15	JUN	POLR2A
	ZNF143	HMGA1		NHLH1	IKZF2			TSHZ2	ZSCAN23	ESR1	ZNF384
	FOSL1	HMGA2		NPAS2	ZNF142			VSX1	ZNF679	RFX2	ZMIZ1
	FOS	HMGN3		NR2C1	ANKZF1			MYBL2	ZFP28	ZC3H11A	CREB1
	JUN	HMX1		NR2F2	PAX3			FOXO4	ZNF491	EP300	MAX
	RELA	HMX2		OSR2	SP110			ZNF652	ZBTB9	ESR1	POLR2A
	MEF2A	HMX3		POU2F1	SP140			TCF7	SOX6	CREBBP	STAT1
	EZH2	HOXA1		PRDM1	SP140L			ZFX	ZNF705G	MITF	CUX1
	ZKSCAN1	HOXA11		PRDM4	SP100			ZBTB4	STAT5A	RELA	USF1
	IKZF2	HOXA3		REST	TIGD1			ZNF479	MYPOP	MED1	USF1
	ZKSCAN1	HOXA4		RXRA	GBX2			ZNF705A	ZNF436	NR1H2	YY1
	SMARCA4	HOXA5		SIX5	TWIST2			FOXP3	HES5	SMAD2	CTCF
	CEBPB	HOXA6		SMAD1	MTERF4			ZNF618	MYCN	TWIST1	POLR2A
	SAP30	HOXA9		SP1	THAP4			MEF2B	RAX2	TEAD4	POLR2AphosphoS5
	RBM22	HOXB1		STAT5A	NR2C2			ZNF610	ZNF540	JUND	POLR2AphosphoS5
	SMARCE1	HOXB2		TAL1	RBSN			SETDB1	CGGBP1	TFAP2A	FOS
	LARP7	HOXB4		TCF12	ZNF385D			NFE2	VEZF1	NR3C1	TBL1XR1
	BCL3	HOXB7		TCF21	THRB			HES7	ZNF362	NIPBL	POLR2A
	ZNF384	HOXB8		TEF	RARB			ARGFX	MEOX1	EZH2	FOXM1
	ZKSCAN1	HOXB9		TFAP4	EOMES			ZSCAN10	GLIS2	CDX2	IRF3
	TBX3	HOXC12		TSHZ1	UBP1			NHLH1	ZNF454	FOXA1	GTF2F1
	EP300	HOXC4		ZBTB22	CSRNP1			RUNX3	ZNF607	RXR	SUPT20H
	MEF2C	HOXC5		ZBTB25	ZNF619			FOXD4L4	DEAF1	SOX2	ZNF384
	GATA1	HOXC6		ZBTB4	ZNF620			SCX	ZNF582	RXR	ESRRA
	JUND	HOXD1		ZFHX4	ZNF621			HSF4	ZNF484	STAT2	REST
	NONO	HOXD10		ZFP37	ZBTB47			ZNF846	BCL6B	FOXM1	MYC
	RELA	HOXD11		ZIM3	ZNF662			ZFP42	PRDM5	FOXA1	SMARCB1
	NFATC1	HOXD12		ZNF140	ZNF445			ZNF560	HMX1	BATF	CTCF
	JUN	HOXD13		ZNF18	ZNF852			ZNF497	MSANTD1	TEAD4	POLR2AphosphoS2
	ETV6	HSF1		ZNF20	ZKSCAN7			ZNF91	ZNF366	TEAD4	MAX
	YBX1	HSF2		ZNF213	ZNF660			NEUROG1	PRDM1	GATA1	YY1
	EZH2	HSF5		ZNF222	ZNF197			CREB5	NEUROD2	AR	SPI1
	GATA4	HSFX1		ZNF23	ZNF35			SNAPC4	PRRX1	LYL1	TAF7
	BCL3	HSFX2		ZNF230	ZNF502			DMBX1	GSX1	ONECUT1	CTCF
	IKZF1	HSFY1		ZNF254	ZNF501			MYT1L	HIVEP3	CDX2	SREBF1
	BCL3	HSFY2		ZNF264	LTF			ZSCAN4	RFX5	TAF2	MYC
	ETS1	IKZF1		ZNF275	ZNF589			NFIX	SGSM2	CHD4	SRF
	CBX2	IKZF2		ZNF28	HESX1			ZNF114	HELT	MED1	CTCF
	NFYB	IKZF3		ZNF304	TMF1			EGR1	ZNF579	ZNF584	ELF1
	RCOR1	IKZF5		ZNF316	MITF			SCRT2	HMX2	CDK9	CREB1
	GATA1	IRF1		ZNF333	FOXP1			MBD2	KLF3	MED1	STAT3
	MEF2C	IRF2		ZNF382	ZNF717			ZSCAN18	ZNF22	AFF4	NFATC1
	SMARCA5	IRF3		ZNF398	CGGBP1			BACH1	ZFY	MAF	SP2
	RFX5	IRF4		ZNF414	ZNF654			ZNF667	ZNF223	CDX2	REST
	RNF2	IRF5		ZNF429	ZBTB11			FOXB2	ZNF729	PDX1	TCF3
	NFE2L2	IRF7		ZNF43	USF3			HSF2	MYBL1	FOXA1	MAX
	CBX5	IRF8		ZNF443	ZNF80			ZMAT4	ZNF831	TAL1	POLR2AphosphoS5
	RELA	IRF9		ZNF48	ZBTB20			CEBPG	ZNF728	HSF1	CTCF
	IKZF1	IRX4		ZNF490	ARGFX			ZBTB33	SOX17	HNF4A	GABPA
	SOX6	ISL2		ZNF544	ZNF148			SP9	FOXD4L5	ASCL1	TRIM28
	SIX4	JAZF1		ZNF580	ZXDC			ZNF404	SCRT1	RELA	ELF1
	ETV6	JDP2		ZNF585A	MBD4			NCOA2	MECP2	NFE2L2	BHLHE40
	RFX5	JRK		ZNF611	SOX14			SRF	ZHX2	DDX20	REST
	NFATC1	JRKL		ZNF710	ZBTB38			ZNF571	ZNF107	POU5F1	STAT5A
	EZH2	JUN		ZNF770	TFDP2			NFATC2	VAX2	REST	CTCF
	RFX5	JUNB		ZNF775	PLSCR1			ZHX3	RFX1	BRD4	NR2F2
	SAP30	JUND		ZNF783	SHOX2			ZIC2	POU3F3	AR	MAFK
	GATA1	KAT7		ZNF79	MYNN			ZFPM2	ZBTB41	PGR	CHD2
	FOXP1	KCMF1		ZNF846	SKIL			ZNF569	LCOR	FOXA1	ZNF384
	JUN	KCNIP3		ZXDC	ZNF639			HOXB3	FOXD4	HSF1	MXI1
	EZH2	KDM2A		AKNA	ZNF718			TPRX1	ZNF469	ZFP36	RCOR1
	NR2F1	KDM2B		ANKZF1	ZNF141			IKZF3	UNCX	BDP1	KDM5A
	POLR2A	KDM5B		ATF6	ZNF518B			ZNF41	ZNF200	ATF3	WHSC1
	RFX1	KIN		CASZ1	FAM200B			ALX1	ZNF771	KLF4	ETS1
	ZNF207	KLF1		CREBL2	LCORL			NR6A1	TEAD1	PBX2	POLR2A
	MAX	KLF11		DMTF1	RBPJ			TEF	ZNF730	RELA	SPI1
	IKZF2	KLF12		EGR3	NFXL1			ZNF821	LIN28A	FOXA1	CTCF
	GATA1	KLF13		EGR4	GSX2			TBX20	CDC5L	ESRRA	SMC3
	CUX1	KLF14		EOMES	CLOCK			FOXF2	ZFP92	MED1	FOS
	EP300	KLF16		ETV3	REST			MAFB	TSHZ1	FOXA1	SP1
	RNF2	KLF17		ETV4	THAP6			ZNF268	HMBOX1	RUNX1	MXI1
	MCM5	KLF2		ETV5	THAP9			HOXB1	PRRX2	FOSL1	NRF1
	HDAC6	KLF3		FOXC1	LIN54			PRDM9	ZNF627	CTCF	POLR2AphosphoS5
	KLF16	KLF6		GFI1	NFKB1			ZGPAT	SHOX2	CDK9	MYC
	MAX	KMT2A		GFI1B	CXXC4			NPAS2	CTCFL	BACH1	ZNF384
	NR3C1	KMT2B		HDX	TET2			PITX1	HOXD1	NR2F2	CHD2
	SKIL	L3MBTL1		HEY1	LEF1			GTF2IRD1	MTERF2	EZH2	SIN3A
	POLR2A	L3MBTL3		HMGA2	PITX2			LIN28A	ZNF43	KAT2B	TAF1
	CBFA2T3	LCOR		HOXA10	NEUROG2			SOX18	IKZF1	TEAD4	ELF1
	EP300	LCORL		HOXA5	PRDM5			ZNF595	TBX19	FOXA1	HA-E2F1
	RNF2	LEF1		HOXC8	ELF2			ZNF860	SRY	FOSL2	NFYB
	SMARCA4	LEUTX		HSF2	SMAD1			ZNF730	FOXG1	TP63	GATA1
	BORCS8-MEF2B,MEF2B	LHX4		IRF4	POU4F2			ZBTB49	ZFP1	VDR	FOS
	MAFK	LIN28A		IRF6	TIGD4			ZNF582	YY1	TFAP4	RFX5
	ZNF184	LIN28B		IRX3	HAND2			ZBTB32	PRDM8	HSF1	TCF7L2
	HDGF	LIN54		NFE2	IRF2			CCDC17	SOX11	TRIM28	RCOR1
	CHD7	LTF		PBX4	ZFP42			TBPL1	SHOX	BRD4	ELF1
	EP300	LYL1		PPARD	AHRR			HES2	ZBTB2	NR2F2	eGFP-GATA2
	RFX1	MAFB		SIX1	PRDM9			ZNF121	HSFY1	TCF7L2	RELA
	RCOR1	MAFF		SNAI3	ZNF131			MAFG	KLF6	JUN	TCF12
	RELA	MAFG		SOX8	FOXD1			ZNF433	ZNF354A	POU5F1	CCNT2
	ZNF207	MAFK		SOX9	OTP			LHX4	TGIF1	TP53	CTCF
	ARID2	MAX		SRF	SPZ1			ZNF57	HOXA6	SMAD3	MBD4
	SIN3A	MAZ		TCFL5	MEF2C			ETV5	ZFP90	SPI1	HDAC1
	RCOR1	MBD1		TFE3	POU5F2			MXI1	C11ORF95	FOXA1	POLR2AphosphoS2
	USF2	MBD2		THAP2	FAM170A			RFX1	HOXA5	PTRF	RBBP5
	JUND	MBD3		THAP8	PRDM6			RORA	FOSB	TCF3	EGR1
	USF2	MBD4		TIGD2	IRF1			BSX	ZNF26	GATA3	STAT3
	CSDE1	MBD6		ZBED4	TCF7			CBX2	MIXL1	ERG	POLR2A
	BHLHE40	MBNL2		ZBTB10	PITX1			ZNF512	AIRE	TP63	POLR2A
	GATA1	MECP2		ZFP14	NEUROG1			HIC1	ZNF704	RUNX2	TCF7L2
	ETV6	MEF2A		ZFP41	SMAD5			HIVEP3	ZBTB44	PPARG	SIRT6
	NR3C1	MEF2B		ZFPM1	EGR1			ZBTB7A	HOXA2	REST	SIN3A
	TCF7L2	MEF2C		ZNF124	PURA			ETV6	KDM5B	CEBPA	ZBTB33
	RFX5	MEF2D		ZNF165	NR3C1			SPIB	EGR2	SPI1	BRCA1
	TCF12	MEIS1		ZNF184	TIGD6			STAT5B	ZNF780A	MYC	POLR2A
	GATA1	MESP2		ZNF215	ZNF300			ZMAT1	ZNF354B	REST	CHD1
	ETV6	MGA		ZNF25	SOX30			IKZF2	HIVEP2	GATA6	CTCF
	BHLHE40	MITF		ZNF251	NKX25			ARID3A	NFE2L2	FOXA1	POLR2AphosphoS2
	EZH2	MIXL1		ZNF263	MSX2			LYL1	FOXP1	ONECUT1	MAZ
	MEF2A	MKX		ZNF274	ZNF346			BCL6B	ETV2	HSF1	MYBL2
	NFRKB	MLX		ZNF324	MXD3			ZNF74	ZNF804B	FOXA1	MYC
	BACH1	MLXIP		ZNF337	ZNF354A			GTF2B	ZNF273	ESR1	UBTF
	BACH1	MNT		ZNF343	ZNF354B			PHF1	ZNF395	BDP1	CREB1
	COMMD3-BMI1,BMI1	MSANTD1		ZNF346	ZFP2			DBP	MYBL2	BRD4	MYC
	IKZF1	MSANTD3		ZNF385A	ZNF454			CEBPB	GLI1	AR	MAZ
	ZNF579	MSC		ZNF41	ZNF879			ZNF717	ZNF132	GATA3	TRIM28
	ZNF687	MSGN1		ZNF436	ZNF354C			FOXD4	PRDM12	HSF1	POLR2AphosphoS2
	YBX1	MSX1		ZNF449	ZFP62			SALL2	MEF2A	NANOG	HDAC2
	ARID1B	MTERF1		ZNF45	IRF4			EBF2	FOSL1	JUN	POLR2A
	NFE2L2	MTERF2		ZNF487	HIVEP1			ZNF837	ELK4	DUX4	MAX
	MTA2	MTERF3		ZNF503	ZNF322			ARID3B	ZNF157	ELL2	ZC3H11A
	HDAC2	MTERF4		ZNF529	ZNF391			SOX15	ZNF287	HSF1	USF1
	MTA2	MTF1		ZNF566	ZNF184			ZNF600	ZNF846	HSF1	MAFF
	DACH1	MTF2		ZNF569	ZNF165			ZNF384	ZNF215	SUZ12	ZNF143
	MEF2A	MXD1		ZNF570	ZKSCAN8			MAFK	ZNF613	PROX1	POLR2A
	ZFP36	MXD3		ZNF696	ZSCAN9			ZNF385A	ZNF84	MYC	TBP
	ZNF282	MXD4		ZNF697	ZKSCAN4			HSFY2	HOXB2	JMJD6	RCOR1
	GTF3C2	MYB		ZNF777	ZSCAN26			ZNF33A	NFKB1	FOXP1	TBP
	RFX5	MYBL1		ZNF780B	ZSCAN12			POU6F1	ZNF548	JUNB	RFX5
	TARDBP	MYBL2		ZNF841	ZSCAN23			KLF12	ZNF432	TCF4
	BCOR	MYC		ZNF85	ZNF311			BATF	FOXI3	PGR
	ETV6	MYCL		EVX2	ZFP57			CPEB1	BCL11B	AR
	CBFA2T2	MYCN		ZNF581	ZBTB12			KLF17	FOXP2	VDR
	BCLAF1	MYNN		ZBED1	ATF6B			ZSCAN5B	SMAD3	GRHL2
	TBX21	MYPOP		ZNF831	PBX2			ZNF414	E2F5	HINFP
	NFE2L2	MYSM1		HES4	RXRB			ZNF578	NKX32	KLF5
	SP1	MZF1		ZNF101	HMGA1			ARNTL	ZNF781	ERG
	STAT1	NACC2		ZNF524	ZNF76			HOXC8	RORA	TCF7
	EHMT2	NAIF1		ZNF786	TEAD3			ETV3L	ZSCAN10	HNF4A
	TRIM24	NANOG		ZNF331	NFYA			NFKB1	ZNF99	NOTCH1
	TOE1	NANOGNB		ZNF688	TFEB			BRF2	SP140	BACH1
	HDAC6	NANOGP8		ZNF771	TRERF1			ZNF804A	TCF20	SETDB1
	SRSF9	NCOA1		RAX2	SRF			NFE2L1	ZNF471	EPAS1
	ATF3	NCOA2		VENTX	ZNF318			HMX2	BHLHE22	CREBBP
	ETV6	NEUROD2		ZFY	CDC5L			ZNF592	ZC3H8	HSF1
	CLOCK	NFAT5		ZNF679	RUNX2			HOXA1	ZNF784	TP53
	ZBED1	NFATC1		ZNF695	GCM1			ZNF727	NFATC2	POU2F1
	FOXA1	NFATC2		ZNF768	ZNF451			ZFPM1	MAF	POU2F2
	RFX5	NFATC3		ZNF784	HMGN3			NFIB	PLAG1	ESR1
	MTA2	NFATC4		TBX20	ZNF292			NR4A2	ZNF786	JUN
	COPS2	NFE2		TP53	BACH2			MSC	RELA	SMARCA4
	ESRRA	NFE2L1		ZNF266	PRDM13			ATF1	SNAPC4	GATA4
	EZH2	NFE2L2		ZNF423	SIM1			RBPJ	SOHLH1	EP300
	ARID3A	NFE2L3		ZNF530	PRDM1			ZNF705G	ZSCAN26	TP63
	NFE2L2	NFIA		ZNF589	SCML4			HMGN3	ZNF658	ZNF384
	JUNB	NFIC		ZNF597	FOXO3			PLAG1	ETS1	CREBBP
	PKNOX1	NFIL3		ZNF787	ZBTB24			HOXB8	STAT1	FOXM1
	ARNT	NFIX		E2F3	ZUP1			ZBTB2	PURA	ICE2
	MCM3	NFKB1		ERG	HSF2			KLF7	GRHL3	ELK1
	ATF3	NFKB2		FOXP4	L3MBTL3			KLF13	NFAT5	RELA
	ZNF263	NFX1		HMBOX1	TCF21			HMX1	TERF2	CEBPA
	MCM5	NFXL1		MEF2A	TBPL1			FOXB1	ZNF497	BRD4
	TCF12	NFYA		MEF2C	PLAGL1			PRRX2	ZNF705D	CREBBP
	ARNT	NFYB		NCOA3	ZBTB2			PPARD	ZNF385A	BDP1
	IRF1	NFYC		PKNOX1	TBXT			ZNF836	ZNF248	ZEB1
	SOX6	NKRF		PRDM5	TBP			TBX19	ZNF646	TEAD4
	STAT1	NKX11		REPIN1	MAFK			TGIF1	MEF2B	PRKDC
	IRF1	NKX12		SMAD5	RBAK			NKX11	KLF8	CIITA
	TAL1	NKX23		SNAPC4	ZNF853			ZNF169	YBX3	RUNX1
	STAT1	NKX24		TBR1	ZNF316			ZNF26	HOXC4	FOS
	EZH2	NKX25		TCF3	ZNF12			ZNF548	ZIC2	BRD3
	ESRRA	NKX26		TERF1	MEOX2			GPBP1	NHLH1	CTNNB1
	ESRRA	NKX28		TERF2	TWIST1			ZNF705D	ZMAT1	ZNF83
	STAT1	NME2		THAP1	FERD3L			ZNF487	ZNF414	TP53
	TOE1	NOTO		ZBTB43	SP4			ARID2	FBXL19	FOXA2
	ATF4	NPAS1		ZBTB5	HOXA1			KDM2B	ZNF441	NFE2
	KAT2B	NPAS2		ZIC1	HOXA2			ZNF248	ONECUT3	ESR1
	SRSF7	NR1D2		ZNF10	HOXA3			ZNF792	DUX4	MEF2B
	KAT2B	NR1H2		ZNF12	HOXA4			KLF14	ZNF44	SMAD3
	AFF1	NR1H3		ZNF160	HOXA6			IRF8	ZNF554	HSF1
	NFIC	NR2C1		ZNF181	HOXA7			SP4	IRF9	JUN
	STAT1	NR2C2		ZNF268	HOXA10			ZKSCAN4	GFI1	PGR
	PAX8	NR2E1		ZNF34	CREB5			TIGD1	ZNF483	ZNF274
	ZNF263	NR2F6		ZNF358	NEUROD6			ZNF716	POU3F1	CREBBP
	RAD51	NR3C1		ZNF468	TBX20			SOX7	ZNF793	BRD4
	ZNF830	NR4A1		ZNF493	POU6F2			ZNF471	ZNF195	CRY1
	RFX5	NR4A2		ZNF559	GLI3			JUND	SEBOX	ASCL1
	CBX8	NR4A3		ZNF587	PURB			ZNF583	DZIP1	MBD2
	TCF12	NR6A1		ZNF608	IKZF1			ZNF132	TCF3	FOXA1
	ARNT	NRF1		ZNF616	ZNF479			TFAP4	RFX8	ASCL1
	SREBF1	OSR2		ZNF624	ZNF716			NKX23	ZNF556	RCOR1
	ZNF24	OTX2		ZNF652	ZNF727			HOXA3	CREB5	MED1
	SP1	OVOL3		ZNF670	ZNF735			THAP1	PBX4	CHD1
	ZZZ3	PA2G4		ZNF749	ZNF679			ZNF415	ARGFX	HSF1
	SP1	PAX4		ADNP2	ZNF736			FOXJ2	FOXD4L4	FOXA1
	ZNF24	PAX5		ARID2	ZNF107			ZBTB21	FOXK1	MYC
	ZNF24	PAX7		ARID5B	ZNF138			ZNF641	TBP	JUN
	PRDM10	PBX2		ATF2	ZNF117			ZZZ3	MYT1L	AR
	CBX5	PCGF2		ATF7	ZNF92			ZNF780A	KLF11	MED1
	NCOA1	PCGF6		ATMIN	GTF2IRD1			ZSCAN23	TCF7	FOXA1
	STAT2	PHF1		CBX2	GTF2IRD2			ZNF343	ATOH7	SPI1
	HES1	PHF20		CREB3	GTF2IRD2B			ZNF280D	ZNF620	EOMES
	PTBP1	PHF21A		CXXC1	DMTF1			ZNF200	ETV3	TCF7L2
	RAD51	PIN1		DUXA	MTERF1			HBP1	ZNF257	STAT1
	SUZ12	PITX1		E2F1	ZNF789			MIXL1	RUNX1	FOXA1
	POLR3A	PKNOX1		E2F4	ZNF394			NR2C2	BACH2	BRD3
	STAT2	PKNOX2		E2F7	ZKSCAN5			CAMTA1	SPIC	HDAC2
	ZNF8	PLAG1		EBF3	ZNF655			ARID5B	TET3	EZH2
	SRF	PLAGL2		ELK4	ZSCAN25			ZNF627	ZNF415	PRKDC
	STAT1	PLSCR1		FOXF1	ZSCAN21			MBD4	PREB	LYL1
	NFXL1	POGK		FOXJ3	CUX1			HIF3A	BHLHE23	STAT1
	ZNF274	POU1F1		FOXS1	HBP1			ZNF679	DOT1L	HSF1
	SYNCRIP	POU2AF1		GABPA	THAP5			ZNF761	NFIL3	AR
	ZNF274	POU2F1		HES1	ZNF277			ZNF438	FOXE3	BRCA1
	ZNF274	POU2F3		HIF3A	TFEC			GFI1	ZNF804A	JUNB
	ZNF184	POU5F1		HIVEP2	FEZF1			SOX5	ZNF41	FOXA1
	ATF2	POU5F1B		HOXA3	ZNF800			SP2	EVX2	SIX2
	CLOCK	POU6F2		IKZF5	IRF5			FOXD4L1	ZFAT	TCF3
	ZNF592	PPARA		KLF11	NRF1			ZNF83	PRDM10	ADNP
	STAT1	PPARD		LHX6	CHCHD3			TERF2	HMG20B	LMO2
	E4F1	PRDM1		MBD2	ZNF425			DPRX	ETV7	EP300
	HSF1	PRDM10		MECP2	ZNF398			ZNF143	ARNTL2	PYGO2
	HSF1	PRDM12		MEOX2	ZNF282			ZNF671	ZNF600	REST
	STAT2	PRDM13		MYC	ZNF212			KLF2	ZNF189	SMAD3
	NONO	PRDM14		NFATC3	ZNF783			TSHZ3	ZNF443	HSF1
	NFATC3	PRDM15		NFIA	ZNF777			ZNF256	BHLHE40	FOSL1
	ZNF217	PRDM16		NFIC	ZNF746			ZNF493	TBX20	ZBTB33
	SNIP1	PRDM2		NFKB1	ZNF467			EGR4	ZNF521	NR2C2
	FOXK2	PRDM4		NR1D1	ZNF775			FOXK1	ZNF23	JUN
	ZBTB5	PRDM5		NR1D2	GBX1			E2F7	FOXD4L6	CEBPB
	ATF2	PRDM8		NR3C1	ZNF596			ZNF597	ZNF667	TEAD1
	BRCA1	PRDM9		PBX2	ZNF705G			ZFP37	ELK3	NCOR
	SNRNP70	PREB		PBX3	ZNF705B			ZNF554	ZNF75D	SPI1
	MTA1	PRMT3		RBPJ	SOX7			ZNF626	ARID3A	ERG
	MIER1	PROP1		RELA	GATA4			VEZF1	DNMT1	BRD4
	MLLT1	PRR12		SNAI2	ZNF705D			STAT2	ZSCAN16	NR3C1
	ZNF24	PRRX1		SOX10	NKX26			ZNF454	PATZ1	ARRB1
	SP1	PRRX2		SP4	ZNF395			ZNF285	RXRA	TERF2
	ZNF24	PURA		STAT6	ZNF703			ESRRA	KLF1	PGR
	BDP1	PURB		TCF7L2	BRF2			ZNF197	ARID3B	TRIM28
	ZNF24	RAG1		TEAD4	ZMAT4			ZNF124	HES4	SMAD1
	HDAC3	RARA		USF1	THAP1			ZNF215	RBSN	GFI1B
	NCOA2	RARB		USF2	CEBPD			ZNF442	ZNF439	CDK9
	ZNF507	RARG		ZBED2	SNAI2			KDM2A	ZNF33A	BRD4
	SREBF2	RAX2		ZBTB1	PLAG1			ZNF519	KLF7	ILK
	SREBF2	RBAK		ZBTB24	MYBL1			ZNF688	ZNF883	FOXA1
	RFX5	RBCK1		ZBTB3	TCF24			NKX12	NPAS2	NR2C2
		RBPJ		ZBTB38	NCOA2			ZNF793	IRF8	KDM5B
		REL		ZBTB40	MSC			ZNF646	ZNF350	TP63
		RELA		ZBTB44	TERF1			NFATC3	ZNF418	CHD7
		RELB		ZBTB45	ZNF704			ZFP28	SP9	TP73
		REPIN1		ZBTB47	E2F5			MTF2	ZNF302	SOX2
		REST		ZBTB9	MTERF3			ATF4	SETDB2	SMARCA4
		REXO4		ZEB1	KLF10			HOMEZ	MBD6	TP63
		RFX1		ZFHX3	ZFPM2			ZNF69	MSANTD4	SMARCB1
		RFX5		ZFP1	ZHX2			PBX4	ZFPM2	AR
		RFX7		ZHX3	ZHX1			MECP2	ZNF184	TP63
		RFX8		ZKSCAN1	ZNF572			ZNF75A	ZNF671	TP53
		RHOXF2		ZKSCAN5	POU5F1B			NFE2L3	ZNF677	CTCF
		RHOXF2B		ZNF121	MYC			NFATC4	ZNF829	GATA6
		RLF		ZNF134	ZFAT			EGR3	VENTX	TEAD1
		RORA		ZNF180	JRK			TBX21	FOXO4	ETV6
		RORB		ZNF189	ZFP41			ZNF771	CEBPD	AR
		RREB1		ZNF200	GLI4			DUXA	ZBTB8A	BACH1
		RUNX2		ZNF219	ZNF696			HMG20B	HOMEZ	SRF
		RXRA		ZNF221	MAFA			ZNF513	FOXD4L1	BRD4
		RXRB		ZNF267	TIGD5			ZNF683	ZNF705A	RFX5
		SAFB		ZNF280C	ZNF623			MXD1	NPAS1	NFE2L2
		SAFB2		ZNF282	ZNF707			NRF1	SKIL	LYL1
		SALL1		ZNF317	HSF1			ZBTB7B	EBF2	CHD8
		SALL2		ZNF462	ZNF251			PRDM4	ZMAT4	ESRRA
		SALL4		ZNF470	ZNF517			SETDB2	IKZF3	RELA
		SATB2		ZNF480	ZNF7			KMT2B	NEUROD6	SPI1
		SCMH1		ZNF500	ZNF250			ZNF709	ZNF66	GATA1
		SCML4		ZNF521	ZNF16			VAX2	ZNF687	TP63
		SEBOX		ZNF550	NFIB			ZFP90	ZNF263	ZNF589
		SETDB1		ZNF551	BNC2			HOXD1	HSF2	MEF2A
		SETDB2		ZNF565	TOPORS			EGR2	FOXO6	EZH2
		SGSM2		ZNF567	NFX1			ZHX1	HIC1	ASCL1
		SHOX		ZNF568	PAX5			TMF1	DBP	REST
		SHOX2		ZNF598	KLF9			ZNF24	ZNF410	EZH2
		SIX3		ZNF606	FOXB2			THAP11	ZNF799	NCOR2
		SIX5		ZNF619	NFIL3			PURA	ZNF513	STAG1
		SIX6		ZNF646	ZNF484			HES3	ZNF736	REST
		SKI		ZNF649	BARX1			JAZF1	ZNF683	FOXA2
		SKIL		ZNF653	ZNF169			ZSCAN5A	ZNF782	SNAI2
		SLC2A4RG		ZNF669	ZNF367			PATZ1	ZEB2	SMAD3
		SMAD1		ZNF672	ZNF510			PIN1	ZNF688	ERG
		SMAD3		ZNF677	ZNF782			NR4A3	GTF2IRD2B	POU5F1
		SMAD4		ZNF7	XPA			FAM200B	KLF14	TP53
		SMAD5		ZNF782	MSANTD3			ZNF432	AHCTF1	FOXM1
		SMAD9		ZNF93	TAL2			TET1	E2F6	SPIB
		SMYD3		ZSCAN22	ZNF462			ZNF318	ZNF169	KLF4
		SNAI3		AHR	ZNF883			MLXIP	GTF2IRD1	MEIS1
		SNAPC2		ARID3A	ZFP37			ZNF429	DR1	RFX5
		SNAPC4		ATF5	ZNF618			PROX2	NR1H3	RAD21
		SNAPC5		ATOH8	AKNA			ZNF615	HES3	CUX1
		SOHLH1		BCL6	ZBTB6			PRDM10	ZNF449	RELA
		SOHLH2		CAMTA2	ZBTB26			ZKSCAN5	ZFP37	IRF9
		SON		CEBPA	PBX3			CEBPZ	ZBTB14	GATA1
		SOX15		CLOCK	ZBTB43			ZSCAN2	REPIN1	JARID2
		SOX18		CPXCR1	ZNF79			ZNF660	ZNF625	ZNF197
		SOX30		CREB3L1	PRRX2			GTF2IRD2	ZFX	MAFB
		SOX5		DDIT3	PRDM12			FOXE3	ZNF3	NCOR
		SOX6		DZIP1	TTF1			ZKSCAN3	ZBTB45	CEBPB
		SOX7		ESRRA	REXO4			CAMTA2	ZNF416	ASH2L
		SP1		FIZ1	RXRA			ZFP91	YY2	RXRA
		SP100		FOSL2	KLF6			ZNF302	ZNF660	TP73
		SP110		FOXC2	KIN			ETV7	RARA	FOXA1
		SP140		FOXN2	MKX			KLF11	SOX18	CEBPB
		SP140L		FOXO4	ZEB1			TET2	ZNF843	TEAD4
		SP2		FOXP3	CREM			AEBP1	ZNF121	REST
		SP3		GZF1	ZNF248			TRERF1	WIZ	SPI1
		SP4		HMG20B	ZNF25			ZNF689	E2F1	BRD4
		SP7		HOXB5	ZNF33A			ZNF556	ZNF614	BRD4
		SP8		HOXB7	ZNF37A			ZNF681	ZNF222	BACH2
		SPEN		HOXC6	ZNF487			KLF6	ZNF280B	TFAP2A
		SPI1		JDP2	ZNF239			AHDC1	ZNF546	ESR1
		SPIB		KLF5	ZNF485			NPAS1	SOX15	CTCF
		SPIC		KLF7	ZNF32			TBPL2	ZBTB24	RELA
		SPZ1		KLF9	ZNF22			ZNF503	USF3	GATA2
		SRCAP		LCORL	ARID5B			ZNF44	ZNF256	SOX2
		SREBF1		MAFG	TET1			ZNF239	CEBPG	NR3C1
		SREBF2		MAFK	ZNF503			KLF10	ATF3	SRF
		SRF		MEF2D	ZNF518A			IRF9	HDX	GATA3
		STAT1		MSC	NKX23			YY2	ZNF836	JUND
		STAT2		MSX1	TLX1			ZNF92	ZNF181	TP53
		STAT3		MXD4	LBX1			ZNF573	ZNF211	AR
		STAT4		NANOG	PITX3			PREB	ZKSCAN4	NR3C1
		STAT5A		NEUROD6	NFKB2			NFYB	ZNF615	REST
		STAT5B		NFATC4	PCGF6			TEAD2	GTF2IRD2	BMI1
		STAT6		NFE2L1	MXI1			ZNF90	HMGN3	UBTF
		TAL1		NFE2L3	IKZF5			ZNF784	ZFP3	GRHL2
		TAL2		NR1H2	HMX3			ZNF155	ZNF428	RELA
		TBP		NR1H3	HMX2			ZNF320	HIF3A	E2F5
		TBPL1		PLAGL2	NKX12			FBXL19	ZBTB7A	HIF1A
		TBPL2		POGK	FOXI2			ZNF546	ZNF800	ESR1
		TBX1		POU2F2	NKX62			ZNF135	ZNF438	MEF2A
		TBX18		PPARG	VENTX			POU2F1	ZNF585B	GATA2
		TBX19		PRDM15	ZNF511			BHLHE23	ZNF727	ZNF92
		TBX20		RARG	IRF7			MAZ	ZNF569	FOXK2
		TBX21		RFX5	ZNF215			ZBTB1	ZNF576	MEIS1
		TBX22		RUNX3	ZNF214			ZNF644	HOXC6	RAD21
		TBX5		RXRB	ZNF143			LTF	ZNF444	EP300
		TBX6		SKIL	ZBED5			ZNF707	ZNF835	HIF1A
		TCF15		SOX12	TEAD1			ETV3	PRDM4	HSF1
		TCF20		SOX13	ARNTL			ZNF157	MBD4	MYC
		TCF23		SOX18	SOX6			ZNF518B	ZNF480	TP53
		TCF24		SPIB	MYOD1			NFIL3	ZNF320	ZBTB33
		TCF3		SPIC	E2F8			ZNF613	ZNF587B	SOX11
		TCF7		SREBF1	PRMT3			ZNF391	ZNF675	FOSL1
		TCF7L1		TBX2	PHF21A			ZNF382	ZNF143	REST
		TCF7L2		TGIF1	ZNF408			ZKSCAN2	NFIB	RAD21
		TCFL5		THAP6	NR1H3			SMAD9	SREBF2	TFAP4
		TEAD1		ZBTB17	SPI1			BHLHA9	CAMTA2	ESRRA
		TEAD2		ZBTB32	ZFP91			BHLHE41	ZNF501	ZBTB33
		TEAD3		ZBTB39	ZBTB3			MBD1	ZKSCAN3	ETV1
		TEAD4		ZBTB48	C11ORF95			ZBTB41	NKX23	CDK7
		TERB1		ZFP90	ESRRA			ZNF66	ZNF197	TAL1
		TERF1		ZGPAT	BATF2			ATF7	ZNF837	GRHL2
		TERF2		ZHX1	RELA			ZNF559	ZNF586	AR
		TET1		ZNF182	FOSL1			ZNF729	NR4A2	RELA
		TET2		ZNF2	DRAP1			ZNF579	ZBTB4	HIF1A
		TET3		ZNF205	KDM2A			ZNF99	TIGD6	CHD8
		TFAP2A		ZNF211	ZNF705E			HIC2	ZNF774	RELA
		TFAP2D		ZNF212	THAP12			ZSCAN9	HESX1	POU5F1
		TFAP2E		ZNF224	CREBZF			ZFP57	ZNF20	NR3C1
		TFAP4		ZNF234	JRKL			JRKL	STAT5B	BATF
		TFCP2		ZNF24	MSANTD4			ZNF366	NKX26	CEBPG
		TFDP1		ZNF276	POU2AF1			ZNF181	ZNF823	HNF4A
		TFDP2		ZNF318	ZBTB16			ZNF589	ZNF226	REST
		TFDP3		ZNF319	KMT2A			ZNF23	ZNF138	BHLHE40
		TFE3		ZNF335	FOXR1			REL	ZNF875	PGR
		TFEB		ZNF341	BSX			ZNF676	IRF4	NRIP1
		TFEC		ZNF362	ZNF202			TFEB	FAM200B	SIX2
		TGIF1		ZNF426	ETS1			SCML4	FOXP3	STAT3
		TGIF2		ZNF461	FLI1			TERB1	NFE2L3	ESR1
		TGIF2LX		ZNF526	ZBTB44			ZNF138	BARHL1	TP53
		THAP1		ZNF528	THYN1			ZNF572	ZNF597	NR2F2
		THAP10		ZNF543	FOXM1			GLYR1	SIX5	RFX1
		THAP11		ZNF564	TEAD4			ZNF788P	ZNF578	FOXP1
		THAP12		ZNF623	ZNF384			ZNF296	ZNF112	NR3C1
		THAP2		ZNF628	ZNF705A			POU2AF1	ZNF285	PPARG
		THAP3		ZNF655	YBX3			ZNF607	EGR1	HDAC2
		THAP4		ZNF658	ETV6			SHOX2	MSANTD3	RFX5
		THAP5		ZNF675	AEBP2			STAT4	ZNF573	E2F4
		THAP6		ZNF691	SOX5			SP140	ZNF559	FOXA1
		THAP7		ZNF701	BHLHE41			ZNF621	KIN	ARNTL
		THAP8		ZNF707	ARNTL2			ZNF764	ZNF808	ZNF274
		THAP9		ZNF716	ARID2			ZNF385C	ZNF367	HDAC6
		THRB		ZNF76	ATF1			ZNF416	ZNF85	JUN
		THYN1		ZNF765	TFCP2			SNAI3	FLYWCH1	DAXX
		TIGD1		ZNF776	ZNF740			ZNF449	ZNF384	TRIM28
		TIGD2		ZNF778	SP7			SPIC	NKX25	FOS
		TIGD3		ZNF788P	SP1			ZNF444	ARNTL	JMJD6
		TIGD5		ZNF790	ATF7			SMAD5	GATAD2A	EP300
		TIGD6		ZNF808	HOXC11			ZNF773	ZNF626	TBL1XR1
		TIGD7		ZSCAN21	HOXC10			ZNF350	ZNF35	ZBTB16
		TLX2		ZSCAN29	HOXC6			ZFAT	NFATC3	SUZ12
		TMF1		ZNF549	HOXC9			ZSCAN26	HOXA3	CDK7
		TOPORS		ZNF511	HOXC8			FOXR1	MEF2D	BCL11A
		TP53		ZNF14	HOXC5			ADNP2	ZNF280D	USF2
		TP63		ZNF674	HOXC4			ZNF662	CEBPA	CEBPA
		TPRX1		ZNF747	NFE2			ZNF680	NFATC4	PALB2
		TRAFD1		ZNF80	IKZF4			TERF1	CAMTA1	KAT2B
		TRERF1		NRF1	PA2G4			ZNF439	SKI	RUNX1
		TSC22D1		THAP9	STAT2			ZNF177	ZNF296	PPARG
		TSHZ1		ZNF574	BAZ2A			XPA	ZNF609	SMAD1
		TSHZ3		ZNF714	ZBTB39			ZNF491	PRDM13	TAL1
		TTF1		BBX	GLI1			ZNF677	MXD4	MYC
		TWIST2		CENPB	DDIT3			ZNF358	ZNF177	JUN
		UBP1		CENPT	HMGA2			MBNL2	ZNF485	DDX5
		USF1		ETV3L	E2F7			ZFP69B	ZNF519	EP300
		USF2		GMEB1	MYF6			ZNF670	ZBTB49	TP63
		USF3		HMG20A	MYF5			PLAGL2	ZNF286B	REST
		VAX1		MAZ	ALX1			ZNF428	ZNF268	SOX2
		VAX2		PKNOX2	EEA1			ZNF684	MLXIP	MYBL2
		VENTX		SP2	NR2C1			ZNF133	TIGD5	MYC
		VSX1		SP3	ELK3			ZNF208	ZNF91	TP63
		WIZ		TFDP2	SPIC			ZNF608	KLF13	BRD4
		XPA		TFEB	NFYB			ZNF396	RARG	E2F4
		YBX1		TSHZ3	MTERF2			FOSB	ERF	NFKB2
		YBX3		ZNF133	PRDM4			MNT	ZEB1	TP53
		YY1		ZNF136	FOXN4			ZSCAN25	TIGD1	GRHL2
		YY2		ZNF138	TRAFD1			ZNF37A	ZFP82	SMARCC2
		ZBED1		ZNF16	TBX5			ZNF843	ZNF765	FOXA1
		ZBED2		ZNF22	MLXIP			ZNF584	ZNF557	EBF1
		ZBED3		ZNF223	ZNF664			HES4	PIN1	CTCF
		ZBED4		ZNF277	ZNF605			ZNF501	EEA1	MYC
		ZBED5		ZNF408	ZNF26			ZNF506	NFATC1	GLYR1
		ZBED6		ZNF428	ZNF84			THAP10	FOXK2	MYC
		ZBED9		ZNF446	ZNF140			NFAT5	SMAD1	ATF3
		ZBTB1		ZNF512	ZNF891			PBX2	ZNF467	RAD21
		ZBTB11		ZNF513	ZNF10			ZFP14	NFX1	SMAD4
		ZBTB12		ZNF527	ZNF268			ATF6	ZNF470	NR2C2
		ZBTB14		ZNF746	GTF3A			DNMT1	TFAP2E	NRIP1
		ZBTB16		AEBP2	GSX1			ARNTL2	ZNF383	RBP2
		ZBTB17		AHDC1	SOHLH2			ZSCAN16	MAFB	RXRA
		ZBTB21		BACH1	ELF1			ZBTB22	FOXD1	TP63
		ZBTB22		BAZ2B	SETDB2			ZNF484	ZNF503	CTCF
		ZBTB24		CREB3L2	KLF12			ZNF467	USF2	NCOR2
		ZBTB25		CUX1	POU4F1			ZNF564	ZNF665	RFX5
		ZBTB26		E2F8	MBNL2			ZNF766	SCX	RELA
		ZBTB3		ELF2	TFDP1			ZNF334	ZNF300	GATA2
		ZBTB32		EPAS1	CHAMP1			ZNF486	SOX7	BRCA1
		ZBTB33		ETV6	ZNF219			ZSCAN30	ELK1	NR2F2
		ZBTB34		FOXM1	HOMEZ			ZBTB45	ZFP69B	PAX8
		ZBTB37		GMEB2	NRL			ZNF799	IRF1	E2F7
		ZBTB38		HBP1	IRF9			DR1	ZNF681	RELA
		ZBTB39		HIVEP1	NFATC4			ZNF768	THAP10	SIX2
		ZBTB4		IRF3	FOXG1			BBX	ZNF335	RUNX1
		ZBTB40		JUN	PAX9			TWIST2	ZNF264	MAFK
		ZBTB41		KLF3	SIX1			TIGD7	HSFY2	BRD4
		ZBTB43		KLF6	SIX4			ZNF287	ZNF512B	JUND
		ZBTB44		KLF8	HIF1A			SCMH1	ARID5B	ZC3H8
		ZBTB45		LCOR	ZBTB25			ZNF32	KDM2A	TAL1
		ZBTB48		MAF	ZBTB1			NME2	LEUTX	REST
		ZBTB49		MBD4	MAX			POU5F1B	PLAGL2	FOXA1
		ZBTB5		MBNL2	DPF3			KMT2A	ZNF445	L3MBTL2
		ZBTB6		MEIS2	ZNF410			ZFP30	SPIB	TCF7L2
		ZBTB7A		MLX	PROX2			CSRNP1	ZNF577	IRF1
		ZBTB7B		MLXIP	JDP2			ZNF534	ZNF319	KDM1A
		ZBTB8A		MNT	BATF			ZNF20	L3MBTL1	PGR
		ZBTB8B		MYBL2	ESRRB			PRDM15	ZNF529	BRD4
		ZBTB9		MYF6	FOXN3			ZNF664	KDM2B	FOXA1
		ZC3H8		NFE2L2	KLF13			ZNF335	DMTF1	TP63
		ZEB2		NFIB	ZNF770			ZNF697	ZNF860	PGR
		ZFHX3		NFXL1	NANOGP8			ISL2	SP1	HNF4A
		ZFP1		NKRF	MGA			ZNF3	TFAP4	NCOR
		ZFP14		NR2C2	ZSCAN29			ZNF354B	ZNF562	SIRT6
		ZFP2		PBX1	RFX7			TEAD3	ZBTB21	SUZ12
		ZFP3		PCGF6	ZNF280D			DOT1L	HMGA2	JUN
		ZFP30		PRDM2	TCF12			ZNF273	ZNF566	HSF1
		ZFP37		RFX1	FOXB1			IRF3	ZNF284	PBX2
		ZFP41		RREB1	ZNF609			ZNF236	ZNF652	TEAD2
		ZFP42		SREBF2	SNAPC5			YBX1	ATF2	RUNX1
		ZFP57		STAT3	SMAD3			ZBTB44	ZNF766	ZBTB33
		ZFP62		TBX18	THAP10			ZNF557	ZNF431	KDM1A
		ZFP64		TEAD1	ARID3B			ZNF300	ZNF333	IRF1
		ZFP69		TEAD2	ISL2			THAP5	TET2	CEBPA
		ZFP69B		TEAD3	HMG20A			ZNF562	MXD1	CTCF
		ZFP82		THAP10	CPEB1			ZNF609	ZZZ3	SMC3
		ZFP91		THAP3	BNC1			FOXI3	ZNF792	ZNF175
		ZFP92		THAP4	ZNF592			ZNF443	PRDM15	FOXA1
		ZFPM1		THAP7	MESP2			ZNF219	ZNF713	IRF2
		ZFPM2		TSHZ2	ZNF774			ZNF441	HIVEP1	HSF1
		ZFX		WIZ	NR2F2			ZNF286B	ZNF506	GTF3C2
		ZFY		ZBTB34	MEF2A			THAP8	ZNF511	FOS
		ZGLP1		ZBTB7A	ZNF598			E2F3	NKX12	EZH2
		ZGPAT		ZC3H8	E4F1			ZNF740	ZNF891	RAD21
		ZHX1		ZNF107	FLYWCH1			ZNF585B	ZNF844	SRF
		ZHX2		ZNF17	ZSCAN10			ZNF207	ZNF493	SETDB1
		ZHX3		ZNF195	ZNF205			CCDC169SOHLH2	CREB1	RXRA
		ZIC2		ZNF227	ZNF213			TBX6	ZFP30	RELA
		ZIC3		ZNF250	ZNF200			BATF3	THAP5	GATA1
		ZIC5		ZNF280D	ZNF263			GATAD2A	ZNF318	TOP1
		ZIK1		ZNF281	TIGD7			ZNF596	FOXO3	CLOCK
		ZIM2		ZNF284	ZNF75A			TFDP1	ZNF460	SPIB
		ZIM3		ZNF3	ZSCAN32			ZNF510	KLF12	NR3C1
		ZKSCAN3		ZNF345	ZNF174			ZBTB24	NKRF	MYC
		ZKSCAN4		ZNF384	ZNF597			ZBTB9	ZBTB39	ERG
		ZKSCAN7		ZNF407	TFAP4			ZNF502	ZFP41	BRD4
		ZKSCAN8		ZNF410	GLIS2			TCF20	ZNF239	PGR
		ZMAT4		ZNF438	ZNF500			ZNF304	ZNF324	NRF1
		ZNF10		ZNF484	GLYR1			ZNF337	ZNF224	AR
		ZNF100		ZNF510	ZKSCAN2			ZNF586	THAP1	RAD21
		ZNF101		ZNF514	MAZ			ZNF226	EGR3	GATA2
		ZNF107		ZNF561	TBX6			HIVEP1	ZNF595	BRD4
		ZNF112		ZNF576	ZNF48			HOXC6	ZNF276	MBD2
		ZNF114		ZNF668	ZNF771			CEBPE	GLYR1	E2F4
		ZNF117		ZNF680	ZNF768			MTERF2	ZNF653	CTCF
		ZNF12		ZNF689	ZNF747			ZBTB46	ZBTB1	ETV1
		ZNF121		ZNF692	ZNF688			SNAPC5	ZNF788P	NME2
		ZNF124		ZNF708	ZNF785			ZBTB39	ZBTB26	GATA2
		ZNF131		ZNF740	SRCAP			USF3	ZNF397	SMC3
		ZNF133		ZNF791	ZNF629			JUNB	NR4A3	GATA3
		ZNF134		ZNF805	FBXL19			PRDM13	ZNF124	CTNNB1
		ZNF135		ZNF81	ZNF668			ZNF808	ZNF141	EGR1
		ZNF136		ZNF83	ZNF646			ZNF317	IKZF5	SOX13
		ZNF138		AKAP8L	ZNF843			ZNF765	TBX21	HDAC2
		ZNF14		ARNTL2	ZNF267			GLMP	ZFP64	TEAD4
		ZNF140		ATF1	ZNF423			ZNF84	ZNF574	NKX2-1
		ZNF141		ATF3	TERB1			ZNF555	ZNF274	HNF4A
		ZNF142		DOT1L	HSF4			ZNF362	ZFP14	TP53
		ZNF143		E4F1	E2F4			ZNF469	ZNF28	NR2C2
		ZNF146		EEA1	CTCF			CDC5L	ZSCAN30	ESRRA
		ZNF148		EGR2	CENPT			NFKB2	ZNF37A	IKZF1
		ZNF154		ELF4	THAP11			ZNF324B	OVOL3	RELA
		ZNF155		ELK3	NFATC3			ZFP2	ZNF24	AR
		ZNF157		ERF	ZFP90			ZFY	POU2AF1	MYCN
		ZNF16		ETS1	TERF2			ZNF367	ZNF780B	FOXA1
		ZNF160		FLI1	NFAT5			ZNF107	ZNF772	GATA2
		ZNF17		FOSL1	ZFHX3			ZNF461	ZNF605	KAT2B
		ZNF174		GLIS2	ZFP1			ZNF154	ZNF219	NR2F6
		ZNF175		HEYL	ATMIN			HOXC5	ZNF664	FOXK1
		ZNF177		HHEX	IRF8			RELB	ZNF865	PRKDC
		ZNF18		HIC1	ZNF469			ZNF112	ZNF347	BRD4
		ZNF180		HIF1A	SNAI3			ZNF844	CEBPE	BACH2
		ZNF181		HOXB2	ZNF778			SNAPC2	KLF2	NIPBL
		ZNF182		IRF5	ZNF276			ZNF706	RELB	ESR1
		ZNF184		JRKL	CENPBD1			ZBED1	THAP12	SMARCA4
		ZNF189		KIN	BHLHA9			ZNF614	TBX6	SREBF1
		ZNF19		KLF16	HIC1			ZNF324	REL	DDX5
		ZNF195		KLF4	MNT			E4F1	ZNF382	RAD21
		ZNF2		LYL1	CAMTA2			TFAP2E	ZNF282	TCF12
		ZNF20		MAFB	ZFP3			FOXN3	CUX1	FOXA1
		ZNF200		MAFF	ZNF232			SKIL	GABPA	MYC
		ZNF202		MXD1	ZNF594			ZNF574	ZNF429	KDM1A
		ZNF205		MYNN	BCL6B			BATF2	TMF1	TP53
		ZNF207		NFIL3	YBX2			FOXK2	ATF1	CBX3
		ZNF208		NFYB	ZBTB4			ZNF891	CENPB	SP1
		ZNF211		NR2F1	TP53			ZBTB11	HINFP	RELA
		ZNF212		NR2F6	ZNF18			ZNF658	ZNF641	RXR
		ZNF213		NR4A3	ZNF286A			TCF15	ZNF773	TP53
		ZNF215		PHF20	ZNF287			ZNF419	ZNF83	CTCF
		ZNF219		PREB	ZNF624			ZNF620	ZNF621	TFAP2C
		ZNF22		PRRX2	ZNF207			HOXC4	KCMF1	BHLHE40
		ZNF221		RBAK	ZNF830			ZNF605	ZNF670	E2F7
		ZNF222		REL	IKZF3			PKNOX1	ZBTB43	STAT5A
		ZNF223		RELB	THRA			ZNF511	NFE2L1	CEBPZ
		ZNF224		RFX2	RARA			SKOR2	ZNF100	NR3C1
		ZNF225		SETDB2	ZNF385C			IKZF5	SKOR2	HIF1A
		ZNF226		SOX4	STAT5A			ZNF800	TCF7L1	IRF4
		ZNF227		SOX7	STAT3			ZNF775	JRKL	CBFA2T2
		ZNF23		SRCAP	MLX			ZNF264	ZNF468	SNAI2
		ZNF230		TCF4	ETV4			ZNF888	FIZ1	HIF1A
		ZNF232		TFCP2	TBX21			ZNF195	ZNF251	EZH2
		ZNF234		THAP11	SP2			ZNF319	ZNF567	CEBPB
		ZNF235		VEZF1	NFE2L1			ZNF576	ZBTB46	USP7
		ZNF236		XBP1	HOXB2			ZXDC	ZNF90	ZFX
		ZNF239		ZBTB26	HOXB4			MTF1	ZBTB38	CHD7
		ZNF24		ZBTB37	HOXB8			ZNF786	ZNF585A	SMC3
		ZNF250		ZBTB46	ZNF652			ZFP64	ZNF880	NIPBL
		ZNF253		ZBTB7B	KAT7			ZNF835	SNAI3	CTBP2
		ZNF254		ZEB2	NME2			ZNF45	ASH1L	GATA2
		ZNF256		ZFP57	VEZF1			OVOL3	FLI1	TEAD1
		ZNF257		ZNF131	HSF5			L3MBTL1	CSRNP1	FOXP1
		ZNF260		ZNF236	BPTF			ZNF354A	ZNF746	LYL1
		ZNF263		ZNF256	CBX2			RFX8	THAP8	HNF4A
		ZNF264		ZNF260	MAFG			ZNF383	ZNF160	GATA3
		ZNF266		ZNF273	CENPX			RREB1	ZNF213	CTCF
		ZNF267		ZNF283	FOXK2			HLX	ZNF134	STAT5A
		ZNF268		ZNF35	ZBTB14			ZNF480	ZNF79	TP53
		ZNF273		ZNF37A	ZNF397			NFX1	ZNF575	FOXM1
		ZNF274		ZNF383	ZSCAN30			ADNP	ZNF16	MEF2B
		ZNF276		ZNF394	ZNF24			ZNF35	ZNF699	CTCF
		ZNF277		ZNF417	ZNF396			ZNF417	MAZ	SP2
		ZNF28		ZNF431	SETBP1			ZNF470	SCMH1	TAL1
		ZNF280A		ZNF445	SKOR2			ZNF532	ZIK1	NR1H2
		ZNF280B		ZNF451	MBD1			ZNF184	NFIA	CTCF
		ZNF280C		ZNF496	CXXC1			SP3	THAP9	CEBPA
		ZNF280D		ZNF512B	SMAD4			ZNF174	USF1	NR2C2
		ZNF281		ZNF518A	MBD2			SNAI1	ZHX1	E2F7
		ZNF282		ZNF548	ZNF532			ZNF823	ZNF133	USF2
		ZNF283		ZNF562	ZNF407			NR1H2	ZKSCAN2	FOXA1
		ZNF284		ZNF586	ZNF236			EEA1	ZNF324B	HSF1
		ZNF285		ZNF621	NFATC1			ZNF213	ZNF580	NR3C1
		ZNF286A		ZNF639	ADNP2			HSFX1	ZNF616	RUNX1
		ZNF286B		ZNF654	ARID3A			ZNF341	POGK	CEBPB
		ZNF287		ZNF678	MBD3			ZNF347	ATF6	FOXO1
		ZNF292		ZNF830	TCF3			ZBTB34	TRERF1	NCOR2
		ZNF296		ZSCAN20	ONECUT3			MBD3	MZF1	HSF1
		ZNF3		ZUP1	DOT1L			ZNF529	ZNF878	RCOR1
		ZNF30		ADNP	ZNF555			ZNF875	ZNF534	NKX2-1
		ZNF304		AHCTF1	ZNF556			ZNF581	ZNF558	STAT3
		ZNF311		AKAP8	ZNF77			HESX1	ZNF740	RELB
		ZNF316		ASH1L	NFIC			ZNF737	L3MBTL3	NSD2
		ZNF317		ATF4	ZBTB7A			IRF2	ZNF221	NR2C2
		ZNF318		BATF	SAFB2			E2F2	RBPJ	CTCF
		ZNF319		BATF2	SAFB			ASH1L	ZNF174	ZNF143
		ZNF32		BATF3	RFX2			FOXJ3	SNAPC5	CTCF
		ZNF320		BAZ2A	ZNF557			VENTX	NFYC	CHD1
		ZNF322		BCL6B	ZNF358			ZNF865	PRDM2	RELA
		ZNF324		BNC2	SNAPC2			ZNF16	HLX	ZNF143
		ZNF324B		CDC5L	ZNF414			ZNF558	ZBED1	KLF5
		ZNF326		CEBPB	ZNF558			KCMF1	ZFP69	ERG
		ZNF329		CEBPZ	ZNF317			PURB	ZNF768	CEBPB
		ZNF331		CIC	ZNF699			ZNF257	BCL6	RELA
		ZNF333		CREBZF	ZNF559			ZNF345	ZNF32	CTCF
		ZNF334		CREM	ZNF177			FLYWCH1	ZNF317	SMAD1
		ZNF335		CTCF	ZNF266			ZNF282	ZNF154	RELA
		ZNF337		DR1	ZNF560			ZNF468	ZNF697	RFX5
		ZNF33A		DRAP1	ZNF426			PRDM2	XPA	GABPA
		ZNF33B		EBF1	ZNF121			ZNF880	SNAI1	CDK9
		ZNF34		EGR1	ZNF561			ZNF284	ZNF737	LMO2
		ZNF343		ETS2	ZNF562			ZNF80	GLMP	RAD21
		ZNF345		ETV7	ZNF846			ZNF736	THAP2	NIPBL
		ZNF346		FOS	PIN1			ZNF566	TIGD3	GATA2
		ZNF347		FOSB	DNMT1			ZNF575	ZBTB25	CTCF
		ZNF35		FOXJ2	ZGLP1			ZBTB8A	NFE2	CEBPB
		ZNF350		FOXK1	ZNF653			ZNF713	ADNP2	NIPBL
		ZNF354A		FOXK2	ZNF627			ERF	THAP11	NR3C1
		ZNF354B		FOXR1	ZNF823			DMTF1	ZNF628	CTCF
		ZNF354C		GATAD2A	ZNF441			ZNF783	AEBP2	CTCF
		ZNF358		GATAD2B	ZNF491			TRAFD1	ZNF236	CREB1
		ZNF362		GTF3A	ZNF439			ZBTB43	LTF	CTCF
		ZNF367		HLX	ZNF700			HMG20A	ZNF608	MEF2C
		ZNF37A		HMGA1	ZNF433			ZNF625	ZSCAN20	NR3C1
		ZNF382		IRF1	ZNF878			ZNF251	THAP6	CDK6
		ZNF383		IRF2	ZNF844			LCOR	ZNF564	ATF1
		ZNF384		IRF7	ZNF20			ZNF445	RREB1	TP63
		ZNF385A		IRF8	ZNF788P			NANOGP8	ZKSCAN7	RUNX1T1
		ZNF385C		IRF9	ZNF625			ZNF160	ZNF260	ATF1
		ZNF385D		JUNB	ZNF136			ZNF333	ZNF341	RELA
		ZNF391		JUND	ZNF44			ZNF79	BHLHE41	RELA
		ZNF394		KCMF1	ZNF563			ZNF585A	POU5F1B	SNAI2
		ZNF395		KLF10	ZNF442			ZNF705E	BATF	MAFF
		ZNF396		KLF13	ZNF799			ZNF431	ZNF207	ASCL1
		ZNF398		KLF2	ZNF443			AKNA	POU2F2	CDK9
		ZNF404		MBD3	ZNF564			ZNF580	ZNF446	PPARG
		ZNF407		MEIS1	ZNF490			ZNF462	PBX2	SRF
		ZNF408		MEOX1	ZNF791			ZNF430	SP3	RAD21
		ZNF41		MGA	KLF1			TIGD3	ZNF329	HNF4G
		ZNF410		MXD3	ZNF333			JDP2	FOXN3	MYC
		ZNF414		MXI1	AKAP8			ZNF22	MTERF1	CEBPB
		ZNF415		MYSM1	AKAP8L			PLSCR1	ZNF337	CTCF
		ZNF416		NFAT5	WIZ			ZNF616	DRAP1	JUND
		ZNF417		NFIX	KLF2			NAIF1	ZNF34	USF1
		ZNF418		NFKB2	JUND			ZBED4	ZNF419	TEAD4
		ZNF419		NFX1	MEF2B			ZNF791	SON	SP1
		ZNF420		NFYC	GATAD2A			NKX25	SETDB1	MAFK
		ZNF425		NR4A1	ZNF101			ZBTB40	ZNF451	CHD1
		ZNF426		NR4A2	ZNF14			ZBTB26	ZNF277	MYC
		ZNF429		PHF21A	ZNF506			ZNF425	ZNF496	SREBF1
		ZNF43		PLAGL1	ZNF253			ZBTB25	ZNF135	USF1
		ZNF430		PRDM10	ZNF93			SP100	PRR12	TWIST1
		ZNF431		PRMT3	ZNF682			GTF2I	ZBTB40	CREB3
		ZNF432		PRR12	ZNF626			ZNF577	NRF1	NCOR
		ZNF433		PRRX1	ZNF66			KIN	ZSCAN32	RELA
		ZNF438		RFX7	ZNF85			ZSCAN5C	ZNF596	IRF3
		ZNF44		RLF	ZNF430			ZNF202	ZNF253	CTCF
		ZNF441		SETDB1	ZNF714			ZNF512B	ZNF589	MAFK
		ZNF442		SNAI1	ZNF431			ZNF878	SMAD5	GATA3
		ZNF443		SOX17	ZNF708			ZNF639	SPI1	KDM1A
		ZNF445		SP100	ZNF100			MYNN	ZNF77	CTCF
		ZNF446		SP110	ZNF43			THAP12	ZSCAN25	MTA2
		ZNF449		SP140	ZNF208			NKX26	ZBTB48	PAX5
		ZNF45		SPI1	ZNF257			ZNF410	ZNF8	T
		ZNF451		STAT1	ZNF729			ZNF2	ZNF502	CTCF
		ZNF460		STAT2	ZNF492			TIGD5	ZNF510	CEBPB
		ZNF461		STAT4	ZNF99			SKI	ZNF611	RUNX1
		ZNF462		TBX15	ZNF728			ZFP41	ZFP57	TAL1
		ZNF467		TBX21	ZNF730			ZNF568	ZNF71	FOS
		ZNF468		TCF20	ZNF724			POGK	ZSCAN12	FOS
		ZNF469		TCF7L1	ZNF91			NKRF	KLF16	CTCF
		ZNF470		TFDP1	ZNF675			ZNF549	ELF4	MAFK
		ZNF479		TFEC	ZNF681			GLIS2	ZNF517	IRF3
		ZNF480		THAP5	ZNF726			MSANTD3	SNAPC2	CTCF
		ZNF484		TRAFD1	ZNF254			REPIN1	POU2F1	RAD21
		ZNF485		TSC22D1	ZNF536			WIZ	ZFHX3	NR3C1
		ZNF486		TWIST1	TSHZ3			ZNF628	PHF21A	CTCF
		ZNF490		UBP1	ZNF507			ARID5A	ZNF775	SOX9
		ZNF491		YBX1	CEBPA			MXD4	ZBTB11	RFX5
		ZNF492		YY1	CEBPG			THAP2	ZNF345	EZH2
		ZNF493		ZBTB11	ZNF302			ZNF224	ZNF304	CDK9
		ZNF496		ZBTB20	ZNF181			ZNF43	ZBED4	CREBBP
		ZNF497		ZBTB33	ZNF792			ZNF232	ZXDC	E2F4
		ZNF500		ZBTB41	USF2			ZNF772	ZNF555	YAP1
		ZNF501		ZBTB6	ETV2			HDX	ZBTB34	BACH2
		ZNF502		ZFP62	ZBTB32			BORCS8MEF2B	JDP2	CTBP1
		ZNF503		ZFP91	OVOL3			ZNF222	RUNX3	PIAS1
		ZNF507		ZFX	ZNF565			AHCTF1	ATF7	FOS
		ZNF510		ZKSCAN3	ZNF146			ZBTB48	ZNF705E	CDK9
		ZNF511		ZNF142	ZFP14			MEF2D	ZNF594	ZNF318
		ZNF512B		ZNF146	ZFP82			ZNF567	ZNF718	PAX6
		ZNF513		ZNF148	ZNF566			DRAP1	ZNF700	SMC3
		ZNF514		ZNF197	ZNF260			ZNF397	FOXN2	MAX
		ZNF516		ZNF207	ZNF461			ZNF254	ZNF254	ESR1
		ZNF518A		ZNF292	ZNF567			ZNF398	ZNF696	ZBTB11
		ZNF518B		ZNF302	ZNF850			ZNF653	BATF2	ESR1
		ZNF524		ZNF326	ZNF790			ZNF565	AKNA	FOXA1
		ZNF525		ZNF33A	ZNF345			ZNF687	ZNF682	CTCF
		ZNF526		ZNF347	ZNF829			ZNF8	ZNF212	SPIB
		ZNF527		ZNF366	ZNF568			ZNF514	PHF20	FOXA1
		ZNF528		ZNF367	ZNF420			ZSCAN20	TFDP1	USF1
		ZNF529		ZNF430	ZNF585A			THAP7	LIN54	TFAP2C
		ZNF530		ZNF486	ZNF585B			TCF7L1	ZNF549	NFYA
		ZNF534		ZNF507	ZNF383			FOXD1	ZNF674	NCOA3
		ZNF540		ZNF519	ZNF875			ZNF211	ZNF430	CTCF
		ZNF541		ZNF532	ZNF527			GTF3A	ZNF420	STAG1
		ZNF543		ZNF571	ZNF569			CENPA	TFEB	FOXA2
		ZNF544		ZNF592	ZNF570			ZNF528	BAZ2B	USF1
		ZNF546		ZNF609	ZNF571			ZNF790	ZNF514	PAX5
		ZNF547		ZNF644	ZFP30			ZNF276	ZNF695	CDX2
		ZNF548		ZNF664	ZNF573			ZNF267	ZNF783	MAFG
		ZNF549		ZNF683	DPF1			ZBTB5	TET1	ATRX
		ZNF550		ZNF684	LEUTX			ZNF329	ZNF624	SMAD3
		ZNF551		ZNF687	ZNF546			AEBP2	HMG20A	SETDB1
		ZNF554		ZNF700	ZNF780B			ZNF496	ZNF770	AR
		ZNF555		ZNF706	ZNF780A			ZNF699	ZNF136	THAP11
		ZNF556		ZNF721	ZNF574			PHF21A	THAP4	ARNT
		ZNF557		ZNF764	POU2F2			AKAP8	RFX7	HDAC1
		ZNF558		ZNF766	ZNF526			ZNF71	ZNF528	T
		ZNF559		ZNF780A	ERF			ZNF205	ZNF80	RELA
		ZNF560		ZNF789	CIC			FOXN2	ZNF202	STAT5A
		ZNF561		ZNF800	ZNF575			ZBTB38	CCDC169SOHLH2	FOS
		ZNF563		ZNF84	ZNF283			ZIK1	NAIF1	PIAS1
		ZNF564		ZNF845	ZNF404			ZNF770	ZNF12	FOXA1
		ZNF565		ZNF92	ZNF45			GPBP1L1	MTF1	NELFA
		ZNF566		ZZZ3	ZNF221			ZKSCAN7	E4F1	NFE2L2
		ZNF567			ZNF155			THAP6	ZNF45	SP2
		ZNF568			ZNF222			ZNF212	SAFB	CDK8
		ZNF569			ZNF223			ZNF134	ZNF776	RELA
		ZNF57			ZNF284			ZNF281	ELF2	NFIC
		ZNF570			ZNF224			ZNF230	ZBTB5	USF2
		ZNF573			ZNF225			ZNF776	TRAFD1	ERG
		ZNF574			ZNF234			ZNF141	HSFX1	JUND
		ZNF575			ZNF226			ZNF136	SOX12	CTBP2
		ZNF576			ZNF227			ZNF418	ZNF791	ASH2L
		ZNF577			ZNF235			ZFHX3	ZNF551	BHLHE22
		ZNF578			ZNF233			ZNF485	ZNF2	NFYA
		ZNF579			ZNF112			DNTTIP1	SP100	SMAD3
		ZNF580			ZNF285			ZNF85	LYL1	IRF4
		ZNF581			ZNF180			ZNF34	ZNF205	MYC
		ZNF582			RELB			ZNF691	GTF3A	MAFF
		ZNF583			ZNF296			ZNF101	ZNF649	KDM1A
		ZNF584			SIX5			ZNF780B	JUNB	FANCL
		ZNF585A			MYPOP			FIZ1	ZBTB12	ELK1
		ZNF586			HIF3A			ZNF451	ZNF581	CTCF
		ZNF587B			ARHGAP35			GATAD2B	ZNF398	GATA2
		ZNF589			ZNF541			ZNF805	PLSCR1	FOSL2
		ZNF592			DBP			ZBTB12	TERF1	PML
		ZNF594			TEAD2			NFYC	ZNF267	SNAPC1
		ZNF595			PRR12			ZNF611	KMT2A	TCF25
		ZNF596			IRF3			ZNF570	ZUP1	ZNF143
		ZNF597			ZNF473			E2F8	E2F3	IRF1
		ZNF598			NR1H2			LEUTX	ZNF691	JUND
		ZNF599			SPIB			ZNF665	ZNF146	USF2
		ZNF600			ZNF175			ZBED5	BAZ2A	SOX2
		ZNF605			ZNF577			ZNF420	THAP7	ERG
		ZNF606			ZNF649			BAZ2B	SRF	RAD51
		ZNF607			ZNF615			PRR12	AKAP8	TAF1
		ZNF609			ZNF614			CREBZF	ZNF461	ARID3A
		ZNF610			ZNF432			ZSCAN32	ZNF518A	CTCF
		ZNF611			ZNF841			ZNF517	ZNF655	FOSL1
		ZNF613			ZNF616			ZNF146	SRCAP	STAT3
		ZNF614			ZNF836			ZNF426	ZNF568	JARID2
		ZNF615			ZNF766			ZFP82	ZNF462	USF2
		ZNF616			ZNF480			CHCHD3	ELF1	MYC
		ZNF619			ZNF880			ZNF778	ZNF532	BRD4
		ZNF620			ZNF578			ZNF674	ZNF654	IRF1
		ZNF621			ZNF808			ZNF763	E2F2	FOS
		ZNF623			ZNF701			ZFP69	ZNF180	DEAF1
		ZNF624			ZNF83			HMGA2	ZNF417	NR3C1
		ZNF625			ZNF611			UBP1	ZNF565	TP53
		ZNF626			ZNF600			THYN1	ZNF281	EBF1
		ZNF627			ZNF28			SP110	ZNF708	ESR1
		ZNF628			ZNF468			ZNF746	ZNF841	TAL1
		ZNF629			ZNF320			ZNF619	NFKB2	MED1
		ZNF639			ZNF888			ZUP1	FOXJ3	GATA2
		ZNF641			ZNF816			IRF7	IRF7	GATA2
		ZNF644			ZNF160			ZNF77	ZNF888	TP53
		CBLL2			ZNF415			ZNF696	JRK	MTA1
		ZNF646			ZNF347			TFE3	TEAD2	PHF8
		ZNF648			ZNF665			ZNF724	ZBED5	CTCF
		ZNF649			ZNF677			ZNF598	NANOGP8	TRIM28
		ZNF652			ZNF845			ELF4	ZBTB6	BCLAF1
		ZNF653			ZNF525			NFIA	ZNF570	CTCF
		ZNF654			ZNF765			RBAK	TFE3	GABPA
		ZNF655			ZNF813			ZBTB6	PURB	DDX20
		ZNF658			DPRX			ZNF732	ARID5A	RAD21
		ZNF66			ZNF628			ELF2	CREBZF	CTCF
		ZNF660			ZNF579			KLF16	ZNF543	SPI1
		ZNF662			FIZ1			SON	REXO4	NRF1
		ZNF664			ZNF524			AHRR	ZNF425	NFIC
		ZNF665			ZNF865			ZNF547	NR2C2	SND1
		ZNF667			ZNF784			ZNF594	ZNF668	RAD21
		ZNF668			ZNF580			RFX7	ZNF326	BRD4
		ZNF669			ZNF581			ZNF12	THAP3	EP300
		ZNF670			ZNF787			ZNF446	GATAD2B	CTCF
		ZNF672			ZNF444			ZNF850	GPBP1L1	GABPA
		ZNF674			ZSCAN5C			ZNF550	ZNF619	NFYB
		ZNF675			ZSCAN5A			ZBTB3	ZNF721	NKX3-1
		ZNF676			ZNF582			LCORL	SP4	MAFF
		ZNF677			ZNF583			ZNF543	ZNF81	CEBPB
		ZNF678			ZNF471			L3MBTL3	STAT4	EP300
		ZNF679			ZFP28			SMYD3	CEBPZ	ERG
		ZNF680			ZNF470			ZNF708	ZNF584	ETV6
		ZNF681			ZNF71			ZNF841	GTF2I	CTCF
		ZNF682			ZIM2			PA2G4	CENPA	SIN3A
		ZNF683			PEG3			ZNF460	GZF1	ERG
		ZNF684			ZIM3			ZNF695	ZNF426	ELF3
		ZNF687			ZNF264			BAZ2A	ZNF544	CTCF
		ZNF688			ZNF805			ZNF221	ZSCAN5C	RBPJ
		ZNF689			ZNF460			MZF1	ZNF408	SMAD3
		ZNF69			ZNF543			PHF20	ZNF232	FOXA1
		ZNF691			ZNF304			ZNF253	ZNF778	NRF1
		ZNF692			ZNF548			ZNF100	ZNF763	ESR1
		ZNF695			ZNF17			ZNF629	NFYB	GATA1
		ZNF696			ZNF749			TIGD6	BORCS8MEF2B	FLI1
		ZNF697			ZNF772			DDIT3	ZNF490	BRD4
		ZNF699			ZNF419			SAFB	ZNF805	SIN3A
		ZNF7			ZNF773			ZNF326	NR2C1	YY1
		ZNF70			ZNF550			ZNF551	UBP1	EZH2
		ZNF700			ZNF416			LIN54	RBAK	SPI1
		ZNF701			ZIK1			CENPB	SP2	ELF3
		ZNF705A			ZNF530			IRF5	ZBTB3	RAD21
		ZNF705B			ZNF134			MTERF1	ZNF182	CREB1
		ZNF705D			ZNF211			THAP9	ZNF407	RELA
		ZNF705E			ZNF776			ZNF606	ZNF629	SPI1
		ZNF705G			ZNF587B			SOX12	MLX	CTCF
		ZNF706			ZNF587			ZNF292	ZNF235	SSRP1
		ZNF707			ZNF417			ZNF682	ZNF292	SREBF1
		ZNF708			ZNF418			ZNF655	E2F8	NFYB
		ZNF709			ZNF256			ZNF524	ZNF346	CTCF
		ZNF71			ZNF606			JRK	IRF3	RELA
		ZNF710			ZNF135			ZNF260	GTF2B	RAD21
		ZNF711			ZSCAN18			GZF1	ZNF623	BRD4
		ZNF713			ZNF329			ZNF700	ZNF714	NR3C1
		ZNF714			ZNF274			ZNF235	ZNF48	BRD4
		ZNF716			ZNF544			ZNF266	ZNF598	EP300
		ZNF717			ZSCAN22			MYSM1	ZNF669	GABPA
		ZNF718			ZNF837			ZNF28	ZNF606	HDAC2
		ZNF721			ZNF584			BPTF	ZNF813	FOXM1
		ZNF724			ZNF132			MXD3	E2F7	ATF3
		ZNF726			ZNF324B			ZNF787	DDIT3	MYCN
		ZNF727			ZNF446			NR2C1	BPTF	SMC1A
		ZNF728			MZF1			ZNF7	ZNF230	PDX1
		ZNF729			SOX12			ZNF81	DNTTIP1	STAT3
		ZNF730			RBCK1			ZNF18	ZSCAN21	TP53
		ZNF732			TCF15			ZNF669	ZNF724	KLF4
		ZNF735			ZNF343			ZNF749	ZNF790	CTCF
		ZNF736			EBF4			ZNF346	SMYD3	GTF2B
		ZNF737			CENPB			ZNF490	IRF5	KDM5B
		ZNF740			ZNF133			ZNF277	ZNF547	ZMYND11
		ZNF746			NKX22			ZNF735	ZNF101	TP63
		ZNF747			GZF1			ZNF561	ZNF70	NKX2
		ZNF749			ZNF337			ZSCAN21	ZNF785	CTCF
		ZNF750			PLAGL2			MLX	TFEC	TERF2
		ZNF75A			E2F1			ZNF48	CHCHD3	RAD21
		ZNF75D			PHF20			ZNF544	ZNF850	RAD21
		ZNF76			TGIF2			ZNF234	ZNF672	NFATC1
		ZNF761			MYBL2			ZSCAN29	LCORL	CTCF
		ZNF763			ZNF335			ZNF180	ZNF225	FOXM1
		ZNF764			ZNF334			ZNF507	ZNF678	BACH1
		ZNF765			NCOA3			ZKSCAN8	AHRR	NELFA
		ZNF766			SNAI1			ZNF747	ZNF639	TRIM28
		ZNF768			CEBPB			ZNF14	ZNF630	STAT3
		ZNF77			ADNP			THAP4	SP110	SMARCA4
		ZNF770			NFATC2			TFCP2	MTERF4	CTCF
		ZNF771			ZFP64			ZNF649	THYN1	RBP2
		ZNF772			ZNF217			SRCAP	ZNF524	KDM1A
		ZNF774			CTCFL			ZNF316	ZNF266	SPI1
		ZNF775			ZNF831			ZNF654	ZNF14	KLF9
		ZNF776			BHLHE23			TFEC	ZNF787	MYB
		ZNF777			GMEB2			REXO4	ZNF777	RAD21
		ZNF778			ZNF512B			ZNF407	TFCP2	TOP1
		ZNF780A			GABPA			ZNF777	ZNF550	TAL1
		ZNF780B			BACH1			ZNF70	ZNF7	CTCFL
		ZNF782			SON			ZNF623	ZFP62	EZH1
		ZNF783			RUNX1			ZNF624	ZNF227	ELF1
		ZNF784			SIM2			ZNF668	ZNF732	AR
		ZNF785			ERG			ZNF394	IRF2	FOXA1
		ZNF786			ETS2			HMGA1	ZNF747	MAFB
		ZNF787			PRDM15			ZNF142	MYNN	USF1
		ZNF788P			ZBTB21			ZSCAN12	ZNF507	CTCF
		ZNF789			PKNOX1			ZNF678	CHAMP1	SPI1
		ZNF79			AIRE			GMEB2	ZNF845	SUZ12
		ZNF790			GSC2			NFE4	PA2G4	CTCF
		ZNF791			TBX1			ZSCAN22	HMGA1	SPI1
		ZNF792			ZNF74			ZNF845	MXD3	BRD2
		ZNF793			ZNF70			ZNF785	ZNF561	POU5F1
		ZNF799			MAFF			ZNF408	ZNF286A	RUNX1
		ZNF8			ATF4			THAP3	ZNF500	CTCF
		ZNF80			TEF			ZBTB37	ZKSCAN8	ESR1
		ZNF800			SREBF2			ZNF718	SP140L	YY1
		ZNF804B			TCF20			ZNF721	ZBTB17	MAFK
		ZNF805			ZBED4			ZNF286A	PKNOX1	RUNX1
		ZNF808			SHOX			ZNF813	MYSM1	CTCF
		ZNF81			ZBED1			ZNF227	ZNF530	RNF2
		ZNF813			YY2			ZNF131	ZNF316	MYCN
		ZNF814			CBLL2			ZNF225	RBCK1	EGR1
		ZNF816			ZFX			ZNF182	ZNF131	STAT3
		ZNF823			ZNF674			CHAMP1	CIC	PIAS1
		ZNF829			ZNF41			ZNF530	ZNF749	CTCF
		ZNF83			ZNF81			PRMT3	CENPBD1	ZNF143
		ZNF830			ZNF182			ZNF93	ZSCAN22	FLI1
		ZNF831			ZNF630			CENPBD1	ZNF735	MYC
		ZNF835			TFE3			PCGF6	ZNF789	NIPBL
		ZNF836			FOXP3			NFXL1	ZNF93	MNT
		ZNF837			FOXR2			ZBTB17	SPEN	IRF1
		ZNF841			ZXDB			ZNF672	RLF	TP53
		ZNF843			ZXDA			ZNF518A	ZNF283	POU5F1
		ZNF844			FOXO4			TTF1	ZNF726	BRD4
		ZNF845			HDX			ZNF630	ZNF18	STAT5B
		ZNF846			DACH2			CIC	ZNF234	CTCF
		ZNF85			CPXCR1			SP140L	PRMT3	CTCF
		ZNF850			TGIF2LX			ZNF714	ZNF140	CTCF
		ZNF852			ZMAT1			ZNF283	ZSCAN29	AR
		ZNF853			NKRF			ZNF789	MGA	EZH2
		ZNF860			RHOXF2B			ZFP62	ZNF394	MYC
		ZNF865			RHOXF2			RLF	ZNF852	RELA
		ZNF878			ZBTB33			MTERF4	ZNF527	CTCF
		ZNF879			ELF4			GMEB1	ZBTB37	PPARG
		ZNF880			ZNF280C			ZNF526	ZNF492	RAD21
		ZNF883			TFDP3			CARF	ZNF525	FOSL2
		ZNF891			ZNF75D			ZNF500	CARF	NKX3-1
		ZNF90			ZNF449			SPEN	ZNF879	ZNF384
		ZNF92			HSFX1			ZNF726	PCGF6	SP2
		ZNF93			MECP2			RXRB	NFE4	RUNX1
		ZNF98			ZFY			ZNF525	TTF1	MYC
		ZNF99			TGIF2LY			ZNF830	SAFB2	PGR
		ZSCAN10			HSFY1			ZNF527	ZNF280C	CTCF
		ZSCAN12						ZNF879	RXRB	TP63
		ZSCAN16						MTERF3	GMEB2	BRD4
		ZSCAN2						AKAP8L	KMT2B	RFX5
		ZSCAN20						ZNF701	ZNF830	JUN
		ZSCAN21						ZNF280C	ZNF142	FOS
		ZSCAN22						ZNF140	NFXL1	ATF3
		ZSCAN23						MGA	GMEB1	CTCF
		ZSCAN25						ZNF148	ZNF148	JUNB
		ZSCAN26						RBCK1	MTERF3	ATF2
		ZSCAN29						SAFB2	ZNF701	ARID3A
		ZSCAN30						ZNF250	AKAP8L	USF2
		ZSCAN32						ZNF76	CENPT	SMAD3
		ZSCAN4						CENPT	ZNF526	RELA
		ZSCAN5A						ATF6B	GLI4	CTCF
		ZSCAN5B						ZNF692	ZNF250	CHD1
		ZSCAN5C						ZNF492	ANKZF1	TAL1
		ZUP1						CXXC1	CXXC1	FOXA1
		ZXDA						ZNF852	ATF6B	ELK1
		ZXDB						ANKZF1	ZNF76	VDR
		ZXDC						ZNF17	ZNF692	REST
		ZZZ3						GLI4	ZNF816	LMO2
								TOPORS	ZNF17	ZNF143
								ZNF816	TOPORS	CTCF
								ZNF322	ZNF322	BRD4
								ZNF814	ZNF814	MAFK
										NRF1
										CEBPB
										MYC
										FOXP1
										TP53
										CTCF
										FOXA1
										TWIST1
										FOS
										CTCF
										FOXA1
										CTCF
										CTCF
										TFDP1
										CEBPB
										FOSL1
										RELA
										EP300
										CTCF
										SFMBT1
										USF2
										CTCF
										CEBPB
										CTCF
										RAD21
										FOXA2
										BRD4
										GTF2F1
										RNF2
										CEBPB
										STAG1
										CDK9
										BRD4
										ETV4
										CTCF
										RBPJ
										NRF1
										CTCF
										EP300
										CTCF
										SPI1
										ZNF143
										CTCF
										GTF3C2
										FOXA1
										KDM1A
										RELA
										USF1
										SPI1
										BRD4
										RUNX1
										NANOG
										CTCF
										FOXM1
										ATF3
										UBN1
										ZNF143
										KDM1A
										REST
										HNF4A
										KMT2A
										RELA
										EP300
										GABPA
										MYC
										E2F1
										CTCF
										CREBBP
										CTCF
										NFIC
										TCF7L2
										ARID1B
										EGR1
										REST
										SPI1
										RCOR1
										SMARCA4
										TAL1
										CTCF
										RAD21
										SMAD3
										KMT2B
										TRIM28
										CREB1
										BRCA1
										TFAP2C
										STAT3
										TFAP2C
										HMBOX1
										CTCF
										CTCF
										SOX2
										STAG1
										ZBED1
										JUND
										CTCF
										ZBTB33
										KDM1A
										GABPA
										TERF1
										CTCF
										SMARCC1
										PRDM14
										AR
										STAG1
										ZEB2
										MAFK
										SP2
										KDM1A
										TCF7
										BRD3
										CEBPB
										LDB1
										TCF12
										DIDO1
										RUNX1
										GABPA
										TP63
										RAD21
										TRIM24
										CDK9
										MTA3
										TAL1
										RELA
										CTCF
										HDAC2
										ERG
										REST
										ZNF143
										NCOA1
										TAL1
										SIX5
										KDM1A
										NCOR
										SETDB1
										POU5F1
										STAG1
										ZBTB33
										ZNF24
										ATF1
										SRF
										TCF12
										CTCF
										ZNF143
										ETV6
										DAXX
										BRD4
										CTCF
										NR3C1
										ZKSCAN1
										MLLT1
										CTCF
										SIX5
										GATA2
										GATA2
										VDR
										HDAC1
										CEBPB
										STAT3
										DNMT3B
										TAF7
										CTCF
										TRIM24
										AHR
										STAG1
										GABPA
										MYC
										ATF3
										FOXA1
										MYC
										YY1
										RFX5
										BRD4
										CHD8
										PBX3
										ZFP36
										MBD1
										ZEB2
										CTCF
										STAT5B
										REST
										XBP1
										TBL1XR1
										ELF3
										KDM5A
										ETV1
										ZBTB7A
										CEBPB
										AR
										BRD2
										CTCFL
										CUX1
										CTCF
										CTCF
										NFE2L2
										GABPA
										CTCF
										TCF7L2
										CTCF
										ZNF24
										PKNOX1
										CTCF
										FOXA1
										ATF3
										TFDP1
										MED1
										KDM5B
										MYC
										CEBPB
										TP63
										IKZF1
										CTCF
										MEIS2
										CTCF
										JUND
										ARRB1
										CTCF
										SIX5
										ZNF143
										MYC
										ZNF143
										CTCF
										CTCF
										TP63
										CREB1
										PIAS1
										PAX8
										GATA4
										FOXA1
										NFYB
										USF1
										SIN3A
										CTCF
										BRD4
										FOXA1
										REST
										SOX2
										BRD4
										REST
										CDK8
										CTCF
										BRCA1
										BRCA1
										NR3C1
										CTCF
										ATF3
										CTCF
										RAD21
										CTCF
										BACH1
										NFYB
										CDK9
										CTCF
										CTCF
										SRF
										SMC3
										MYC
										SMC3
										CTCF
										MAX
										CTCF
										CREB1
										MYC
										NRF1
										HNF4A
										GATAD1
										CTCF
										GSPT2
										RELA
										FOS
										CBX1
										ZNF143
										RELA
										SIRT6
										TCF12
										IRF3
										GATA1
										ELF1
										USF1
										ERG
										TBL1XR1
										CTCF
										CTCF
										CTCF
										RCOR1
										ATF3
										E2F7
										NRF1
										TFAP4
										CTCF
										MITF
										MAZ
										MYC
										SPI1
										SPI1
										CTCF
										CTCF
										RAD21
										ZNF143
										BCL3
										MYC
										EBF1
										RAD21
										ZNF143
										CTCF
										ZC3H11A
										MYC
										CHD1
										KLF6
										REST
										MYC
										LMO2
										KLF4
										KDM5A
										ZBTB7A
										CTCF
										FOXK2
										NFE2
										MAZ
										CTCF
										CTCF
										CBFB
										CTCF
										CTCF
										CTCF
										YY1
										TCF7L2
										ZNF750
										EBF1
										JUND
										EP300
										FLI1
										FOXA1
										E2F1
										CTCF
										ERG
										CTCF
										ZFX
										ZBED1
										NR4A1
										CTCF
										FOS
										AR
										ZKSCAN1
										FOXM1
										SPI1
										NR2C2
										CTCF
										HDAC8
										HDAC8
										GABPA
										GATA6
										GATA3
										NR3C1
										ETV1
										GABPA
										RAD21
										CTCF
										KLF5
										EP300
										CTCF
										CSNK2A1
										ZNF384
										CTCF
										BCL6
										FOXA1
										CTCF
[truncated: 760 more rows]
