# Supplementary material for: MAGIC: A tool for predicting transcription factors and cofactors driving gene sets using ENCODE data
Source: PLoS Comput Biol. 2020 Apr 6;16(4):e1007800. doi: 10.1371/journal.pcbi.1007800 (PMC7162552; doi:10.1371/journal.pcbi.1007800)
Supplement: S7 Table — The first column contains proteins associated with CTCF extracted from the STRING database with a Combined Score>300. Subsequent columns contain ordered lists of Factors predicted to target the input list by the varous algorithms and associated libraries. (TXT) [file pcbi.1007800.s008.txt]

CTCF_interactors	MAGIC	CHEA3_ARCHS4	CHEA3_ENCODE	CHEA3_ENRICHR	CHEA3_GTEx	CHEA3_LITERATURE	CHEA3_ReMAP	Mean_Rank	Top_Rank	TFEA	ENRICHR
RARB	CTCF	LHX3	CTCF	TAL2	ZNF727	CTCF	CTCF	C11ORF95	LMX1B	CTCF	CTCF
TET2	CTCF	LMX1B	CTCF	ZSCAN1	PGR	SMAD3	SETDB1	PITX3	KLF12	HIF1A	CTCF
NFYA	CTCF	GMEB1	CTCF	TCF15	KLF12	TP53	MBD2	MYOD1	TAL2	CEBPB	CTCF
HOXA4	CTCF	INSM1	CTCF	MYOD1	TCF23	POU5F1	XBP1	LHX1	LHX3	AR	CTCF
HNRNPK	CTCF	ASCL5	CTCF	GFI1B	C11ORF95	MTF2	PRDM14	PITX2	PGR	CHD8	RAD21
TET3	CTCF	BARHL2	CTCF	YBX2	ZNF454	ZFP42	ZNF207	LBX1	ZSCAN1	SPI1	CTCF
TAL1	CTCF	FAM170A	CTCF	ZNF788P	HOXA10	POU5F1	STAT2	ZFP37	GMEB1	SPI1	CTCF
RELA	CTCF	FEZF1	CTCF	RXRG	ZBTB10	SETDB1	NFKB1	SIX2	ZNF727	PBX2	CTCF
BRCA1	CTCF	FOXN4	CTCF	PITX2	ZNF880	TP53	HES1	ZNF556	MYOD1	MYC	RAD21
ATF3	CTCF	KLF1	CTCF	TCF24	PAX7	OLIG2	ADNP	ZNF454	INSM1	FOXA1	CTCF
CEBPB	CTCF	LBX1	CTCF	FOXN4	PAX3	TP63	KMT2B	NEUROG1	TCF23	CTCF	CTCF
SMAD4	CTCF	MYF6	CTCF	HOXC5	ZNF385D	LYL1	TCF3	HOXD3	TCF15	FOXA1	CTCF
YBX1	CTCF	NEUROG1	CTCF	LHX6	PRDM5	MYBL2	SNAPC4	TAL2	ZNF517	FOXA1	CTCF
MYC	CTCF	PRDM12	CTCF	MYF5	MEF2C	CEBPB	STAT1	FOXM1	C11ORF95	CTCF	CTCF
IRF4	CTCF	SCRT2	CTCF	OSR2	CUX1	GFI1B	MAF	MYOG	CTCF	FOXA1	CTCF
TBX3	CTCF	SIX2	CTCF	DLX5	ZNF704	TET1	RARA	PAX3	ZNF788P	PIAS1	CTCF
AR	CTCF	TBX1	CTCF	DMRTB1	SIX1	SOX2	SMAD4	PAX7	SCRT2	RUNX2	CTCF
TCF3	CTCF	ZKSCAN7	CTCF	HOXC13	ZSCAN10	FOXP1	CREB3L1	ZNF843	ZNF880	NKX2-2	CTCF
GATA3	CTCF	ZNF517	CTCF	HOXD4	GLIS2	POU5F1	PRDM1	ZNF681	RXRG	AR	CTCF
NCOR1	CTCF	ARNTL2	CTCF	IRX2	ZNF676	ATF3	SREBF2	BARX2	BARHL2	FOXA1	CTCF
RBPJ	CTCF	DLX4	CTCF	MIXL1	HDX	ERG	MYNN	EBF3	ZBTB10	GATA2	CTCF
TET1	CTCF	E2F7	CTCF	FEZF1	ZNF362	NANOG	KLF1	ERG	SIX2	SPI1	CTCF
POU5F1	CTCF	EBF1	CTCF	GBX2	HEYL	SOX9	MYOD1	TCF23	ZNF454	SPI1	SMC3
POLR2A	CTCF	FOXI3	CTCF	FOXD3	RXRG	NR0B1	NFKB2	PGR	YBX2	FOXA1	CTCF
AGO1	CTCF	HMX1	CTCF	FOXD4	LHX9	NANOG	SP2	MYBL2	NEUROG1	STAG1	CTCF
POLR2H	CTCF	HOXA7	CTCF	PITX3	MYOG	SOX2	FLI1	MEOX2	HOXA10	BRD4	CTCF
RAD21	CTCF	HOXC12	CTCF	RAX2	TCF7L1	PAX6	IRF2	E2F7	GFI1B	STAT3	CTCF
DUX4	CTCF	INSM2	CTCF	ZNF682	EN1	MYC	PAX5	MAFA	FAM170A	BRD4	CTCF
JARID2	CTCF	L3MBTL1	CTCF	PHOX2A	ZNF660	IRF1	RUNX1	REXO4	ZNF676	ARNT	CTCF
POLR2G	CTCF	LHX1	CTCF	ZNF69	PITX2	HOXD13	STAT3	MYF5	ZNF69	FOXA1	CTCF
SIN3B	CTCF	LHX9	CTCF	ASCL2	ESR1	PRDM14	ZNF143	SOX18	SETDB1	CEBPB	CTCF
NR3C1	CTCF	NKX28	CTCF	BARX2	HOXA7	MNX1	SATB1	TFAP2B	ZKSCAN7	FOXA2	CTCF
TP53	CTCF	NKX63	CTCF	DMRT2	ZHX2	TCF3	MBD3	HOXA7	HDX	RUNX1	CTCF
RUNX3	CTCF	ONECUT2	CTCF	HOXB8	TAL2	ZIC3	NR5A2	ZBTB12	ZNF682	FOXA1	CTCF
CHD7	CTCF	ONECUT3	CTCF	IRF6	LBX1	GATA1	THAP1	LHX9	FEZF1	AR	CTCF
NOTCH1	CTCF	PAX2	CTCF	MSGN1	PITX3	STAT3	ZNF92	PAX1	MEF2C	XBP1	CTCF
GTF2I	CTCF	PAX6	CTCF	NR4A3	EMX2	ELF1	ZNF197	SHOX2	PHOX2A	GATA1	CTCF
YY1	CTCF	PITX2	CTCF	OVOL1	EBF3	CEBPA	KLF6	RXRG	MYF6	JUND	CTCF
TAF1	CTCF	PITX3	CTCF	PRDM9	ZNF511	STAT3	BCL6	TBX15	GLIS2	REST	CTCF
SUPT5H	CTCF	SIX1	CTCF	SOX17	SOX6	ERG	ZBTB7A	E2F1	FOXD4	RCOR1	CTCF
CHD8	CTCF	TBR1	CTCF	SOX7	MYOD1	SMAD1	ARNT	EBF1	KLF1	JUN	CTCF
HOXB1	CTCF	UNCX	CTCF	ZNF394	E2F8	TBX5	ASCL1	ZNF366	PRDM5	GATA2	CTCF
DAXX	CTCF	ZFP14	CTCF	ZNF454	TEAD4	KLF4	BCL11A	SIX1	PRDM12	EGLN2	CTCF
GTF3C2	CTCF	ZFP37	CTCF	ZNF681	HOXC9	NR3C1	EBF1	TEAD4	FOXD3	JUND	CTCF
SUZ12	CTCF	ZNF221	CTCF	ZNF85	MYF5	YY1	KLF4	ARNTL2	PAX7	ARNT	CTCF
CEBPA	CTCF	ZNF250	CTCF	ZNF98	SIX4	SPI1	SMAD3	MKX	LBX1	AR	CTCF
E2F4	CTCF	ZNF253	CTCF	E2F1	ZNF774	SPI1	TAL1	ZBTB5	ZNF385D	CBFB	CTCF
RAG1	CTCF	ZNF366	CTCF	E2F2	ZNF747	KLF4	TBX21	PRDM5	PITX3	FOXA1	CTCF
TFCP2L1	CTCF	ZNF497	CTCF	E2F4	ZNF843	STAT3	TFAP4	TCF15	MBD2	POU2F2	CTCF
PAX5	CTCF	ZNF526	CTCF	E2F7	SOX15	MECOM	ZEB1	DMRTA2	FOXN4	GATA2	CTCF
EP300	CTCF	ZNF606	CTCF	E2F8	ZBTB7C	TP63	ZHX1	GCM2	ZNF704	CREB1	CTCF
DMRT2	CTCF	ZNF681	CTCF	FOXM1	NFATC1	BCL11B	ZKSCAN1	STAT5A	OSR2	NR3C1	CTCF
SIX5	CTCF	ZNF682	CTCF	KLF14	ZNF556	GATA2	ELF5	MEOX1	ASCL5	CEBPB	CTCF
FOXA2	CTCF	ZNF69	CTCF	MBD4	ZNF568	TCF3	ESR2	ZNF486	CUX1	BRD4	CTCF
XPA	CTCF	ZNF696	CTCF	MESP2	DPRX	ZFX	TFAP2A	ZSCAN10	GBX2	FOXA1	CTCF
BPTF	CTCF	ZNF714	CTCF	MXD3	ZNF784	SALL4	GRHL2	TBX1	TBX1	FOXA1	CTCF
HOXD9	CTCF	ZNF785	CTCF	MYBL2	BHLHE23	SRF	RELA	NEUROG2	SIX1	CDK8	CTCF
KDM1A	CTCF	ZSCAN1	CTCF	MYCN	SOX18	KLF1	SIX2	IRX6	HOXD4	TRIM28	CTCF
PRDM2	CTCF	BARX2	CTCF	OVOL2	ERG	TAL1	SREBF1	POU2AF1	POU5F1	PBX3	CTCF
ELF3	CTCF	BATF3	CTCF	SHOX2	TBX1	POU5F1	BHLHE40	FOXD1	ZFP37	MAX	CTCF
TBL1XR1	CTCF	BNC1	CTCF	SIX2	ZXDA	SETDB1	CTCFL	FOXN4	PAX3	BRD4	CTCF
JUN	CTCF	CREB3L2	CTCF	ZBTB12	HES4	TAL1	GFI1B	ESR1	DMRTB1	ZNF263	CTCF
BAZ2B	CTCF	CXXC4	CTCF	ZFP37	HES2	KLF4	GTF2B	ZBTB7C	ZNF714	ATF3	CTCF
NANOG	CTCF	DMBX1	CTCF	ZIK1	GRHL3	NR1H3	KDM5B	ZNF69	ZSCAN10	SPI1	CTCF
POU2F2	CTCF	DMRT2	CTCF	ZNF354A	ZNF695	RUNX1	KLF5	YBX3	XBP1	XBP1	CTCF
ZFHX3	CTCF	DMRTA2	CTCF	ZNF843	GRHL1	STAT1	MITF	FOXC2	NKX63	CTCF	CTCF
ESR1	CTCF	DRGX	CTCF	ZSCAN5B	CENPA	GATA4	MXI1	PHF1	IRX2	FOXO1	CTCF
LIN28A	CTCF	EBF3	CTCF	CTCFL	PREB	WT1	MYB	PCGF2	DPRX	CDK8	CTCF
HDAC8	CTCF	ELF3	CTCF	E2F5	NPAS2	RARA	NEUROD1	GSC	ZNF526	CREB1	CTCF
TRIM28	CTCF	EOMES	CTCF	HOXD3	ATF2	TP63	SPI1	NR4A3	HOXC13	GATA2	CTCF
KDM5A	CTCF	FBXL19	CTCF	NHLH2	HOXD10	TCF21	TFAP2C	TAL1	TCF7L1	FOXA1	CTCF
STAT3	CTCF	FOXD2	CTCF	NR1I3	HOXD9	SRY	AHR	ZNF695	ESR1	MAX	CTCF
SOX2	EZH2	FOXE3	CTCF	PRDM5	HOXD4	ZNF263	AR	SOX17	MIXL1	CREBBP	CTCF
ARID5B	CTCF	FOXM1	CTCF	TFAP2B	IKZF2	SALL4	ARID2	PAX9	ZNF785	CREB1	CTCF
MAF	CTCF	FOXO1	CTCF	ZIC1	MSX1	KDM5B	ARID3A	TBX18	ERG	FOXA1	CTCF
TCF12	CTCF	FOXP1	CTCF	ZNF223	IRF4	ELF5	ARNTL	KLF5	RAX2	SPI1	CTCF
HDAC1	CTCF	GCM2	CTCF	DMRT1	RREB1	NANOG	ATF1	YBX2	ZNF253	CDK8	CTCF
CDK9	CTCF	HBP1	CTCF	FOXD4L1	ZBTB12	E2F1	ATF2	LHX8	SOX6	GTF2B	CTCF
SMARCA4	CTCF	HOXD3	CTCF	GATA5	PRDM13	ZNF274	ATF3	ZNF630	PRDM14	NKX3-1	CTCF
FOXA1	CTCF	HSF5	CTCF	HOXB13	PRDM1	FOXO3	ATF4	ZBTB25	CTCFL	CTCF	CTCF
MNT	CTCF	IRX5	CTCF	HOXD9	MEOX2	SPI1	ATF7	HOXD4	HOXC5	YY1	CTCF
DDX5	CTCF	KIN	CTCF	IRX6	HOXA1	SOX2	BACH1	OVOL1	ZNF221	MAX	CTCF
ESRRB	CTCF	KLF7	CTCF	LHX1	HOXA11	GATA2	BACH2	SOX7	HEYL	BRD4	CTCF
CIITA	RAD21	L3MBTL4	CTCF	ZNF367	AEBP1	DMRT1	BATF	MESP2	DLX5	CEBPB	CTCF
SMARCA5	CTCFL	LHX2	CTCF	ZNF519	GTF2IRD2B	TP63	BHLHE22	IRF4	ZNF606	EZH2	CTCF
SMARCC2	CTCF	LHX5	CTCF	ZNF90	CREB3L2	MYCN	BRF2	NR1I3	LHX9	TFAP2C	CTCF
EED	CTCF	MAFA	CTCF	HOXD11	ZNF212	CEBPB	CBX2	ZNF367	SMAD3	IRF4	RAD21
TBX5	CTCF	MAZ	CTCF	OTX1	GBX1	ZNF652	CDX2	CENPA	HOXA7	FOXA2	CTCF
BRD2	CTCF	MECOM	CTCF	OTX2	NKX26	RXRA	CEBPA	HOXC5	LHX6	PKNOX1	CTCF
CREBBP	CTCF	MNX1	CTCF	ZNF695	EBF2	SOX2	CEBPB	ZNF662	ZNF362	NFE2L2	CTCF
ETS1	CTCF	MTERF2	CTCF	FOXI2	ZNF703	PRDM16	CEBPD	HOXC10	UNCX	OCA2	RAD21
MXI1	CTCF	MYBL2	CTCF	ZNF486	KLF10	KLF1	CEBPG	ELF3	MYF5	MAFK	CTCFL
DNMT3B	RAD21	MYOD1	CTCF	ZNF786	ZFPM2	POU5F1	CEBPZ	PRDM1	E2F7	PIAS1	CTCF
STAG1	CTCF	MYOG	CTCF	FOXB1	MAFA	NANOG	CLOCK	NR1H3	ZNF660	NR2F1	RAD21
KDM6B	CTCFL	MYT1	CTCFL	TBXT	ZNF623	ESRRB	CREB1	HOXA10	TCF24	MED1	CTCF
NFYB	CTCF	NHLH2	CTCF	EVX1	DMRT3	ESR1	CREB3	HSF1	STAT2	STAT3	SMC3
TOP1	CTCF	NKX22	CTCF	ZNF311	ZBTB5	CRX	CREM	ZNF442	TBR1	FOXA1	CTCF
GATA2	CTCF	NR6A1	CTCF	GSC2	ZNF367	RUNX1	CUX1	ZNF727	ZNF843	MYC	GABPA
RCOR1	CTCF	OLIG3	CTCF	BARX1	ZFP37	MYC	CXXC4	INSM1	L3MBTL1	BRD2	CTCF
STAT1	CTCF	ONECUT1	CTCF	BSX	EHF	NEUROD2	DEAF1	POU5F1	SOX18	AR	CTCF
TCF7L2	CTCF	PATZ1	GABPA	HOXD12	NR1H3	PPARG	DUX4	PPARG	PITX2	YY1	CTCF
RNF2	CTCF	PAX1	SP2	LBX1	POU2AF1	FOXO1	E2F1	ZNF775	ZFP14	POU5F1	RAD21
TAF3	CTCF	PAX3	CTCF	RAX	BARX2	STAT3	E2F4	MECOM	ZNF747	SMC1A	CTCF
EHMT2	CTCF	PAX5	CTCF	FIGLA	ZBTB44	MYCN	E2F5	ZNF724	ZNF311	NFE2	CTCF
SMC1A	CTCF	PAX7	CTCF	FOXD4L3	FOXM1	ESR1	E2F6	MYF6	HMX1	FOS	CTCF
KAT2B	EZH2	PBX3	SP2	NEUROG1	HOXC10	FOXP2	E2F7	EBF2	EMX2	HNF4A	CTCF
HOXA9	CTCF	PDX1	TAL1	OTP	GSC	IRF8	EGR1	HOXA1	ZNF250	MAX	CTCF
GATA1	CTCF	PGR	CTCF	SOX1	MEIS2	FOXM1	EHF	SLC2A4RG	EVX1	CEBPB	RAD21
HOXC9	CTCF	PHOX2A	SP2	ZNF549	TBX6	NR3C1	ELF1	GRHL2	EBF3	SIN3A	RAD21
GABPA	CTCF	PHOX2B	CTCF	ALX3	ZNF423	TFAP2C	ELF3	ONECUT3	HOXC12	CTCF	CTCF
CREB1	CTCF	PLAGL1	CTCF	DBX1	FOXC2	AR	ELK1	ZNF671	FOXB1	TCF12	RAD21
DNMT1	CTCF	POU3F3	TAL1	HOXD13	FOXL1	MYC	ELK4	TCF7L1	ZNF207	USF1	CTCF
SPI1	CTCF	POU4F1	EGR1	NEUROG2	IKZF3	SMAD4	EOMES	GFI1B	FOXI3	RUNX3	RAD21
CTNNB1	ZNF143	PRDM16	CTCF	OLIG3	MEOX1	ESR2	EPAS1	CBX2	ZNF786	IKZF1	SP2
NCOR2	SUZ12	PROX1	EGR1	POU4F2	HOXB1	POU3F1	ERG	KLF1	TP53	RAD21	SMC3
SMC3	CTCF	RELA	PAX5	SOX30	SETBP1	HOXB7	ESR1	ZNF501	ONECUT3	BRD4	CTCF
JUND	CTCF	REXO4	ZNF143	ZNF331	NFIC	MYC	ESRRA	DRGX	SIX4	POU5F1	SMC3
HHEX	ZNF143	RFX3	E2F4	DLX6	ZBTB7A	IRF8	ETS1	NANOG	TBXT	PIAS1	SMC3
POU5F1B	CTCF	SHOX2	MYOG	HAND1	ZNF558	PDX1	ETV1	DMRT2	ZNF497	HSF1	ZC3H11A
CTCF	CTCF	SLC2A4RG	FOSL2	HOXC11	ZNF266	TCF7L2	ETV4	TCF3	GABPA	KDM5B	CTCF
RARA	CTCF	SOX1	TAL1	LHX5	ZNF491	SREBF1	ETV6	BARX1	ZNF486	CREB1	POLR2A
SMARCC1	CTCF	STAT5A	FOXM1	NRL	ZNF878	GATA3	FOS	PAX5	ZNF774	NR3C1	CTCF
USF1	CTCF	TBX15	TAL1	PRDM13	ZNF442	TP53	FOSL1	ZNF514	OTX2	ATF1	MYOG
NIPBL	CTCF	TERF2	TCF12	VAX2	ZNF431	KLF4	FOSL2	PRDM12	NFATC1	ERG	RAD21
TFAP2A	CTCF	TFAP2B	RXRA	ZNF14	ZNF208	STAT5A	FOXA1	E2F5	NFKB1	TFAP2C	CTCF
EZH2	CTCF	TFDP2	ARID3A	ZNF430	ZNF492	TCF3	FOXA2	ZNF714	EBF1	TCF12	MYOD1
HOXA3	TRIM22	THAP9	MYOD1	ZNF57	ZNF724	TCF7	FOXJ2	POU4F1	OTX1	PGR	ZC3H11A
KDM6A	BCLAF1	TIGD3	PAX5	ZNF674	ZNF283	STAT3	FOXK1	EGR1	ZXDA	FOXA1	FOSL2
KDM5B	CTCF	TLX2	ELF1	DMRTA2	ZNF649	RUNX2	FOXK2	ZBTB8A	HOXD11	TAL1	TCF12
FOS	CTCF	TLX3	GABPA	DRGX	ZNF347	E2F4	FOXM1	ZNF558	ZNF568	GABPA	GABPA
NFE2	CTCF	VSX1	MYC	EN2	ZNF331	PPARD	FOXO1	TLX3	LHX1	ERG	SP2
SMAD3	CTCF	WIZ	CUX1	ESX1	ZNF579	VDR	FOXP1	ZNF880	DMRT1	FOXA1	POLR2A
TRIM24	CTCF	YBX2	REST	GLI2	ZNF580	ELK1	FOXP2	E2F8	TEAD4	SP1	TAL1
GTF2B	CTCF	YBX3	ZEB1	HOXD1	ZNF71	SPI1	GABPA	ZFP82	DLX4	SPI1	ELK1
KDM2A	CTCF	ZBTB25	STAT5A	NR0B1	PAX1	REST	GATA1	BARHL2	HOXB13	FOXA2	ZBTB7A
MECP2	CTCF	ZBTB5	TCF12	PAX7	PPARA	JUN	GATA2	ATF3	ZNF784	TFAP2C	EGR1
CBX3	CTCF	ZBTB8A	ZNF143	PHOX2B	PRDM2	NR1I2	GATA3	GRHL3	PAX6	FOXA1	SMC3
HDAC2	CTCF	ZFHX2	MYC	POU3F2	ZBTB40	RARB	GATA4	HOXC9	E2F8	MLLT1	FOXM1
PAX6	CTCF	ZFHX4	MAFK	POU4F1	ZNF436	ESR1	GATA6	GATA1	GATA5	MAFG	TCF12
SETDB1	CTCF	ZFP64	TAL1	PRDM12	AHDC1	AR	GLYR1	DACH1	INSM2	AR	CTCF
CHD4	CTCF	ZFP82	TBP	PRDM14	ZNF684	VDR	HBP1	FOXA2	HES1	ELF1	EGR1
RXRA	CTCF	ZFP90	ELK1	TBX20	SCMH1	CDX2	HHEX	KMT2B	ZFP42	SPI1	CTCF
CXXC1	CTCF	ZIC4	ZNF384	TIGD4	DMRTA2	MYC	HIF1A	PPARD	ZBTB7C	SMC3	TAL1
MYBL2	CTCF	ZKSCAN3	ELK1	ZNF366	MYSM1	REST	HINFP	ZNF114	ARNTL2	FOS	SP2
ZBTB33	CTCF	ZKSCAN5	FOXP2	ZNF418	TBX15	ELK1	HMBOX1	NHLH2	ZHX2	RUNX1	TAL1
EBF1	CTCF	ZNF101	MYC	ZNF530	RORC	SALL4	HMGN3	RELA	IRX6	FOXA1	MYOG
SATB1	CTCF	ZNF114	EBF1	ZNF556	ETV3L	GATA1	HNF1B	TIGD3	BHLHE23	ESR1	ELF1
KMT2B	CTCF	ZNF157	MEF2C	ZNF714	NR1I3	TBX3	HNF4A	PROX1	ZNF366	NFKB1	PAX5
RUNX2	CTCF	ZNF19	RELA	ETV3L	MIXL1	FOXP3	HNF4G	ZNF786	SHOX2	MAZ	TAF1
TEAD4	CTCF	ZNF2	ZBTB7A	GATA4	ZNF124	SOX2	HOXA9	EN2	ONECUT2	CEBPB	EP300
BATF	CTCF	ZNF205	ESRRA	HAND2	ZNF672	NR4A2	HOXB13	ZNF423	HOXD9	ESR1	ZC3H11A
SMAD1	SP2	ZNF230	MAFK	LHX8	MSGN1	E2F7	HOXB7	HOXC6	ZNF511	PIAS1	POLR2A
STAT2	CTCF	ZNF234	JUND	MAFA	OSR1	ZNF217	HOXC11	ONECUT2	NKX28	AR	TCF12
UBTF	CTCF	ZNF257	EGR1	PAX3	SIX2	EOMES	HSF1	PAX6	FOXI2	GFI1B	TCF3
MAFB	CTCF	ZNF286B	ETS1	PAX4	MEIS1	GATA6	IKZF1	ETS1	MYOG	POU2F2	EP300
SIN3A	CTCF	ZNF329	MAFK	PAX9	LBX2	MYC	IRF1	HOXD13	ADNP	TAL1	POLR2AphosphoS5
ZBED1	CTCF	ZNF385C	POU2F2	POU3F4	ZNF514	YY1	IRF3	ZNF595	ZNF696	AR	EP300
NCOA3	RAD21	ZNF419	YY1	RBPJL	PAX8	ESR1	IRF4	ZNF726	SP2	GATA2	MAFK
POLR2B	CTCF	ZNF425	E2F4	TBX10	FOXD4L1	REST	IRF9	ZBTB32	PAX2	GATA2	RAD21
KAT2A	CTCF	ZNF43	TEAD4	TBX4	TFCP2L1	AR	JUN	ZNF215	EN1	AR	ZBTB7A
RFX5	CTCF	ZNF454	GATA2	ZNF100	HOXD11	POU3F2	JUNB	GTF2IRD1	ZNF354A	JUN	MYOD1
HOXA10	RNF2	ZNF48	GATA3	ZNF138	HOXD3	FOXA1	JUND	TBP	ZNF556	MAX	ZKSCAN1
CHD1	ZNF143	ZNF486	TCF7L2	ZNF488	FEV	CDX2	KLF13	MEIS1	TFAP2B	MYC	GATA2
AGO2	CTCF	ZNF506	SP1	ZNF670	ZNF860	FOXM1	KLF3	ZNF492	ZNF681	GATA3	POLR2A
RBBP5	CTCF	ZNF527	CREB1	ZNF671	ZNF501	RUNX1	KLF9	ZNF100	HOXC9	FOXA1	ELK1
ASH2L	EZH2	ZNF543	GABPA	ZNF761	ZBED2	BACH1	KMT2A	SETDB1	ZNF543	MYCN	BCLAF1
TBP	CTCF	ZNF544	MYC	ASCL3	USF3	TCF21	LEF1	E2F4	E2F5	AHR	HCFC1
TAF7	CTCF	ZNF556	MYC	CBX2	KLF15	DMRT1	LHX2	AR	MTF2	FOXA1	NFIC
USF2	ZEB1	ZNF558	JUND	EBF3	ZBTB38	AHR	LYL1	TBR1	ZBTB5	FOXP1	POLR2AphosphoS5
PBX1	ZEB1	ZNF587B	NR3C1	ESR2	LCORL	FOXO3	MAFB	PRDM13	KMT2B	ZNF143	POLR2A
REST	RELA	ZNF595	E2F4	FOXN1	NEUROG2	CREB1	MAFF	LHX5	ZNF695	CEBPB	FOSL1
MYB	CTCF	ZNF598	TBP	FOXO6	SMAD1	KLF4	MAFG	CRX	SOX15	TBP	CTCF
CENPB	CTCF	ZNF605	CEBPB	HES3	FOXD1	MEIS1	MAFK	SMAD1	ZNF43	SPI1	ZNF143
FOXD3	CTCF	ZNF608	MYC	IRX4	ZBED3	E4F1	MAX	ZBED3	ZNF519	NR3C1	MYC
THRB	EZH2	ZNF616	ARID3A	KLF15	PRDM6	GATA1	MAZ	BCL6B	ZIC1	TP53	STAT1
HCFC1	PAX5	ZNF620	GATA1	KLF8	PITX1	IKZF1	MBD4	TIGD7	HOXA11	PAX5	RAD21
FOXH1	CTCF	ZNF625	REST	MEOX2	NEUROG1	SMAD3	MEF2A	HES2	ZNF587B	CREM	RELA
ATRX	PAX5	ZNF629	TCF12	MKX	EBF1	TP53	MEF2B	ZNF90	ZNF367	RUNX1	RXRA
BRD4	CTCF	ZNF630	REST	MYB	FOXC1	TCF4	MEF2C	TGIF2	ZBTB12	JUN	EZH2
CBX1	RELA	ZNF662	TCF7L2	MYBL1	GCM2	SOX2	MEIS1	ZNF835	ZNF527	AR	BHLHE40
HMGA2	TCF3	ZNF669	TFAP2A	MYF6	ZSCAN23	CEBPA	MEIS2	ZNF774	CREB3L2	MAX	TAF1
E2F6	CTCF	ZNF671	MXI1	ONECUT2	PHF1	TBP	MNT	NFE2	HOXD3	FOXA1	YY1
SMARCB1	PAX5	ZNF737	CUX1	POU5F1	PPARD	SOX9	MYBL2	ELK1	ZNF793	ERG	RCOR1
MYOD1	CTCF	ZNF771	JUN	PRDM1	FOXP4	ETS1	MYC	MITF	TCF3	FOXA1	POLR2AphosphoS5
NCOA6	PAX5	ZNF772	TEAD4	SALL4	ZNF318	TFEB	MYCN	ZNF544	HES4	CDK9	TBL1XR1
BRD3	CTCF	ZNF776	TEAD4	SOHLH1	TFAP2B	GATA2	NANOG	ZNF257	ZNF662	DPF2	GATA1
LMO2	POU2F2	ZNF777	TCF12	SOX11	TBX18	SALL1	NCOA1	THAP11	FOXC2	YY1	TCF3
VDR	CTCF	ZNF786	MYBL2	TBX15	RFX6	PPARG	NCOA2	FEZF1	ZBTB25	CREB3L1	ARID3A
HNF4A	POU2F2	ZNF790	MAX	TBX5	HEY2	WT1	NCOA3	PBX3	ZNF90	ZKSCAN1	MBD4
KMT2A	CTCF	ZNF791	MAZ	TEAD4	HIVEP2	ARNT	NFATC1	ZIC1	MSX1	SPI1	RXRA
SMAD5	EED	ZNF793	E2F4	THAP10	MAFK	ETV2	NFE2	WT1	ZKSCAN3	MYC	POLR2A
ELK4	CTCF	ZNF8	MEF2A	ZBTB7C	AHR	YY1	NFE2L1	ASCL5	FOXD4L1	ETS1	EZH2
MAFK	CTCF	ZNF813	ZBTB7A	ZIC3	MLXIPL	HSF1	NFE2L2	PHOX2A	ZNF208	ONECUT1	STAT5A
MYCN	SMARCA5	ZNF821	ZKSCAN1	ZIC5	GTF2IRD2	GRHL2	NFIC	DPRX	TAL1	FOS	CEBPD
TFAP2C	CTCF	ZNF850	STAT1	ZNF107	ZNF804B	MITF	NFYA	PRDM16	ZNF813	SIN3A	CHD1
JAZF1	POU2F2	ZNF891	CEBPB	ZNF20	DLX6	PPARG	NFYB	GTF2B	ZNF442	RUNX1	ZC3H11A
GATA4	RELA	ZSCAN2	ETS1	ZNF300	ZNF655	THAP11	NME2	ZNF682	ZFP64	RUNX1	ETS1
LDB1	CTCF	ZSCAN22	RFX5	ZNF433	ZNF777	CREB1	NR1H2	RARG	NHLH2	CXXC4	MAZ
ARID1A	CTCF	AHRR	CEBPB	ZNF502	SOX17	THRA	NR1H3	PATZ1	FOXL1	SOX2	TAL1
ONECUT1	CTCF	ARID3C	RFX5	ZNF565	PLAG1	KLF5	NR2C2	HEY2	THAP9	USF1	CUX1
PKNOX1	EBF1	ARID5A	RFX5	ZNF606	TERF1	CUX1	NR2F1	ZNF844	SNAPC4	MAFK	RFX5
	EBF1	ARX	ELK1	ZNF619	GRHL2	CREB1	NR2F2	GBX1	OVOL2	FOXA1	TAF1
	SUZ12	ASCL3	TCF12	ZNF648	ZFAT	EOMES	NR2F6	ZNF639	MEIS2	MAX	POLR2A
	SMARCA5	ATOH1	MAX	ZNF680	HSF1	POU5F1	NR3C1	ZNF814	ZKSCAN5	CDK8	TBP
	POU5F1	BACH2	ATF2	ZNF775	NFIB	OLIG2	NR4A1	HOXC8	ZNF623	TEAD4	EZH2
	CTCF	BARX1	GATA1	ZNF835	PAX5	MEIS1	NRF1	ZNF497	ZBTB8A	YY1	MYC
	CTCF	BATF	MAFK	ARNTL2	NR4A3	VDR	ONECUT1	CUX1	MYCN	TFAP2C	REST
	PAX5	BCL6B	ELF1	ATF3	REXO4	STAT3	OTX2	ZNF785	ZNF580	TFAP2C	REST
	CTCF	BNC2	TBP	BATF3	MKX	RUNX2	OVOL2	SIX3	ZNF772	SMAD1	TBP
	CTCF	CBX2	SPI1	BCL6B	HHEX	FOXM1	PAX6	GATA4	ZIK1	RELA	KAT2B
	RELA	CCDC169SOHLH2	GATA1	DLX3	TCF7L2	STAT6	PAX8	HOXD8	AEBP1	GABPA	STAT1
	CTCF	CENPA	ETS1	EGR1	HMX3	HNF4A	PBX2	ZNF19	L3MBTL4	CTCF	TFAP2A
	CTCF	CENPBD1	MBD4	EGR2	HMX2	GLI1	PBX3	ZNF527	SOX7	FOSL2	CHD2
	CTCF	CREB1	GATA1	ELF3	FOXI2	RBPJ	PCGF2	GBX2	SETBP1	MAX	SIN3A
	CTCF	CTCF	MAFK	FOSB	VENTX	SPI1	PDX1	ZSCAN1	ZNF669	CEBPD	RELA
	ZNF143	DACH1	RELA	GLI1	OVOL1	EGR1	PGR	TBX5	KLF14	YY1	SP1
	EZH2	DLX3	CTCF	GRHL2	ARNTL2	MYB	PKNOX1	NFYB	RARA	RBBP5	POLR2A
	CTCF	DPF1	TBP	HEY2	ATF1	CLOCK	POU2F1	BATF	ZNF329	BCLAF1	CEBPB
	POU5F1	DPF3	MYC	HOXB9	NR4A1	GATA2	POU2F2	EN1	ZFP82	MED1	IRF1
	CHD4	E2F1	MXI1	HOXC10	RARG	FOXP3	POU4F2	SALL4	ZNF223	IRF4	GTF2F1
	SP2	E2F2	TCF3	HOXC8	ATF7	ELF1	POU5F1	VSX1	ZNF616	AFF4	POLR2A
	HDAC2	E2F5	FOSL1	HOXD10	HOXC6	TCF4	PPARG	KDM5B	ZNF331	AR	CTCF
	EZH2	EBF2	JUN	IRX1	HOXC8	HOXA2	PROX1	HAND2	LYL1	CEBPB	UBTF
	CTCF	EGR4	GATA2	IRX3	E2F7	VDR	RBPJ	CEBPA	KIN	FOXA1	GABPA
	RAD21	ELF5	STAT2	MSX2	GTF3A	NFIB	RELB	OLIG3	NR1H3	SNAI2	HCFC1
	CTCF	ELK1	YY1	MYOG	KLF5	CREM	REST	ZNF506	ZSCAN2	FOXA1	TBP
	CTCF	EN2	MYOG	NANOG	TFDP1	HOXC9	RFX1	ETV3L	GBX1	RUNX1	E2F4
	CTCF	ERF	MAX	NFE2	NRL	RARG	RFX2	PBX4	HOXB8	BRD4	MAX
	RAD21	ERG	CREB1	NFKB2	PAX9	KLF5	RFX5	ZNF266	FBXL19	SOX2	MEF2A
	EBF1	ESR1	YY1	NPAS4	ZBTB25	E2F4	RUNX2	ZNF286B	HOXD10	MEIS2	RCOR1
	RXRA	ETS1	MAZ	NR1H3	DPF3	RUNX1	RUNX3	EHF	STAT1	FOS	TBP
	CTCF	ETV2	MAZ	NR4A2	MESP1	GATA1	RXRA	FOSL1	EGR1	CEBPB	STAT2
	CTCF	EVX2	JUND	PBX4	TIGD7	FOXM1	SIX5	FEV	ZNF579	FOXA1	PAX5
	POU5F1	FEV	FOSL2	RFX5	ZNF764	CEBPB	SMAD1	POU4F2	DMRT2	TAF1	MYC
	ZNF574	FOSL2	BATF	SETDB2	ZNF629	AR	SMAD5	PAX8	RELA	TEAD4	TCF12
	CTCF	FOXB1	STAT1	SOX18	ZNF646	GBX2	SNAI2	ONECUT1	NFIC	CREB1	NRF1
	CTCF	FOXC1	NFIC	SP6	THAP11	EGR1	SOX10	TBX4	NR4A3	HDAC1	TAF1
	CTCF	FOXC2	FOSL1	SP7	ZFHX3	ETS2	SOX11	BHLHE23	ZNF737	PGR	POLR2AphosphoS5
	CTCF	FOXD1	ZBTB7A	TCF23	ZNF469	NFE2L2	SOX13	STAT1	ZNF71	SPI1	ETS1
	RAD21	FOXE1	NANOG	TGIF1	HIC1	ERG	SOX2	HEYL	IRF6	GATA1	RFX5
	CTCF	FOXO6	FOXA1	TIGD3	ZNF287	NFE2L2	SOX6	ZNF208	MTERF2	SPI1	POLR2AphosphoS2
	CTCF	FOXQ1	RXRA	TRAFD1	STAT5A	SPI1	SOX9	MTERF3	MEOX2	FOXA2	CCNT2
	CTCF	GATA1	FOSL2	TWIST1	GATA6	VDR	SP1	ZNF511	MBD4	ATF7	POLR2A
	EZH2	GBX2	TCF3	ZBTB32	MBD1	GABPA	SP4	SPIB	ZNF425	BCL6	RCOR1
	CTCF	GLYR1	ATF3	ZFP2	ZNF562	SMAD4	SPIB	HOXC11	GSC	SPI1	MAZ
	EBF1	GRHL3	BACH1	ZFP28	ZNF823	TEAD4	SRF	KLF2	MAF	TFAP2C	CUX1
	CTCF	GSC	BHLHE40	ZIC2	ZNF93	TET1	STAT5A	ZNF747	ZNF19	CEBPB	CREB1
	RAD21	GTF2IRD1	USF2	ZNF215	ZNF257	RELA	STAT5B	EGR4	SOX17	NKX3-1	FOXA1
	CTCF	HAND2	RELA	ZNF226	ZNF681	NANOG	TBXT	L3MBTL1	PPARA	NFE2	RCOR1
	CTCF	HES2	TBP	ZNF273	CEBPA	EGR1	TBP	IRF6	ZNF286B	NIPBL	POLR2A
	CTCF	HES6	BHLHE40	ZNF280A	ZNF383	IRF1	TCF12	ZNF850	GTF2IRD2B	GABPA	E2F4
	TRIM22	HEYL	MYC	ZNF385C	ZNF526	BCL6	TCF4	MYPOP	OLIG2	GATA4	JUND
	CTCF	HIVEP3	ZNF143	ZNF442	SPIB	HOXB4	TCF7	ZNF618	ZNF850	FOSL2	BHLHE40
	CTCF	HMG20B	YY1	ZNF560	ZNF615	SRY	TCF7L2	SCRT2	DMRT3	BRD4	ZMIZ1
	CTCF	HOXA1	ZKSCAN1	ZNF578	ZNF160	PBX1	TEAD1	MYB	NR1I3	TARDBP	EP300
	FOXP2	HOXA10	GATA3	ZNF582	ZSCAN5C	GATA3	TEAD2	NFATC1	ZNF385C	JUNB	RELA
	EZH2	HOXB8	JUN	ZNF830	DUXA	GATA4	TEAD4	FOXE1	MEOX1	RAD21	MXI1
	CTCF	HOXC10	NFIC	ZSCAN10	ZNF256	WT1	TERF1	SIM1	BARX2	GATA3	RCOR1
	CTCF	HOXC11	FOS	ZUP1	ZNF544	KLF5	TERF2	ARID3C	ZFP90	CTCF	HCFC1
	CTCF	HOXC13	RXRA	FOXB2	ZNF497	ELK3	TET3	FOXS1	EBF2	CTCF	POLR2A
	EGR1	HOXC5	YY1	ETV7	ZNF584	RBPJ	TFDP1	FOXP1	MSGN1	KLF9	GATA1
	MYC	HOXC6	ESR1	EVX2	TCF15	FLI1	TGIF2	GATA2	ZNF625	MAFF	SIN3A
	EGR1	HOXD13	IRF1	NOTO	FOXS1	SOX11	THAP11	TFCP2L1	SMAD4	MYC	MAZ
	TRIM22	HSFX2	MAFK	HMX1	E2F1	MYBL1	TP53	FOXC1	ZNF283	NR2F2	SIN3A
	CTCF	IKZF2	NFIC	POU4F3	MYBL2	NANOG	TP63	CREB1	NKX26	CTCF	USF2
	HDAC2	IRF4	MAX	TLX2	SALL4	FLI1	TWIST1	HES4	ZNF101	FOXA1	GATA1
	TCF12	IRF6	TAL1	VSX2	SLC2A4RG	ESR1	USF1	ZIC4	ZSCAN5B	CTCF	NRF1
	ZNF687	IRF8	MAFK	DMRT3	SIM2	E2F1	USF2	ZNF823	ZBTB44	RAD21	MXI1
	RAD21	IRX1	YY1	GSX1	THAP7	STAT4	VDR	MEF2C	TERF2	BHLHE40	MAZ
	CTCF	IRX3	RELA	PAX1	ZNF70	SMAD4	YY1	NKX25	MAFA	EED	EP300
	REST	IRX4	CTCF	SIX6	ZNF41	HNF4A	ZBED1	POU4F3	E2F4	ELF1	RCOR1
	CTCF	IRX6	MAZ	TLX3	ZXDB	TP53	ZBTB11	NR2F2	PAX5	STAT1	USF2
	EGR1	ISL2	GABPA	FERD3L	AR	MYC	ZBTB16	HOXD9	ZNF234	JUND	TCF7L2
	CTCF	KLF5	GABPA	GBX1	SKI	CEBPD	ZBTB33	MTF2	ZNF649	PDX1	YY1
	POLR2A	LHX8	ELF1	GCM2	PRDM16	MYCN	ZC3H8	UNCX	MESP2	ESR1	MAX
	BHLHE40	MBD3	GATA3	HELT	LIN28A	MEF2A	ZEB2	TFDP1	SLC2A4RG	AR	POLR2A
	BHLHE40	MEF2B	SPI1	TLX1	FOXJ3	SOX17	ZFX	IKZF2	IKZF3	FOXA1	USF2
	RAD21	MEOX1	JUND	ZNF101	GPBP1L1	SPI1	ZHX2	ZNF878	MXD3	MAX	UBTF
	EZH2	MEOX2	STAT1	ASCL4	TAL1	JUND	ZNF165	PRDM6	PRDM1	FOXA2	POU2F2
	SUZ12	MESP2	MYOD1	DMBX1	GLIS1	FOXA2	ZNF175	ZNF93	MYBL2	BRD4	TBP
	TCF12	MKX	MAX	FOXD4L6	JUN	PPARD	ZNF217	FOXO1	IRF4	NR3C1	TCF12
	BCL3	MLXIPL	SPI1	FOXL2	NFIA	STAT3	ZNF24	ELF5	ZNF257	AFF4	RFX5
	SUZ12	MSANTD1	SRF	GSC	LHX8	TFAP2A	ZNF263	E2F2	ZNF347	NANOG	ELK1
	IKZF1	MSC	ESR1	PAX2	ZNF326	STAT6	ZNF274	NRL	OVOL1	AFF4	HCFC1
	TRIM28	MSX2	ZNF384	SP110	BARHL2	FOXA1	ZNF318	SOX15	ZNF419	PAX5	RCOR1
	REST	MTERF3	E2F4	VSX1	MTF2	MYC	ZNF335	ZNF541	GRHL1	JMJD1C	MYBL2
	REST	MYF5	REST	ZIC4	RFX5	HIF1A	ZNF384	ELF1	FOXP1	BRD4	CREB1
	SIN3A	MYPOP	TFAP2C	ZNF511	ZBTB7B	KLF2	ZNF584	TFDP2	ZNF98	CREBBP	ZBTB7A
	TCF12	NANOG	STAT3	DMRTC2	ASH1L	FOXP1	ZNF589	MSGN1	PAX1	FOXA1	BHLHE40
	TRIM22	NEUROG2	MAZ	EN1	MEF2D	EGR1	ZNF592	ZNF274	ZNF791	CBX1	POLR2A
	RBM22	NFE2	ZNF263	ISL2	ZNF648	PPARG	ZNF639	ZBED2	HOXA1	KDM4C	MAFK
	RAD21	NFE2L3	ZNF143	LMX1B	ELF3	NANOG	ZNF644	MAFK	FOXO1	FOXA1	BCL3
	XRCC5	NFKB1	ZNF384	ONECUT3	KDM5B	E2F1	ZNF740	AHRR	CREB3L1	CBX3	MAFK
	ZNF592	NHLH1	TCF7L2	POU3F3	SOX13	SREBF2	ZNF750	POU3F4	E2F2	FOXA1	NRF1
	CTCF	NKX23	RFX5	SIX3	ATF3	FOXO1	ZNF766	ZNF629	CENPA	SMARCA4	RELA
	TCF12	NKX61	RELA	SRY	PROX1	POU5F1	ZNF83	CTCFL	ASCL2	CTCF	HMGN3
	NANOG	NME2	FOS	TIGD7	HLX	TP53	ZZZ3	NKX63	IKZF2	AR	CHD2
	RAD21	NPAS3	PAX5	AIRE	ZNF496	SOX2		TCF7L2	PRDM9	CHD1	TCF12
	SIN3A	NR0B1	BCL11A	ATOH1	E2F6	NANOG		DLX6	WIZ	MAFK	SMC3
	IKZF1	NR1I3	TCF12	BATF2	SIX3	PPARD		HSFX2	ATF2	AR	EP300
	PAX5	NR3C1	E2F4	CDX2	EGR4	DACH1		ZNF221	FOXM1	RUNX1	CHD2
	EZH2	NR4A3	YY1	CRX	KCMF1	SOX9		EOMES	ZNF891	TBX21	SIN3A
	RUNX3	OTX1	JUND	ESRRB	HOXD8	JUN		DMBX1	ZNF212	HDAC2	CHD2
	SPI1	OVOL1	PRDM1	FEZF2	NFE2L2	PRDM5		PDX1	E2F1	ERG	TBL1XR1
	CEBPB	PA2G4	MYC	FOXA2	PPARG	DLX4		ZNF121	ZSCAN22	TERF1	MTA3
	RAD21	PAX4	BHLHE40	FOXI1	ZNF662	AR		ZFHX4	TP63	STAT3	RELA
	SPI1	PAX9	MYC	HOXA13	ZNF502	FOXP2		PA2G4	ZNF558	NR2C2	MXI1
	SIN3A	PBX4	E2F6	LMX1A	HESX1			TET1	SREBF2	RAD21	CHD7
	BCL3	PCGF2	GATA1	NR2E1	MITF			ZNF345	TFDP2	SMC3	POLR2A
	POLR2A	PHF1	JUND	NRF1	FOXP1			FBXL19	ZNF143	YY1	MAZ
	HDAC2	PKNOX1	JUN	POU3F1	ZNF717			ZNF606	HOXC10	RCOR1	TAF1
	CTCF	POU2AF1	MAX	TGIF2	ARGFX			BNC1	ZNF595	FLI1	ZKSCAN1
	FOXP2	POU2F2	CREB1	ZNF662	ZXDC			ETV2	ZNF394	ERG	WRNIP1
	REST	POU3F1	JUND	ZNF667	GATA2			ZNF625	ZNF266	CDK8	NFIC
	RCOR1	POU4F2	GABPA	ZSCAN4	SHOX2			HMGA2	LHX2	ERG	MAFK
	CEBPB	POU4F3	SRF	ALX1	ZNF639			ZHX2	ZFPM2	AR	TAF1
	SIN3A	POU5F1	SIX5	ALX4	NKX11			TBXT	ZNF85	TP63	REST
	REST	POU6F2	BHLHE40	AR	TIGD2			BHLHE40	POU3F3	NR3C1	MEF2C
	RUNX3	PPARD	GATA2	CENPT	AHRR			MLXIPL	MYT1	GABPA	TAF1
	RAD21	PPARG	RFX5	DBX2	ZNF366			SCMH1	ZNF491	MED1	POLR2A
	CEBPB	PRR12	RFX5	DPF1	NR2F1			MYC	BARX1	NFRKB	EZH2
	RAD21	RARG	FLI1	E2F3	EGR1			FOXE3	ZNF544	KDM5B	FOS
	BCL11A	RELB	FOXA1	ERG	TLX3			ZSCAN9	MYNN	RAD21	TBP
	SIN3A	REPIN1	ELF1	FOXE1	NKX25			NKX23	ZNF724	HNF4A	YY1
	TRIM28	RFX2	IRF3	HNF1B	ZNF354B			FIGLA	GSC2	MYC	TFAP2C
	CEBPB	RFX4	ATF1	HOXA9	ZNF354C			HBP1	ZNF605	MYB	HDAC2
	RBFOX2	RFX6	NRF1	INSM1	ZFP62			CTCF	ZNF423	AR	FOXP2
	PAX5	RORA	REST	IRF1	RXRB			DMRTA1	DMBX1	CREB1	E2F6
	GABPA	RORC	USF2	LBX2	HMGA1			PRDM14	RAX	SIN3A	MAX
	POLR2A	RXRG	STAT3	LHX2	TRERF1			FOXL1	HES2	TP63	RELA
	EZH2	SIM1	CREB1	ONECUT1	GCM1			ZNF226	HOXD12	CHD2	MAX
	SMARCA4	SIX6	REST	PKNOX2	BACH2			ZNF568	ZNF506	TAL1	PML
	POLR2A	SKOR1	CREB1	PLAG1	FOXO3			RFX5	SOX1	MXI1	MAZ
	ZNF143	SMAD1	ZBTB33	SALL3	TBXT			ZNF582	POU2AF1	TAF1	POLR2A
	REST	SNAPC4	NFATC1	SATB2	ZNF12			PLAGL1	ZNF620	SPI1	ZNF143
	POLR2A	SNAPC5	GATA2	SCRT2	ETV1			HSF5	ZNF703	RBBP5	MYC
	RAD21	SOX12	POU2F2	SETDB1	HOXA2			ZNF250	BSX	CDK9	ZNF143
	RFX5	SOX18	FOSL1	SHOX	TBX20			ZNF354C	ZNF114	PHF8	UBTF
	MEF2C	SOX4	RUNX3	SIM1	ZNF736			GLIS1	ZNF8	JUND	USF2
	PHF8	SOX7	MYC	TBR1	ZNF117			ZNF526	ZNF492	MAX	ESRRA
	REST	SP9	NFYB	TBX22	GTF2IRD1			ZNF331	FIGLA	MYC	ARID3A
	ELF1	SPIB	FOSL1	TCF3	DMTF1			EGR2	ZNF777	RAD21	ZKSCAN1
	POLR2A	SPZ1	MXI1	TERF1	ZNF3			TBX6	ZNF431	MAFK	FOSL2
	MYC	ST18	ELK4	TERF2	HBP1			HOXA2	ALX3	KDM5B	ZNF384
	ELF1	TAL1	NR3C1	TFAP2D	CHCHD3			ZNF703	RREB1	SMC3	GTF2F1
	RAD21	TAL2	HSF1	ZBTB5	ZNF783			CCDC169SOHLH2	ZNF776	BATF	ZNF263
	TAF1	TBX18	REST	ZKSCAN4	ZNF467			TERF2	FOXD4L3	ELL2	GATA2
	POLR2A	TBX19	FOS	ZNF177	ZNF775			MESP1	ZBTB7A	MED1	JUN
	RAD21	TBX4	PBX3	ZNF202	EN2			PHOX2B	NFKB2	TCF7L2	MAX
	POLR2A	TBX6	NFYA	ZNF232	SOX7			TFAP4	ZNF549	CTCF	MAFK
	SPI1	TCF15	REST	ZNF296	BRF2			FOXD3	NPAS2	NR2F1	NFE2
	POLR2A	TCF23	MXI1	ZNF446	ZFHX4			CXXC4	ZNF2	YY1	HCFC1
	EP300	TCF3	ATF3	ZNF473	MTERF3			ZNF34	HOXD13	SMARCB1	YY1
	POLR2A	TCF7L1	RELA	ZNF479	OSR2			MAZ	PRDM13	ZEB1	MAZ
	ZNF143	TEAD4	MAX	ZNF485	ZNF34			FOXI2	PROX1	TBL1X	ATF3
	RAD21	TFCP2L1	USF1	ZNF541	ZNF7			EVX2	PREB	FOXA1	E2F4
	TAF1	TGIF2	USF1	ZNF573	ZNF16			MNX1	GCM2	ELF3	FOXP2
	RBBP5	THAP2	YY1	ZSCAN16	GLIS3			TERF1	TET1	NEUROD1	CEBPB
	SPI1	THAP4	TCF12	ARNT2	DMRTA1			NR6A1	KLF10	ELL2	POLR2A
	CTCF	TIGD6	NR2F2	CDX4	ARID3C			VENTX	ZNF674	NR2F2	MYC
	POLR2A	TP63	FOS	DACH1	CREB3			ZNF140	ZNF157	ZBTB7A	GATA3
	CBX1	TP73	ELF1	DLX1	FOXE1			SOX30	HOXB1	MAFF	POLR2AphosphoS5
	GATAD2B	TPRX1	SP1	EBF4	ZNF618			ZNF92	YBX3	FOXA1	NFIC
	MEF2C	TSHZ2	ZNF384	ELF5	NR6A1			OSR2	OTP	TCF12	BRCA1
	SP1	VAX1	CEBPB	ESRRG	ZBTB43			OTX2	VAX2	FOXA1	ZNF384
	KDM1A	VENTX	BCL11A	FOXG1	GFI1B			VAX1	TBX20	BHLHE40	SP4
	EP300	XPA	MAX	FOXH1	ZNF485			HOXB8	ZNF878	MAZ	ZNF384
	POLR2A	YBX1	BHLHE40	GATA3	ZNF32			ZNF385D	POU4F1	TAF1	POLR2AphosphoS5
	POLR2A	ZBED3	HNF4A	HES1	EGR2			ZNF584	NEUROG2	ARID2	MAX
	MYC	ZBED5	MAX	HNF4G	PCGF6			ZNF160	TBX6	RAD21	ELF1
	SMC3	ZBTB12	MAX	HOXA1	NKX12			ZSCAN22	SOX30	MED1	GATA1
	MYC	ZBTB3	NR2F2	HOXA2	ZNF215			HIF1A	GRHL3	MED1	REST
	POLR2A	ZBTB32	FOXA2	HOXA7	WT1			MBD4	EHF	STAG1	NELFE
	PRDM1	ZBTB46	ATF3	HOXD8	ZNF408			MBD3	ZNF488	MAX	CHD2
	JUND	ZBTB7C	USF1	IRF2	SPI1			HOXC4	BATF3	MAX	NELFE
	MYC	ZBTB9	JUND	LHX9	NPAS4			SIX4	FOSL2	AR	CEBPB
	IKZF2	ZFP30	NFE2	LIN28B	CREBZF			SNAPC5	ZNF14	KDM5B	KAT2A
	POLR2A	ZFY	ZNF274	MEOX1	ETS1			HOXA9	PDX1	ZNF175	BHLHE40
	KDM5B	ZIC1	NR3C1	MYC	PRDM10			ZNF521	GATA6	FOXA1	PML
	REST	ZNF100	IRF4	NFYA	FOXJ2			TP63	CEBPB	EP300	HSF1
	POLR2A	ZNF117	USF1	NFYC	YBX3			XPA	ZIC4	TFAP2C	POLR2A
	POLR2A	ZNF121	TBP	NHLH1	HOXC5			TBX20	OLIG3	NBN	MAX
	KDM5B	ZNF133	ELF1	NPAS1	HOXC4			ZNF589	MKX	CREB1	FOXM1
	POLR2A	ZNF134	TCF7L2	NPAS2	PA2G4			NPAS4	POU4F2	CEBPB	BHLHE40
	TAF1	ZNF135	CEBPD	NR1I2	BAZ2A			TWIST1	DUXA	HDAC2	GATA1
	POLR2A	ZNF141	USF1	NR2E3	MBD6			DMRT3	ZNF771	FOSL2	POLR2A
	POLR2A	ZNF154	MXI1	PBX3	HMGA2			NR2F1	NRL	JUND	BRCA1
	MYC	ZNF155	MYC	PGR	NR1H4			ZNF229	KLF15	TP63	SIN3A
	SMC3	ZNF160	ATF3	PRMT3	TBX5			ZNF426	MNX1	NR3C1	POLR2A
	POLR2A	ZNF177	E2F6	RAG1	HNF1A			NRF1	IRF2	EED	USF2
	MYC	ZNF197	NFYB	SMAD9	MLXIP			SRF	ZNF57	ELF3	MAX
	ZSCAN29	ZNF20	EGR1	SOX2	SMAD9			SREBF2	FOXS1	STAG1	MAFK
	CEBPB	ZNF208	RFX5	SOX21	FOXO1			TCF7	PBX3	ZNF143	TEAD4
	REST	ZNF215	MAZ	SOX3	ZIC5			ZBTB43	ESX1	CBFB	PAX5
	POLR2A	ZNF223	REST	SP1	NKX21			TLX2	REXO4	EP300	REST
	E2F4	ZNF251	TBP	STAT5A	OTX2			TFAP2A	ZNF469	ETS1	JUN
	BATF	ZNF260	KDM5B	TAL1	HIF1A			STAT2	DBX1	BRD4	CBX3
	POLR2A	ZNF280C	SREBF2	TBX18	ESRRB			GATA6	ZNF821	AR	YY1
	REST	ZNF282	TEAD4	TCF7	YY1			TP53	TBX15	FOXK2	POLR2AphosphoS2
	POLR2A	ZNF284	NR2C2	TCF7L1	KLF13			DPF1	FOXC1	RELA	CEBPB
	FOSL2	ZNF285	NR2C2	TEAD2	NANOGP8			CREB3L2	TLX3	TCF12	RXRA
	CEBPB	ZNF3	PBX3	TFDP1	ZNF280D			LYL1	EN2	HDAC1	NR2C2
	EP300	ZNF334	SP4	WT1	MESP2			POU2F2	HOXC8	CEBPB	MYC
	POLR2A	ZNF34	MAX	ZBED2	NR2F2			OVOL2	ZFHX4	FOS	TCF7L2
	POLR2A	ZNF345	USF1	ZBTB25	MEF2A			RORC	DLX6	FOSL2	MYB
	EP300	ZNF382	TCF7L2	ZFP1	ZNF174			ZNF578	SOX2	RAD21	NELFE
	MAX	ZNF395	REST	ZFP82	TFAP4			IRF1	ZBTB38	HNF4A	POLR2AphosphoS2
	REST	ZNF396	ZBTB33	ZIM3	IRX6			NR3C1	TIGD3	ZHX1	EZH2
	RAD21	ZNF404	E2F6	ZNF121	NFATC3			KLF15	ZNF430	CDK6	ZBTB33
	NFATC1	ZNF417	REST	ZNF140	ZNF19			THAP2	NR4A1	FOXA1	JUN
	BACH1	ZNF423	SREBF1	ZNF195	CAMTA2			HMGN3	LHX5	SP1	CBX8
	POLR2A	ZNF426	RELA	ZNF214	ZNF286A			BHLHE22	AR	JUND	EZH2
	POLR2A	ZNF428	THAP1	ZNF23	ZNF624			ZNF101	HBP1	ERG	POLR2AphosphoS5
	USF1	ZNF431	GATA3	ZNF250	ZNF207			RFX2	TCF12	MYCN	CEBPB
	ATM	ZNF432	REST	ZNF267	MLX			SPI1	HOXD1	E2F6	SRF
	E2F4	ZNF436	MAFF	ZNF275	ETV4			ZNF385C	ZNF672	HMGN3	ZBTB33
	JUND	ZNF439	MXI1	ZNF317	HOXB3			ZNF431	TBX18	USF1	SIN3A
	REST	ZNF461	FOXM1	ZNF350	HOXB4			ZNF280C	ZFHX2	BRD4	CBX2
	POLR2A	ZNF462	ATF2	ZNF438	ZNF652			ZNF652	NR0B1	ZFX	EGR1
	MYC	ZNF500	MAFK	ZNF443	TBX2			FOXD2	TCF7L2	DDX5	JUN
	MAX	ZNF501	SP1	ZNF470	CBX2			ZNF117	ZNF608	EBF1	SRF
	POLR2A	ZNF512B	JUND	ZNF490	FOXK2			FOXA1	HAND1	MAX	EZH2
	E2F4	ZNF514	ZNF263	ZNF501	TCF4			DPF3	ZBED3	CTCF	POLR2AphosphoS2
	EZH2	ZNF521	USF2	ZNF514	TSHZ1			SOX11	DMRTA2	ATF2	ZBTB33
	SMC3	ZNF524	REST	ZNF521	ONECUT3			YY1	RBPJL	CTCF	CREB1
	EZH2	ZNF536	USF2	ZNF551	DOT1L			ZNF777	PLAGL1	STAG1	CREB1
	EZH2	ZNF541	REST	ZNF567	SAFB2			REST	SCMH1	FOXK2	CEBPZ
	POLR2A	ZNF546	GATA1	ZNF577	ZNF559			ZNF530	GLI2	KLF4	CREB1
	POLR2A	ZNF551	KDM5B	ZNF620	ZNF426			NFIC	PHOX2B	MTA3	SUZ12
	ZBTB7A	ZNF554	CEBPD	ZNF677	ZNF846			FOXD4	FOXP4	DEK	REST
	MTA3	ZNF557	ZBTB33	ZNF699	DNMT1			ZFP64	HOXC11	TWIST1	GATA2
	RXRA	ZNF566	USF1	ZNF774	ZGLP1			POU3F1	ZNF205	REST	NR2C2
	RBM39	ZNF567	FOXM1	ZNF829	ZNF844			ZUP1	ATF3	JUND	MAFF
	EP300	ZNF568	IKZF1	ZNF92	RFX1			ZNF627	TBX4	MYC	eGFP-JUND
	TBL1XR1	ZNF570	E2F4	ZNF93	ZNF333			FERD3L	FLI1	ERG	POLR2AphosphoS5
	EP300	ZNF573	RELA	ZSCAN5C	KLF2			NR0B1	RFX6	EBF1	ATF3
	YY1	ZNF576	USF1	AKNA	PBX4			BATF3	IRX5	FOXA1	JUND
	POLR2A	ZNF583	CBX2	ATF1	ZNF506			RFX6	ZNF761	GATA2	CREBBP
	POLR2A	ZNF584	USF2	BATF	ZNF486			NR4A1	HIC1	SPI1	GABPA
	SMC3	ZNF585B	GABPA	BNC1	ZNF675			LHX3	PATZ1	BRD4	ZBTB33
	POLR2A	ZNF587	ZBTB33	CDX1	ZNF726			LIN28A	FOXD1	NOTCH1	MYC
	CTCF	ZNF589	USF2	CREB3L4	CEBPG			HOXB7	ELF3	RELA	GATA1
	RAD21	ZNF594	YY1	DLX2	ZNF792			NKX26	HOXC6	TCF3	EGR1
	POLR2A	ZNF599	SRF	DMRTA1	ZBTB32			DBX1	HSF5	ESR1	TAF1
	BATF	ZNF610	SETDB1	DZIP1	ZFP82			ZNF573	KLF7	MAFF	GATA3
	MAFK	ZNF618	FOSL2	EGR3	ZNF345			ZNF134	FEV	RCOR1	ZZZ3
	CTCF	ZNF626	IRF3	EGR4	ZNF527			ZKSCAN7	RUNX1	ERG	TCF7L2
	TAF1	ZNF627	YY1	EHF	ZFP30			TP73	ONECUT1	TBP	FOXA1
	SMC3	ZNF628	GATA2	EMX2	LEUTX			MEF2A	HEY2	NFIC	EP300
	MYC	ZNF639	ETS1	EOMES	DMRTC2			GATA5	RXRA	NR2F2	POLR2A
	POLR2A	ZNF66	GATA3	ETV4	ZNF574			MTERF2	ZNF629	SMAD3	SIX5
	YY1	ZNF664	ATF3	FOSL1	ERF			MEIS2	ZNF318	MYB	MEF2A
	PBX3	ZNF665	CEBPB	FOXA3	ZNF221			TFAP2C	ZNF418	TCF3	BCL11A
	BCLAF1	ZNF667	NRF1	FOXC2	ZNF112			FOXP2	ZXDB	GATA2	CREB1
	TAF1	ZNF701	CEBPB	FOXD2	SIX5			ZNF17	RFX3	ELL2	GABPA
	POLR2A	ZNF703	NFYA	FOXJ1	ZNF541			GATA3	THAP11	CDK9	SREBF1
	USF1	ZNF708	STAT3	GATA1	CRX			ESRRB	ZNF100	FOS	EZH2
	TAF1	ZNF71	NFYA	GRHL3	ZNF114			OSR1	STAT3	MYC	ZNF217
	E2F1	ZNF713	ZNF217	HES2	TEAD2			ATF1	ZNF48	TFAP2C	RELA
	MXI1	ZNF724	SREBF1	HESX1	ATF5			ZIM3	POU3F2	TCF12	FOXA2
	POLR2A	ZNF726	TEAD4	HEY1	NR1H2			ZNF660	ZFHX3	AFF4	MAX
	FOXP2	ZNF74	NRF1	HMGA2	ZNF578			ZNF829	PAX9	GTF2B	BHLHE40
	IRF4	ZNF747	NRF1	HOXA10	ZNF320			ZNF433	MAZ	NFIC	HA-E2F1
	POLR2A	ZNF763	FOXA2	HOXB4	FIZ1			SEBOX	ZSCAN23	RUNX1	KDM1A
	SMC3	ZNF766	PBX3	HOXB7	ZNF865			ZNF543	ZNF670	KLF6	CEBPB
	RBBP5	ZNF768	YY1	HOXC4	ZNF444			ZNF283	STAT5A	PGR	SIN3A
	POLR2A	ZNF775	EGR1	HOXC6	ZNF582			BCL11A	ZNF501	CTCF	POLR2A
	SIN3B	ZNF784	SRF	HOXC9	ZIM3			GLI1	HAND2	STAT1	GABPA
	E2F4	ZNF789	MAZ	IRF4	ZNF460			DLX4	USF3	RAD21	SIX5
	SIN3B	ZNF799	ZNF384	IRX5	ZNF304			HOXD11	SATB1	ELF1	NR3C1
	EZH2	ZNF814	TEAD4	KLF1	ZNF17			ZNF737	VSX1	JUND	E2F6
	RAD21	ZNF829	REST	KLF17	ZNF749			JUN	TIGD4	AR	EGR1
	FOXM1	ZNF835	NFYB	KLF2	ZNF211			MSX2	ZNF514	MYC	GATA3
	SMC3	ZNF837	CEBPB	KLF5	ZNF671			HOXA11	ZNF598	CTCF	RFX5
	TAF1	ZNF843	RELA	MSC	ZNF274			NME2	GTF2IRD2	MYC	POLR2A
	JUND	ZNF844	SPI1	MSX1	ZSCAN22			ZNF329	LHX8	CTCF	SRF
	POLR2A	ZNF90	NRF1	MXD1	ZNF132			EVX1	MECOM	MAFK	EZH2
	COMMD3-BMI1,BMI1	ZNF92	CEBPB	NFE2L3	ZNF324B			ZNF667	MESP1	HDAC2	TRIM28
	POLR2A	ZNF99	CEBPZ	NFYB	EBF4			EMX2	GATA4	CTCF	POLR2A
	U2AF1L5,U2AF1	ZSCAN10	JUN	PAX8	OVOL2			EBF4	FOXE3	TP63	KAT2A
	U2AF1L5,U2AF1	ZSCAN12	FOXP2	PITX1	INSM1			NOTO	ZFAT	NRIP1	KDM5B
	BCL11A	ZSCAN16	REST	POU2F3	FOXA2			ESR2	ZNF433	FOXA1	MAFK
	POLR2A	ZSCAN26	CEBPB	PPARG	PHF20			ZNF174	ZNF230	ESR1	SMARCC1
	USF1	ZSCAN29	NFIC	PROX2	TGIF2			PKNOX2	SALL4	CEBPB	KDM4A
	PBX3	ZSCAN5B	SP1	PRRX1	SNAI1			IRF3	ZNF280A	CEBPB	ZBTB33
	ZMYM3	ZSCAN9	BHLHE40	REL	ZFP64			HMX2	MBD3	AR	TAF7
	IKZF1	ADNP	MXI1	RELB	TSHZ2			ZNF217	ZNF671	ESR1	FOS
	JUND	ADNP2	EGR1	RUNX3	ZGPAT			HOXB4	ZNF630	TCF7L2	CEBPB
	POLR2A	AEBP1	HNF4G	SALL2	PATZ1			BCL6	FOXD2	GRHL2	USF1
	CEBPB	AEBP2	TEAD4	SEBOX	SOX10			ZNF223	DRGX	GABPA	MXI1
	STAT5A	AHCTF1	ELK4	SIM2	MAFF			HES3	HOXB9	USF2	KDM5B
	CEBPB	AHDC1	MYB	SIX1	TCF20			E2F6	EOMES	HSF1	POLR2A
	MYC	AHR	JUND	SNAI1	SHOX			ZNF202	NKX22	DAXX	SMARCB1
	POLR2A	AIRE	SP1	SNAI3	YY2			ZNF71	ZNF92	JMJD1C	SIX5
	CEBPB	AKAP8	GABPA	SOX15	ZNF182			LIN28B	GLI1	NR3C1	IRF3
	YY1	AKAP8L	JUN	SOX8	ZNF630			IRX1	NFIB	BRD4	HNF4A
	TAF1	AKNA	FOXA1	SP140	POU3F4			ZNF469	SOX9	MAX	EGR1
	TAF1	ALX1	SETDB1	SPIC	ZMAT1			ZNF233	TLX2	STAG1	GABPA
	NANOG	ALX3	SRF	TBX3	ZNF75D			ZNF263	BCL6B	REST	TAF1
	CEBPB	ALX4	SIX5	TFAP2E	ZNF449			ALX3	OSR1	YY1	ATF3
	CREM	ANHX	NR2F2	VDR	HSFX1			ZNF619	ZNF655	FOXP1	BCLAF1
	REST	ANKZF1	USF1	XPA	MECP2			ZNF384	CXXC4	FOXA1	POLR2AphosphoS5
	EZH2	CENPS	SIX5	ZFP41	HES5			RBPJ	ZNF383	PML	STAT1
	IRF4	AR	GTF2B	ZFP42	TP73			HES1	NR5A2	FOXA1	YY1
	ZBTB7A	ARGFX	MAFK	ZFP57	HES3			LHX2	PRDM16	MED1	POLR2AphosphoS5
	RBM25	ARHGAP35	RELA	ZFP92	ZBTB48			AHR	ZNF287	RUNX1	CEBPB
	BACH1	ARID2	SIX5	ZNF114	THAP3			ZBTB7A	BNC1	BCL3	ELF1
	IRF3	ARID3A	MXI1	ZNF141	CAMTA1			NFE2L2	PHF1	FOXA1	USF2
	HDGF	ARID3B	IRF3	ZNF174	CENPS			ZIC3	ZNF790	USF1	CHD4
	GATA2	ARID5B	STAT5A	ZNF229	CASZ1			ZNF517	ATF7	FOXA1	POLR2A
	REST	ARNT	MAX	ZNF233	SPEN			ZNF43	TBX10	TEAD4	PHF8
	MAX	ARNT2	ZEB1	ZNF235	ZBTB17			ASCL3	THAP1	BRD4	FOSL1
	REST	ARNTL	CEBPB	ZNF343	E2F2			SOX6	ZNF684	MAFB	PBX3
	RBM39	ASCL1	MAX	ZNF354C	RUNX3			PREB	NR6A1	E2F7	HNF4G
	GATA2	ASCL2	ETS1	ZNF385B	ZNF683			IKZF3	NANOG	BRD4	SRF
	MYC	ASCL4	ELF1	ZNF441	GMEB1			SMAD3	PRDM6	TRIM28	TAF1
	MYC	ASH1L	MEF2A	ZNF529	ZBTB8B			NR1I2	ZNF160	MXI1	BATF
	HNF4A	ATF1	E2F6	ZNF540	ZBTB8A			NEUROD1	TIGD6	ONECUT1	SRF
	REST	ATF2	NFE2	ZNF543	ZSCAN20			ZNF7	ZNF41	TGIF2	NR2C2
	MYC	ATF3	MAX	ZNF547	TFAP2E			ZSCAN12	ZNF502	NFATC1	JUND
	MYC	ATF4	FOS	ZNF750	MTF1			HDX	ZNF138	CEBPD	ATF3
	MXI1	ATF5	BACH1	ZNF823	POU3F1			TRAFD1	ZNF814	SP1	ELF1
	HDAC2	ATF6	NR2C2	ZNF99	MYCL			MAFF	TERF1	AR	POLR2A
	ESR1	ATF6B	USF1	ZSCAN12	RLF			ZNF382	ZNF197	ZNF384	NFYA
	SMC3	ATF7	CEBPB	ZSCAN18	ZFP69B			FOXO6	ZNF530	FOXA1	POLR2AphosphoS5
	POLR2A	ATMIN	CEBPB	FOXE3	ZFP69			BACH1	DPF3	HMBOX1	SAP30
	AGO2	ATOH7	NRF1	TGIF2LY	NFYC			ZNF74	ZFP2	MED1	NFYB
	EP300	ATOH8	ZZZ3	ZNF683	FOXO6			ESRRG	ZNF436	FOXA1	MAX
	ZFP36	BACH1	NR2C2	GSX2	HIVEP3			THAP4	ZNF594	NFIC	RELA
	SUZ12	BARHL1	GABPA	HMX3	YBX1			ZNF784	MAFK	IRF2	PHF8
	SMC3	BATF2	TCF7L2	PDX1	ZNF691			NKX21	MSANTD1	YY1	PBX3
	ESR1	BAZ2A	MAX	ZNF581	KLF17			MIXL1	SP7	SIN3A	POLR2AphosphoS2
	HDAC1	BAZ2B	ZBTB33	BARHL2	CCDC17			CEBPD	HMX3	MYC	NR2F2
	MAX	BBX	SRF	HMX2	DMBX1			JUNB	ARID3A	BRD4	ETS1
	ZNF217	BCL11A	JUND	SOX14	FOXE3			VDR	ZNF701	TEAD1	HDAC2
	REST	BCL11B	MXI1	VAX1	FOXD2			PLAG1	MBD1	SPI1	HDAC1
	MYC	BCL6	JUND	ZNF831	DMRTB1			TCF24	ZNF121	BRD4	JUN
	RNF2	BHLHA15	RXRA	ZNF837	FOXD3			ZNF566	KLF6	ETS1	YY1
	ZBTB33	BHLHA9	SRF	FOXR1	ZZZ3			PAX2	ZSCAN5C	CTBP1	NFIC
	RFX1	BHLHE22	CREB1	HES4	GTF2B			ZNF267	ZNF141	MYC	ETS1
	RAD21	BHLHE23	E2F1	LHX3	ZNF644			ZNF576	HHEX	JUND	SUPT20H
	HDAC6	BHLHE40	ZKSCAN1	PROP1	GFI1			ZNF500	SOX11	YY1	FOSL2
	PCBP1	BHLHE41	USF2	PTF1A	DR1			PAX4	ZNF799	NKX2	SRF
	BORCS8-MEF2B,MEF2B	BORCS8MEF2B	ESRRA	UNCX	ALX3			LMX1B	PRDM2	KLF4	TAF1
	TBL1XR1	BPTF	MAFF	ZNF717	NHLH2			RELB	ZIC5	REST	SIN3A
	EZH2	BRF2	HMGN3	BARHL1	ZNF697			NFIB	RARG	ZNF750	POLR3A
	BHLHE40	BSX	GABPA	FEV	ARNT			KLF4	ZNF775	CHD1	SMARCC2
	XRCC5	CAMTA1	MAX	IRF9	SETDB1			ZNF473	ZNF260	CTCF	E2F4
	GATA2	CAMTA2	GABPA	SLC2A4RG	ZNF687			ZNF41	MYBL1	NCOA3	TEAD4
	TAF1	CARF	ZZZ3	ZNF705A	GATAD2B			NFKB2	TFCP2L1	KLF13	POLR2A
	SUZ12	CASZ1	SRF	DPRX	CREB3L4			ZNF85	ZNF428	E2F6	CEBPB
	REST	CC2D1A	ZBTB33	MNX1	GLMP			ZNF551	KLF8	NFATC1	CHD1
	HDAC1	CCDC17		NEUROG3	ETV3			SP7	GRHL2	AR	YY1
	FIP1L1	CDC5L		OLIG2	NHLH1			ATOH1	ZNF726	ZFX	E2F4
	CTBP2	CDX1		STAT2	USF1			SP1	ZNF584	CDK9	FOXA1
	HNRNPL	CDX2		ZFY	ATF6			IRX4	ZNF70	AR	SETDB1
	ZSCAN29	CDX4		ZNF595	PBX1			NFYA	ZNF300	AR	CEBPB
	STAT1	CEBPA		ZNF600	LMX1A			SIM2	FOXN1	ELF3	POLR2AphosphoS5
	NANOG	CEBPB		ZNF679	POGK			GRHL1	ZNF284	ZNF143	POLR2AphosphoS2
	SMC3	CEBPD		ZNF75D	POU2F1			PRRX1	LCORL	FOXA1	EZH2
	STAT1	CEBPE		ZNF80	TBX19			ZNF549	ZNF713	GATA2	TAL1
	RFX1	CEBPG		ARNT	PRRX1			ZSCAN5B	ARNT	ETV4	ESR1
	IKZF2	CEBPZ		ASCL1	ZBTB37			ZIK1	ETV3L	TCF12	REST
	CTBP2	CENPB		BNC2	LHX4			SCX	CREB1	YY1	USF1
	ZNF143	CENPT		DLX4	ZBTB41			SMAD4	PPARD	MYOD1	JUND
	MYC	CGGBP1		GLI3	NR5A2			SOX10	ZNF280C	ZEB2	eGFP-NR4A1
	RB1	CHAMP1		HOXA6	ZNF281			ZNF260	ZNF804B	NFYA	CEBPB
	POLR2A	CHCHD3		HOXB1	ASCL5			HSFX1	ZNF570	FOSL1	GABPA
	NFE2L2	CIC		IKZF3	ELK4			GABPA	IRX4	KDM4A	JUND
	MYC	CLOCK		LHX4	IRF6			WIZ	ZNF764	ARNT	ELF1
	SP1	CPEB1		NR3C2	BATF3			DMRT1	ASCL1	CHD1	BACH1
	NR2F2	CPXCR1		TP53	ESRRG			SIX5	THAP10	EP300	SIRT6
	NKRF	CREB3		ZNF19	ZNF678			MXD3	ZNF155	ESR1	POU2F2
	IRF3	CREB3L1		ZNF266	ZBTB18			SOX1	NKX23	RAD51	FOXA2
	CEBPB	CREB3L3		ZNF423	SMYD3			ARID2	ZNF565	RELA	SP1
	ETS1	CREB3L4		ZNF574	AHCTF1			HNF4G	ZIC3	GATA3	SREBF1
	HNRNPL	CREB5		ZNF589	ZNF669			ZNF3	ZNF562	FOXA1	USF1
	WRNIP1	CREBL2		ZNF597	ZNF692			TCF21	HES3	REST	USF1
	CHD2	CREBZF		ZNF626	MYT1L			IKZF1	HSF1	BRD4	ZEB1
	FUS	CREM		ZNF91	SOX11			ZNF300	ZNF256	IRF4	POLR2AphosphoS5
	GATA2	CRX		ARNTL	KLF11			NPAS2	ELF5	SMARCB1	ETS1
	LARP7	CSRNP1		ATOH7	MYCN			MAX	BCL11A	GATA3	FOSL2
	EZH2	CSRNP2		BCL11A	NCOA1			NR2F6	THAP2	NCOA1	ELF1
	MEF2A	CSRNP3		BCL11B	ZNF513			FOXD4L1	THAP7	FOXA1	USF1
	HDAC2	CTCFL		CEBPG	ZNF512			SALL2	ZSCAN9	AR	CHD1
	COMMD3-BMI1,BMI1	CUX1		GLIS1	FOSL2			CREB3L1	PITX1	BRD4	TAF1
	RB1	CUX2		GTF2IRD2B	CEBPZ			NFKB1	NPAS4	ERG	NR3C1
	USF1	CXXC1		HES6	EPAS1			ZNF587B	MEIS1	MAX	CHD1
	E2F4	CXXC5		HMG20A	FOXN2			FLI1	ZNF835	MYC	TEAD4
	MXI1	DACH2		MEIS1	BCL11A			ZFP30	ZEB1	ZBTB11	MYC
	TBP	DBP		NEUROD1	REL			TCF4	ZNF99	HDGF	ZNF143
	MAZ	DBX1		NR5A1	OTX1			HOXD10	ZNF860	MEIS1	EZH2
	EZH2	DBX2		PATZ1	MXD1			HNF1B	ESR2	MAX	RBBP5
	TEAD4	DDIT3		PAX6	FIGLA			ZBTB14	PPARG	AR	EZH2
	UBTF	DEAF1		POU6F1	VAX2			SIX6	ZNF124	TCF7	E2F4
	ASH2L	DLX1		RARB	EMX1			HOXC13	ZNF107	NFE2L2	GATA3
	GATAD2B	DLX2		RHOXF2	NOTO			NKX61	ZNF708	MYOD1	REST
	SUPT5H	DLX5		SP100	TET3			ZNF846	ZBED2	LMO2	ESR1
	RBM34	DLX6		SP3	TLX2			HOXB13	ZNF334	PGR	POLR2A
	CHD2	DMRT1		SP8	ATOH8			FOXI3	ZNF646	NR2F2	CHD1
	EP300	DMRT3		SPDEF	FOXI3			SP4	MYSM1	CEBPA	SREBF2
	MEF2A	DMRTA1		ST18	KCNIP3			LHX6	ZNF134	ZKSCAN1	ZMIZ1
	NR2F2	DMRTB1		STAT1	ARID5A			ZNF212	TWIST1	TAL1	POLR2AphosphoS2
	SP2	DMRTC2		TBX1	RFX8			ZBED5	KLF5	RELA	TAL1
	TBP	DMTF1		TFDP2	POU3F3			SMAD9	ZSCAN16	CREB1	ATF3
	ATF2	DNMT1		THAP1	ZC3H8			ELK3	TBX21	ASH2L	KDM5A
	RXRA	DNTTIP1		THRA	GLI2			BACH2	MYPOP	FOXA1	RFX5
	BCL11A	DOT1L		THRB	ZEB2			ZNF813	AHDC1	GATA4	ZZZ3
	EP300	DPRX		TPRX1	BAZ2B			FOSL2	MYB	AR	POLR2A
	RCOR1	DR1		ZBTB43	TBR1			ZNF143	ZBTB40	SAP30	FOSL1
	USF2	DRAP1		ZFPM2	CSRNP3			ZNF485	ZNF285	HCFC1	EP300
	CBX3	DUX4		ZNF10	SP5			NKX22	TBX5	RELA	TCF7L2
	ZHX1	DUXA		ZNF136	DLX1			FLYWCH1	ZSCAN12	ARNTL	CEBPD
	EP300	DZIP1		ZNF143	DLX2			ZNF8	ZNF573	MTA2	TCF12
	MXI1	E2F3		ZNF155	SP3			ZNF304	MLXIPL	NR1H2	GTF2F1
	ETV6	E2F4		ZNF181	SP9			ZNF230	ZKSCAN1	FOXA2	POLR2AphosphoS5
	EP300	E2F6		ZNF217	EVX2			ETV4	SP6	CTCF	RELA
	NR2F1	E2F8		ZNF34	HOXD13			STAT3	ZNF500	FOXA1	ELK4
	STAT5A	E4F1		ZNF468	HOXD12			ZIC5	TIGD7	TP53	FOS
	CBX3	EBF4		ZNF471	HOXD1			TEAD1	ZNF627	GATA6	ZNF274
	GABPA	EEA1		ZNF493	ZNF385B			AEBP1	ASCL3	UBN1	GTF3C2
	SAP30	EGR1		ZNF527	NEUROD1			NHLH1	MYC	CTCF	TEAD4
	SAP30	EGR2		ZNF587	ZNF804A			REPIN1	ZNF829	KDM5B	JUND
	CBFB	EGR3		ZNF618	STAT1			GLYR1	CEBPA	ZNF384	GABPA
	HNRNPUL1	EHF		ZNF625	STAT4			ZNF830	PAX4	MITF	TRIM28
	SP1	ELF1		ZNF652	SATB2			CHCHD3	PAX8	CDK7	JUND
	USF2	ELF2		ZNF660	CARF			ZNF383	ZNF426	STAT3	YY1
	ZNF263	ELF4		ZNF676	KLF7			MBD1	CENPBD1	ZNF143	POLR2A
	TBL1XR1	ELK3		ZNF684	CREB1			TBX3	BCL6	FOXA1	NR2F2
	SKIL	ELK4		ZNF74	ZNF142			ZNF2	ZNF93	SPI1	SPI1
	GATA3	EMX1		ZNF746	ANKZF1			ASCL1	RORA	TFAP4	RELA
	PTBP1	EMX2		ZNF749	SP110			TEAD2	ZNF823	CHD2	IRF3
	CCNT2	EN1		ZNF789	SP140			FAM170A	ZNF619	MED1	ZNF384
	TAF7	EPAS1		ADNP2	SP140L			ZNF696	GLYR1	TAF1	PBX3
	CHAMP1	ESR2		CREM	SP100			RARA	MSX2	SOX11	EZH2
	ETV6	ESRRA		CUX2	TIGD1			RUNX2	LBX2	USF1	SPI1
	EZH2	ESRRB		DBP	GBX2			ISL2	DLX3	TBP	SUZ12
	RXRA	ESRRG		EBF1	HES6			MYBL1	EGR2	FOXP2	NRF1
	CTBP1	ESX1		EPAS1	TWIST2			CREM	TFAP4	SPI1	BRCA1
	SNIP1	ETS2		ESR1	MTERF4			E2F3	GATA1	ESR1	IKZF1
	KLF16	ETV1		ETV2	THAP4			GTF2IRD2B	ATF1	JUN	REST
	MTA3	ETV3		ETV6	BHLHE40			PKNOX1	FOSB	GATA1	EZH2
	POLR2A	ETV3L		FOXA1	NR2C2			HMX1	SMAD1	CTCF	HDAC2
	ZSCAN29	ETV4		FOXF1	RBSN			ZNF256	ZNF462	CTCF	GABPA
	GTF2F1	ETV5		FOXR2	SATB1			TPRX1	GTF3A	CDK9	NR2C2
	TARDBP	ETV6		FOXS1	NR1D2			SNAI2	ZFP28	FOS	SAP30
	NFATC1	ETV7		GABPA	THRB			ZNF197	ZNF554	ERG	FOSL1
	RCOR1	EVX1		HES7	RARB			DNMT1	VENTX	JUND	EP300
	MAX	FAM200B		HIC2	EOMES			ZSCAN16	ZNF557	EP300	SIN3A
	NRF1	FERD3L		HLF	UBP1			ZNF205	FOXO6	POU5F1	eGFP-FOS
	CBX5	FEZF2		HOXA4	CSRNP1			ZNF665	ELF1	BRD4	GATA2
	SAFB	FIGLA		HOXB3	ZNF619			REL	ZNF615	PPARG	GTF3C2
	EZH2	FIZ1		HSF5	ZNF620			NPAS1	ZNF524	RELA	eGFP-HDAC8
	CREB3L1	FLI1		INSM2	ZNF621			MAF	IRX3	TAL1	SUZ12
	TAF7	FLYWCH1		IRF3	ZBTB47			ASCL2	AHR	TAL1	ATF2
	CREB3L1	FOS		ISL1	ZNF445			TBX2	EVX2	MYC	SIN3A
	MCM2	FOSB		JAZF1	ZNF852			ZNF362	NR4A2	TAL1	EP300
	CBX2	FOSL1		MAF	ZKSCAN7			HOXD12	POU3F4	BHLHE40	REST
	FOXA1	FOXA1		MAX	ZNF197			ZNF395	SOX4	NFE2L2	TAF7
	CTBP1	FOXA2		MBD2	ZNF35			ZNF764	SIM2	CTCF	POLR2AphosphoS5
	FOXP1	FOXA3		MEF2B	LTF			ATF2	TFDP1	GATA3	REST
	EP300	FOXB2		MEIS2	ZNF589			RXRA	IRF1	ESR1	MAFK
	ARID3A	FOXD3		MESP1	FEZF2			ZNF750	RORC	CREB1	USF1
	RNF2	FOXD4		MITF	TMF1			GLI2	ZNF680	CTCF	STAT3
	ZBED1	FOXD4L1		MLXIPL	POU1F1			RAX2	SPIB	LMO2	POLR2A
	ARID3A	FOXD4L3		MZF1	CGGBP1			ZNF461	PLAG1	EZH1	EP300
	ELF4	FOXD4L4		NEUROD4	ZNF654			ZFP69	BNC2	AR	SRF
	MAX	FOXD4L5		NFATC2	ZBTB11			CDX2	ZIC2	STAT3	NFE2
	RNF2	FOXD4L6		NFATC3	BBX			DLX3	HMX2	MAZ	JUND
	TBX21	FOXF1		NR1D1	ZNF80			USF3	ZNF512B	BRD4	BCL11A
	KAT8	FOXF2		NR1D2	ZBTB20			ZXDA	HIVEP2	HEXIM1	E2F6
	MAFK	FOXG1		NR2F2	NR1I2			ARX	ZSCAN29	NR3C1	REST
	TARDBP	FOXH1		NR5A2	ZNF148			BNC2	IRX1	AR	EP300
	ETV6	FOXI1		PCGF6	MBD4			ZFP14	ZHX1	CREB1	CTBP2
	WRNIP1	FOXI2		POU2F1	SOX14			SOX13	TGIF1	SETDB1	NRF1
	IKZF1	FOXJ1		PPARA	FOXL2			ZNF132	ISL2	ARID1A	SP1
	STAT3	FOXJ2		PRDM6	TFDP2			GSX1	ZNF830	NRF1	JUND
	MYB	FOXJ3		PROX1	PLSCR1			GTF2IRD2	ZNF667	CREM	POLR2AphosphoS5
	RCOR1	FOXK1		RELA	ZIC4			ZNF99	ZNF215	STAT5B	STAT5A
	CBX8	FOXK2		REST	ZIC1			PITX1	KCMF1	JMJD1C	GATA2
	SIN3A	FOXL1		RORC	MECOM			ZNF793	ZNF582	FOXA1	POLR2A
	GTF2F1	FOXL2		RUNX2	MYNN			ZNF133	ZBTB43	JMJD1C	MAX
	SRF	FOXN1		SIX4	SKIL			HINFP	SOHLH1	BRD3	POLR2A
	ZFP36	FOXN2		SMAD3	SOX2			POU3F3	KLF4	CTCF	TBP
	ZBTB33	FOXN3		SMAD4	ETV5			FEZF2	ZNF766	AR	POLR2A
	ARNT	FOXO3		SOHLH2	BCL6			MEF2B	ZNF20	SP1	POLR2AphosphoS5
	CUX1	FOXO4		SP4	TP63			NR4A2	HOXC4	GATA2	REST
	SFPQ	FOXP2		STAT4	HES1			FOXK2	ZNF639	CTCF	SPI1
	STAT2	FOXP3		TCF7L2	ZNF718			HNF4A	ZNF404	SIN3A	MAX
	SNIP1	FOXP4		TEAD3	ZNF732			OTX1	REPIN1	TWIST1	ZMIZ1
	ZFX	FOXR1		TEF	ZNF141			MSX1	FIZ1	MYCN	HA-E2F1
	ZFX	FOXR2		TFAP2A	ZNF721			MSANTD1	ZNF345	CTCF	BRCA1
	ESR1	FOXS1		TFAP2C	MXD4			ISL1	TRAFD1	PBX3	USF1
	CHD1	GABPA		TFAP4	MSANTD1			NR2E3	ZNF182	RAD21	SPI1
	ZFX	GATA2		TFCP2L1	ZBTB49			CEBPB	ZNF395	IRF1	MXI1
	TARDBP	GATA3		TFEC	HMX1			ZNF616	CBX2	BRD4	E2F6
	MTA2	GATA4		THAP4	ZNF518B			SKOR1	HES6	BRD4	MAFK
	FOS	GATA5		TP63	NKX32			EPAS1	PRR12	CREBBP	CEBPB
	ZC3H11A	GATA6		TP73	FAM200B			HMX3	ZNF578	FOXA1	TEAD4
	EZH2	GATAD2A		YY2	RBPJ			ZNF788P	NR3C1	GABPA	POLR2A
	EZH2	GATAD2B		ZBED3	KLF3			ZNF347	RXRB	EOMES	GTF2B
	RFX5	GBX1		ZBTB3	PHOX2B			IRF8	REST	MYB	JUN
	EZH2	GCM1		ZC3H8	NFXL1			ZNF860	ZNF560	SPIB	IRF4
	SKI	GFI1		ZHX2	GSX2			ZNF670	ZNF844	SMAD5	REST
	ZNF830	GFI1B		ZMAT4	CLOCK			SREBF1	HOXA2	CTCF	KAT2A
	GTF2F1	GLI1		ZNF134	REST			ZNF138	ZNF587	ATF3	GABPA
	CEBPB	GLI2		ZNF142	THAP6			KLF14	ZNF648	YY1	POLR2A
	JUND	GLI3		ZNF17	PRDM8			ZNF157	MBD6	PGR	GATA3
	MTA1	GLI4		ZNF18	THAP9			ZNF326	ZNF439	IRF1	JUND
	ZFX	GLIS1		ZNF222	LIN54			NKX28	ZBTB32	NRF1	RNF2
	MTA1	GLIS2		ZNF230	NKX61			BARHL1	ZNF624	MAF	PRDM1
	SRSF9	GLIS3		ZNF248	ATOH1			HOXB1	ZNF226	STAT1	TCF7L2
	EZH2	GLMP		ZNF280C	NFKB1			THAP9	SAFB2	SOX6	E2F1
	ZNF687	GMEB2		ZNF281	CXXC4			ZFHX2	RFX5	BRD4	NCOR1
	STAT1	GPBP1		ZNF284	TET2			FOXB1	SOX10	POU4F2	POLR2A
	ESRRA	GPBP1L1		ZNF302	LEF1			HOXA6	TPRX1	MAF	ZNF384
	KDM1A	GRHL1		ZNF304	ELF2			ZNF502	ZNF273	FOS	YY1
	ATF7	GRHL2		ZNF333	ZNF827			ZBTB33	NKX25	CTCF	CBX3
	RFX5	GSC2		ZNF33A	POU4F2			TIGD4	ZNF546	CTCF	SP1
	STAT1	GSX1		ZNF345	NR3C2			CENPBD1	ZNF117	MYNN	TEAD4
	TRIM25	GSX2		ZNF382	TIGD4			ZNF280B	NFE2	STAG1	POLR2AphosphoS5
	ATF2	GTF2B		ZNF384	HAND2			ZSCAN29	TBX19	TP63	ZBTB33
	HNRNPH1	GTF2I		ZNF415	IRF2			DLX5	ZNF618	HDAC8	CHD2
	ZBTB33	GTF2IRD2		ZNF43	HELT			KLF12	SETDB2	CTCF	WHSC1
	KAT2B	GTF2IRD2B		ZNF460	ZFP42			TSHZ2	JUN	ERG	BACH1
	TCF12	GTF3A		ZNF462	IRX4			ZNF789	ZNF154	HDAC2	eGFP-JUNB
	TARDBP	GZF1		ZNF480	IRX2			ZNF577	PBX4	SMC3	NFATC1
	STAT2	HAND1		ZNF500	IRX1			SKI	SIX5	ESRRA	POLR2A
	DPF2	HDX		ZNF544	PRDM9			ZFP42	ZNF396	CTCF	RUNX3
	KAT2B	HELT		ZNF550	ZNF131			MYCN	ZUP1	TCF25	RBBP5
	RFX1	HES1		ZNF554	ISL1			ZKSCAN3	GATA2	HCFC1	EP300
	CHD7	HES3		ZNF558	GPBP1			ZNF493	FOXB2	EZH2	FOS
	FOXA1	HES4		ZNF576	OTP			ZNF620	TFAP2A	ESR1	HDAC6
	ZNF143	HES5		ZNF592	SPZ1			ZNF141	GLIS1	CTCF	NRF1
	CBX8	HES7		ZNF615	POU5F2			BRF2	ETV7	SAP30	BCL3
	STAT1	HESX1		ZNF665	FAM170A			ZFPM2	ZNF551	MYC	TCF7L2
	SMAD1	HEY1		ZNF692	ZNF474			IRX5	ZNF665	DIDO1	SP1
	BCLAF1	HEY2		ZNF7	ZNF608			ZNF684	ZNF736	ERG	JUND
	ZNF24	HHEX		ZNF708	IRF1			ZNF207	NOTO	AR	USF1
	ZNF622	HIC1		ZNF711	TCF7			ESRRA	MAFF	ATF3	EZH2
	NFIB	HIC2		ZNF713	SMAD5			TIGD6	MITF	CTCF	POLR2A
	NEUROD1	HIF1A		ZNF783	CXXC5			ZSCAN5C	POU4F3	GATA2	ELF1
	FOXA1	HIF3A		ZNF79	PURA			CEBPG	HOXD8	RELA	TAF1
	RFX1	HINFP		ZNF836	NR3C1			ZNF436	ZNF566	NCOR2	NR2F2
	PKNOX1	HIVEP1		ZNF845	POU4F3			RARB	ZNF664	HNF4A	MYC
	L3MBTL2	HIVEP2		ZNF846	TIGD6			LEUTX	HMGA2	RNF2	KAT2A
	PTBP1	ZNF875		ZXDA	CDX1			ZNF674	GSX1	CTCF	NFYB
	NFIB	HLF		AHR	ZNF300			CXXC5	ZBTB9	FOXA1	MXI1
	PKNOX1	HLX		ANKZF1	HAND1			ZNF615	ZNF280D	ESR1	ATF1
	CUX1	HMBOX1		ATOH8	SOX30			ZNF430	HELT	CDK7	ZNF263
	FOSL1	HMG20A		CEBPA	FOXI1			FOS	ZNF789	RAD21	MXI1
	SIX4	HMGA1		CIC	MSX2			ZEB1	E2F6	ERG	POLR2A
	TCF12	HMGA2		CREBZF	ZNF346			POU3F2	TFAP2C	CSNK2A1	TRIM28
	EZH2	HMGN3		DACH2	MXD3			MBD6	VSX2	FOXA1	ELK4
	CLOCK	HMX2		DOT1L	PROP1			SAFB2	ZNF382	MXI1	PML
	DDX20	HMX3		E2F6	ZNF354A			FOXL2	HIF1A	MXI1	USF2
	NCOA3	HNF1A		ETV3	ZFP2			ZNF32	ZNF610	BRD4	MXI1
	ZNF274	HNF1B		ETV5	ZNF879			DMRTC2	ZNF211	ZNF143	MXI1
	ZEB2	HNF4A		FOS	FOXQ1			ZNF182	TSHZ2	NRIP1	MAX
	ZNF274	HNF4G		FOXC1	FOXF2			IRX3	ZNF32	CBFB	STAT3
	IRF5	HOMEZ		FOXF2	TFAP2A			TCFL5	FOXL2	TCF4	SRF
	CLOCK	HOXA11		FOXL1	HIVEP1			ZNF583	DMTF1	BCL6	CTCF
	ZNF444	HOXA13		FOXN2	E2F3			THAP1	ZNF384	CTCF	THAP1
	NONO	HOXA2		FOXQ1	SOX4			TBPL1	YY1	SOX2	EBF1
	RFX5	HOXA3		GATA2	ZNF322			IRF2	FERD3L	CHD1	YY1
	MIER1	HOXA4		GATA6	ZNF391			ZNF432	SREBF1	RAD21	SIN3A
		HOXA5		GFI1	ZNF184			INSM2	DPF1	GATAD1	ATF2
		HOXA6		GRHL1	ZNF165			ARID3A	TLX1	POU5F1	SIX5
		HOXA9		HDX	ZSCAN16			ZNF548	MTERF3	RAD21	SIN3A
		HOXB1		HES5	ZKSCAN8			HSFY1	ZSCAN26	ZBTB33	HDAC6
		HOXB13		HEYL	ZSCAN9			RUNX3	GTF2IRD1	JUN	NFYB
		HOXB2		HIF1A	ZKSCAN4			ZNF155	ELK1	BRD4	SIRT6
		HOXB3		ZNF875	ZSCAN26			ZNF273	ETS1	CHD2	IRF3
		HOXB4		HOXA11	ZSCAN31			ZKSCAN1	ZNF432	TAF1	POLR3A
		HOXB5		HOXB2	ZKSCAN3			ARNT	SIX6	CEBPA	RFX5
		HOXB6		HOXB5	ZSCAN12			MYT1	ZNF177	TP63	E2F4
		HOXB7		HOXB6	ZBED9			RAG1	FOXK2	LYL1	CHD1
		HOXB9		HSF2	ZNF311			ZNF419	ZNF274	BRD4	MYC
		HOXC4		HSF4	ZFP57			ZNF33A	NFATC3	CTCF	CHD2
		HOXC8		IKZF2	POU5F1			ZBED1	ZNF251	ERG	POLR2AphosphoS2
		HOXC9		IRF7	ATF6B			SP2	ZNF749	E2F1	CHD7
		HOXD1		ISX	PBX2			SCRT1	ZBTB46	GABPA	MAX
		HOXD10		JUNB	ZBTB22			ZNF20	SOX12	AR	MAFF
		HOXD11		KIN	ZBTB9			ZNF587	SP110	TP53	RFX5
		HOXD12		KLF4	SPDEF			ZFX	NR2F1	STAG1	eGFP-GATA2
		HOXD4		LYL1	ZNF76			ZNF592	ZNF3	ESR1	ZEB1
		HOXD8		MAFF	TEAD3			ZNF334	MLX	FOXA1	NFYA
		HOXD9		NR2F6	ETV7			ESX1	FOXD4L6	MYC	USF1
		HSF1		NR4A1	NFYA			TBX19	ZFP30	MYC	POLR2A
		HSF2		PLAGL1	TFEB			ZFP3	SIX3	CTCF	STAT3
		HSF4		PLAGL2	SRF			ZNF248	KLF2	TFAP2A	HDAC2
		HSFX1		POU2F2	CDC5L			ZNF708	POU3F1	AR	FLI1
		HSFY1		PPARD	RUNX2			ZBTB47	MEF2B	MAX	NFYA
		HSFY2		PRDM8	TFAP2D			SETBP1	SNAI1	AR	POLR2A
		IKZF1		PREB	ZNF451			ZBTB24	BAZ2A	RUNX1	MAX
		IKZF3		PRRX2	HMGN3			YBX1	SPI1	TP53	EP300
		IKZF4		RARG	ZNF292			NFE2L1	HIVEP3	FOSL1	SETDB1
		IKZF5		RORB	POU3F2			SOX2	ZNF320	TBP	REST
		IRF1		SCML4	SIM1			DOT1L	FOXA2	TEAD1	USF1
		IRF2		SCRT1	LIN28B			ZNF546	RFX4	TCF12	SUPT20H
		IRF3		SKIL	SCML4			TERB1	ASCL4	MIER1	MAX
		IRF5		SOX13	NR2E1			CEBPZ	SOX13	CDK7	FOXM1
		IRF7		SP5	ZBTB24			ZNF772	ZNF496	REST	MYC
		IRF9		SPIB	ZUP1			STAT5B	NHLH1	HSF1	RXRA
		IRX2		SRCAP	HSF2			PHF20	ATOH1	BRD4	ESRRA
		ISL1		SREBF1	L3MBTL3			RUNX1	RFX1	TRIM28	NANOG
		ISX		TBX19	TCF21			NFATC3	GTF2B	MYC	TEAD4
		JAZF1		TBX2	TBPL1			KLF13	ZNF485	MYB	POLR2A
		JDP2		TBX21	MYB			ZNF605	ZNF461	MYC	EP300
		JRK		TBX6	OLIG3			HOXB9	CDX2	PGR	JUND
		JRKL		TCFL5	PLAGL1			VAX2	ZNF12	ARID3A	FOS
		JUN		TFCP2	ZBTB2			SATB1	ALX4	TBP	POLR2A
		JUNB		TFDP3	TBP			ZNF891	EBF4	EP300	POLR2A
		JUND		THAP11	UNCX			ZNF438	NR2E1	BRD4	REST
		KAT7		THAP2	FOXK1			ZNF177	ZNF417	BRD4	MYC
		KCMF1		TIGD2	RBAK			PURG	ZNF675	USF1
		KCNIP3		ZBED4	ZNF853			SNAI1	ZNF74	KLF5
		KDM2A		ZFHX2	ZNF316			ALX1	ARGFX	HNF4A
		KDM2B		ZFP3	TWIST1			MLXIP	LIN28A	TP73_TA
		KDM5B		ZFP62	FERD3L			ZNF766	TGIF2	FLI1
		KLF10		ZIM2	SP8			FIZ1	DMRTA1	BRD4
		KLF11		ZMAT1	SP4			L3MBTL4	ZNF626	KDM5B
		KLF12		ZNF124	NFE2L3			FOXO3	SRY	ATF3
		KLF13		ZNF132	HOXA3			ZIC2	ZNF589	TBL1XR1
		KLF14		ZNF165	HOXA4			ZNF239	ZNF460	TAL1
		KLF15		ZNF184	HOXA5			HIC1	ZNF133	FOXK2
		KLF16		ZNF208	HOXA6			KLF3	HOXA13	SRF
		KLF17		ZNF212	HOXA9			ZNF83	ZNF286A	MAX
		KLF2		ZNF234	HOXA13			ZNF799	FEZF2	MAX
		KLF3		ZNF239	EVX1			POU6F2	ZNF17	KDM1A
		KLF4		ZNF25	JAZF1			ZNF771	TBP	CTCF
		KLF6		ZNF256	CREB5			ZNF648	ZNF473	FOSL1
		KLF8		ZNF257	NEUROD6			NR1H2	TBX2	HSF1
		KLF9		ZNF263	POU6F2			ZNF354B	ZBED5	GABPA
		KMT2A		ZNF280B	GLI3			ERF	SMAD9	BRD4
		KMT2B		ZNF30	PURB			LBX2	SPZ1	BRD4
		L3MBTL3		ZNF326	IKZF1			ZNF285	SHOX	RNF2
		LBX2		ZNF329	ZNF713			ZFP92	NEUROD1	BCL11A
		LCOR		ZNF334	ZNF479			SP9	LEUTX	NFATC1
		LCORL		ZNF337	ZNF716			CLOCK	ZNF232	CEBPB
		LEF1		ZNF33B	ZNF735			ZNF560	NKX11	TP63
		LEUTX		ZNF354B	ZNF679			TIGD2	RFX2	ZMIZ1
		LHX4		ZNF385D	ZNF680			TWIST2	ALX1	KDM1A
		LHX6		ZNF396	ZNF107			JUND	ARID5A	HOXB13
		LIN28A		ZNF41	ZNF138			ZNF699	ZSCAN4	ZEB2
		LIN28B		ZNF416	ZNF273			OTP	FOXQ1	TRIM24
		LIN54		ZNF426	ZNF92			ZNF418	ZXDC	MNT
		LMX1A		ZNF44	MTERF1			RXRB	TP73	PHF8
		LTF		ZNF449	DLX5			ZNF286A	TFAP2D	BRD4
		LYL1		ZNF461	BHLHA15			ZNF439	ZMAT1	CBX1
		MAF		ZNF483	ZNF789			ZNF467	ZNF792	CHD1
		MAFB		ZNF487	ZNF394			ZSCAN2	ZNF350	CTCF
		MAFF		ZNF506	ZKSCAN5			ZNF84	BACH2	BCL3
		MAFG		ZNF518B	ZSCAN25			ZNF254	NFIA	E2F4
		MAFK		ZNF528	ZKSCAN1			ZBTB42	PKNOX2	E2F4
		MAX		ZNF548	ZSCAN21			ZGLP1	TBX22	TP73_DELTANP
		MBD1		ZNF552	NFE4			JAZF1	KDM5B	JUN
		MBD2		ZNF564	THAP5			IRX2	TCF4	ZNF639
		MBD4		ZNF566	ZNF277			PBX1	HOXA9	NR3C1
		MBD6		ZNF569	FOXP2			ZNF135	ZNF354C	GATA2
		MBNL2		ZNF572	TFEC			ZNF599	WT1	MXI1
		MECP2		ZNF599	FEZF1			ZNF675	CRX	CTCF
		MEF2A		ZNF610	ZNF800			RFX1	ZNF75D	RCOR1
		MEF2C		ZNF613	PAX4			TOPORS	ZNF583	CUX1
		MEF2D		ZNF621	IRF5			ZNF284	SATB2	NR3C1
		MEIS1		ZNF627	NRF1			ZNF761	ZNF559	SP1
		MEIS2		ZNF639	NOBOX			ZNF669	PHF20	E2F6
		MEIS3		ZNF658	ZNF786			NCOA3	PCGF2	AR
		MESP1		ZNF675	ZNF425			TFAP2E	NR1H2	ID3
		MGA		ZNF678	ZNF398			ZNF821	ZNF521	STAT5A
		MITF		ZNF687	ZNF282			HSFY2	ZNF34	SIN3A
		MIXL1		ZNF700	ZNF746			IRF9	XPA	FOXA1
		MLX		ZNF718	REPIN1			ZNF354A	HNF1B	CDK8
		MLXIP		ZNF75A	MNX1			ZNF655	NR2F2	PGR
		MNT		ZNF763	ZNF596			NKX11	RELB	RELA
		MSANTD3		ZNF765	ZNF705G			ZBTB3	SIM1	GATA3
		MSANTD4		ZNF77	ZNF705B			ZNF112	ZNF354B	RFX5
		MSGN1		ZNF773	GATA4			SRY	HMG20B	PGR_B
		MSX1		ZNF790	ZNF705D			ZSCAN23	BHLHE40	USF1
		MTERF1		ZNF792	EGR3			FOXG1	MEF2D	KLF4
		MTERF4		ZNF793	NKX31			FOXQ1	ZNF282	HBP1
		MTF1		ZNF804A	ZNF395			ZNF234	CENPT	CTCFL
		MTF2		ZSCAN21	HMBOX1			TGIF2LY	FOXP2	TAF1
		MXD1		ZSCAN29	PURG			ZNF462	ETV4	BACH1
		MXD3		ADNP	ZMAT4			KLF9	BATF	TP53_PS15
		MXD4		AEBP2	NKX63			ZNF343	POU2F2	CEBPB
		MXI1		AHCTF1	THAP1			ZNF318	SKI	GTF2F1
		MYB		AHDC1	CEBPD			ZNF165	YY2	BRD4
		MYBL1		AKAP8	SNAI2			ZNF14	MXI1	MYCN
		MYC		AKAP8L	ST18			ZKSCAN4	PRRX1	YY1
		MYCL		ARGFX	BHLHE22			ZBTB16	POU6F2	T
		MYCN		ARID2	MYBL1			ZNF18	ZNF408	ESR1
		MYNN		ARID3A	TCF24			ZNF16	ZNF296	RXR
		MYRF		ARID5B	PRDM14			MZF1	TRERF1	ZHX2
		MYRFL		ARX	NCOA2			ZNF628	AIRE	BRD4
		MYSM1		ASH1L	MSC			ZNF746	GLIS3	NRF1
		MYT1L		ATF2	HNF4G			HAND1	ZNF449	ZNF143
		MZF1		ATF4	HEY1			ZNF320	PKNOX1	ZNF143
		NACC2		ATF5	E2F5			ARNTL	FOXI1	RBPJ
		NAIF1		ATF6	ZNF706			HMG20B	ZNF567	ELF1
		NANOGNB		ATF7	TRPS1			ZNF792	ZGPAT	SPI1
		NANOGP8		ATMIN	ZHX1			ATF7	TSHZ1	NME2
		NCOA1		BACH1	ZNF572			SKOR2	NFE2L3	CTCF
		NCOA2		BACH2	POU5F1B			STAT4	MEF2A	CEBPA
		NCOA3		BAZ2A	MYC			ZNF853	ESRRB	TP53
		NEUROD1		BAZ2B	JRK			ATF4	SMAD5	SIN3A
		NEUROD2		BBX	ZFP41			ADNP	ZNF763	SIN3A
		NEUROD4		BCL6	GLI4			SHOX	ETV1	ZNF143
		NEUROD6		CAMTA1	ZNF696			BCL11B	ZBTB3	ASH2L
		NEUROG3		CAMTA2	TIGD5			FOXJ2	DMRTC2	FOS
		NFAT5		CASZ1	ZNF707			KIN	SALL3	FOXA1
		NFATC1		CDC5L	FOXH1			ZNF287	VAX1	AR
		NFATC2		CEBPB	ZNF251			PRDM9	MLXIP	AR
		NFATC3		CEBPE	ZNF517			ZNF225	DACH1	NR2F6
		NFATC4		CEBPZ	ZNF250			LMX1A	EGR4	JUNB
		NFE2L1		CENPB	FOXD4			ZZZ3	BRF2	CEBPB
		NFE2L2		CLOCK	DMRT1			DLX2	ZNF24	GATA6
		NFIA		CPXCR1	DMRT2			ZFP90	ZNF202	ESRRA
		NFIB		CREB1	RFX3			SETDB2	BATF2	NFYB
		NFIC		CREB3	BNC2			ZNF740	ERF	PBX3
		NFIL3		CREB3L1	TOPORS			ZNF567	NPAS1	GATA3
		NFIX		CREB3L2	NFX1			SNAPC4	NFE2L2	AR
		NFKB2		CREB3L3	FOXD4L5			DMRTB1	ASH1L	RFX5
		NFX1		CREB5	FOXD4L4			ZNF280D	ARNT2	ELF1
		NFXL1		CREBL2	FOXD4L3			SMAD5	ZNF599	CHD1
		NFYA		CTCF	KLF9			PPARA	CDX4	SUZ12
		NFYB		CUX1	RORB			SOHLH2	HMGN3	PAX8
		NFYC		CXXC1	FOXB2			MEF2D	TIGD2	MYC
		NKRF		DDIT3	NFIL3			OLIG2	ZNF275	CCNT2
		NKX11		DEAF1	ZNF484			ZBTB9	ARID3C	SMAD3
		NKX12		DMTF1	BARX1			ZNF70	ZFP57	SIN3A
		NKX21		DPF3	ZNF169			SP6	ZNF576	EGR1
		NKX24		DR1	ZNF510			TEAD3	HSFX1	GTF2B
		NKX25		DRAP1	ZNF782			DBP	ZNF479	TP63
		NKX26		DUXA	XPA			PROX2	IRF8	IRF4
		NKX31		E4F1	MSANTD3			ZNF763	ZNF214	CTCF
		NKX32		EEA1	ZNF189			ZNF672	GCM1	SIN3A
		NKX62		ELF2	ZNF462			ZFP2	ZNF195	GATA2
		NOBOX		ELF4	KLF4			ZNF136	ZNF846	GATA6
		NOTO		ELK3	ZNF483			ARID5A	RUNX3	CEBPB
		NPAS1		ELK4	ZNF883			MTERF1	FOXG1	USF1
		NPAS2		EMX1	AKNA			ZNF251	FOXE1	SIX2
		NPAS4		ERF	LHX6			ZNF554	ZNF304	FOXA1
		NR1D1		ESRRA	ZBTB6			ARID5B	SNAPC5	FOXA1
		NR1D2		ETS1	ZBTB26			ZNF396	KLF17	GATA1
		NR1H2		ETS2	LHX2			ZNF490	MSC	DDX20
		NR1H3		ETV1	NR5A1			ZNF683	NR2F6	NCOR
		NR1H4		FAM170A	PBX3			MSANTD3	TCF20	ELF1
		NR1I2		FIZ1	LMX1B			HOXA3	ZNF324B	AR
		NR2C1		FLI1	ZBTB34			NR2E1	SP9	EP300
		NR2C2		FOSL2	ZNF79			ZNF483	ARX	BRD4
		NR2E1		FOXD4L5	NAIF1			FOXP4	HLX	MTA2
		NR2E3		FOXJ2	PRRX2			TFEC	NRF1	GTF2B
		NR2F1		FOXJ3	PRDM12			ZNF721	ZFX	RUNX1
		NR2F2		FOXK1	TTF1			ELK4	ESRRA	CTCF
		NR2F6		FOXK2	BARHL1			THAP3	ZFY	AR
		NR3C2		FOXN3	RXRA			GLIS3	CAMTA2	LDB1
		NR4A1		FOXO1	SOHLH1			MYNN	ZNF541	DPF2
		NR4A2		FOXO3	NACC2			ZNF333	ZNF536	YY1
		NR5A1		FOXO4	LHX3			NFE2L3	HEY1	NIPBL
		NR5A2		FOXP1	SNAPC4			ZNF579	ATF5	RXRA
		NRF1		FOXP2	KLF6			ZNF816	ZNF837	RBPJ
		NRL		FOXP3	KIN			ZNF865	ZNF7	NFYB
		OLIG1		FOXP4	GATA3			ZNF214	HNF1A	ELF1
		OLIG2		GATAD2A	PTF1A			ZNF716	ZFP62	SMARCA4
		OSR1		GATAD2B	ZNF438			HOXA4	GATA3	SPI1
		OSR2		GCM1	ZEB1			ZNF676	SRF	FOXA1
		OTP		GLIS2	CREM			ZMAT1	NR2E3	CTCF
		OTX2		GLIS3	ZNF248			ZNF701	LMX1A	CDX2
		OVOL2		GMEB1	ZNF25			ZNF181	EPAS1	FOSL2
		OVOL3		GMEB2	ZNF33A			ETV1	CHCHD3	CUX1
		PAX8		GTF2IRD2	ZNF37A			HOXC12	ZIM3	BRD2
		PBX1		GTF3A	ZNF33B			ZNF235	CREBZF	ATF3
		PBX2		GZF1	ZNF487			HESX1	AHRR	CTCF
		PCGF6		HBP1	ZNF239			NR2C2	JUND	CTCF
		PEG3		HHEX	ZNF22			ZNF416	PA2G4	RAD21
		PHF20		HIC1	DRGX			CDX4	LIN28B	YY1
		PHF21A		HIF3A	ARID5B			SOHLH1	CREM	CTCF
		PIN1		HIVEP1	ZNF365			PLSCR1	ZNF699	CTCF
		PITX1		HIVEP2	ATOH7			ZNF713	ZNF16	CTCF
		PKNOX2		HIVEP3	TET1			HES6	ZNF652	ESR1
		PLAG1		HLX	NEUROG3			DLX1	SOX21	ERG
		PLAGL2		HMBOX1	ZNF503			ALX4	ETV2	BRD4
		PLSCR1		HMG20B	ZNF518A			SNAI3	ZNF267	CTCF
		POGK		HMGA1	LCOR			DEAF1	HOXB3	ZBTB7A
		POU1F1		HNF1A	NKX23			FOXF1	HSFX2	BCOR
		POU2F1		HNF4A	PAX2			ZNF211	ZNF768	TARDBP
		POU2F3		HOMEZ	TLX1			ZNF692	E2F3	RAD21
		POU3F2		HOXA3	NFKB2			ZNF33B	NR1H4	NFE2
		POU3F4		HOXA5	MXI1			SP3	ZNF628	SMARCB1
		POU5F1B		HOXC12	VAX1			ZC3H8	DLX1	EP300
		POU5F2		IKZF1	IKZF5			ZNF704	FOXJ3	ESR1
		POU6F1		IKZF4	NKX62			CENPT	ZNF644	SIN3A
		PPARA		IKZF5	IRF7			ZFP41	ST18	NRF1
		PRDM1		IRF5	DEAF1			THRB	SALL2	ETV1
		PRDM10		IRF8	ASCL2			ZNF154	TEAD2	SMARCC1
		PRDM13		JDP2	ZNF195			ZNF790	ZNF135	SMAD1
		PRDM14		JRKL	ZNF214			MSC	BCL11B	CTCF
		PRDM15		JUN	ASCL3			CENPB	ZNF443	CREB1
		PRDM2		JUND	ZNF143			ZNF608	NME2	NANOG
		PRDM4		KCMF1	ZBED5			ZNF768	NANOGP8	BCL6
		PRDM5		KLF10	TEAD1			ZNF562	ZNF585B	SIN3B
		PRDM6		KLF11	ARNTL			ZNF574	CEBPG	SP1
		PRDM8		KLF12	DBX1			ZNF175	SOX3	SIX5
		PRDM9		KLF13	PRMT3			MEIS3	KLF13	MAZ
		PREB		KLF16	PAX6			ETV7	ZBTB7B	SPIB
		PRMT3		KLF3	ELF5			ZNF888	HOXB4	CTCF
		PROP1		KLF6	RAG1			DUX4	ZNF66	TAF1
		PROX2		KLF7	ALX4			TRPS1	NPAS3	SPI1
		PRRX1		KLF9	PHF21A			ZNF658	NKX12	POU5F1
		PRRX2		LCOR	CREB3L1			NR5A2	ZNF23	NCOA2
		PTF1A		LCORL	ZFP91			ZNF324B	YBX1	POU2F2
		PURA		LEF1	MYRF			PCGF6	FOXJ1	AR
		PURB		LEUTX	ZBTB3			EGR3	ZNF577	CREB1
		PURG		MAFB	ESRRA			ZNF519	SKOR1	BRD4
		RAG1		MAFG	BATF2			CBLL2	ZNF326	RAD21
		RARA		MAFK	TIGD3			ZNF350	FOXO3	CEBPA
		RARB		MAZ	RELA			HIVEP3	USF2	E2F1
		RAX		MBD1	FOSL1			ZNF776	MECP2	CTCF
		RAX2		MBD3	DRAP1			RAX	THAP4	TEAD1
		RBAK		MBNL2	KDM2A			ZNF837	ZNF333	SMAD3
		RBCK1		MECP2	TBX10			SOX21	ZNF446	PROX1
		RBPJ		MEF2A	ZNF705E			HSF2	NKX61	TAF3
		RBPJL		MEF2C	PHOX2A			ZKSCAN5	HNF4G	PPARG
		RBSN		MEF2D	THAP12			ZNF532	FOXJ2	RELA
		REL		MEIS3	JRKL			ZFP1	ZKSCAN4	BACH1
		REST		MGA	MSANTD4			ZNF253	CCDC169SOHLH2	TCF7L2
		RFX1		MLX	ZBTB16			USF2	GPBP1L1	BRD4
		RFX5		MLXIP	KMT2A			ZFY	CDX1	GATA3
		RFX7		MNT	FOXR1			ZNF557	POU2F3	CDK8
		RFX8		MXD4	HINFP			CPXCR1	CREB3	FOXA1
		RHOXF1		MXI1	POU2F3			ZNF75D	PCGF6	MAML3
		RHOXF2		MYNN	BSX			ZSCAN26	ZNF444	RAD21
		RHOXF2B		MYSM1	ZNF202			ZNF394	ZNF438	RAD21
		RLF		MYT1	PKNOX2			TCF12	ZNF783	ATF2
		RORB		MYT1L	FLI1			ZNF232	DOT1L	E2F1
		RREB1		NCOA1	THYN1			ZNF512B	BBX	ESR1
		RUNX1		NCOA2	ZNF384			HEY1	DNMT1	CTCF
		RUNX2		NCOA3	NANOGNB			KLF7	DR1	JUN
		RUNX3		NEUROD2	NANOG			HHEX	NKX21	TP63
		RXRA		NEUROD6	ZNF705A			USF1	DBX2	KLF1
		RXRB		NFAT5	ETV6			TLX1	ZBTB14	KDM4B
		SAFB		NFATC1	CREBL2			MXD1	ZNF574	PPARG
		SAFB2		NFATC4	AEBP2			HELT	ZNF816	TCF7L2
		SALL1		NFE2L1	SOX5			ATOH8	ZNF467	SMARCA4
		SALL2		NFE2L2	BHLHE41			KLF8	ZNF235	AR
		SALL3		NFIA	DBX2			HOXB3	NR2C2	GATA3
		SALL4		NFIB	ARID2			MXI1	ZNF174	PHF8
		SATB1		NFIC	VDR			BHLHA9	ZNF140	CTCF
		SATB2		NFIL3	ZNF641			AIRE	MTERF1	HNF1B
		SCMH1		NFIX	CSRNP2			ZNF626	ZGLP1	ESRRA
		SCML4		NFKB1	TFCP2			GCM1	TCFL5	NRF1
		SCRT1		NFX1	POU6F1			NEUROD2	ZNF718	TEAD4
		SCX		NFXL1	ZNF740			ZHX1	HMGA1	MED1
		SEBOX		NKRF	SP7			TBX10	NFIX	NR4A1
		SETBP1		NOBOX	SP1			DMTF1	HOXB7	TBP
		SETDB1		NPAS3	HOXC13			POU5F2	ZNF280B	ZNF274
		SETDB2		NR1H2	HOXC12			ZNF428	HESX1	RXR
		SGSM2		NR1H4	HOXC11			RFX4	TBX3	GATA1
		SHOX		NR2C1	NFE2			ZNF311	ZBTB24	T
		SIM2		NR2C2	ZNF385A			GMEB1	ZNF132	BRD4
		SIX3		NR2F1	NEUROD4			ZNF783	ZFP1	ZNF263
		SIX4		NR3C1	IKZF4			AHDC1	ARID2	CTCF
		SIX5		NR6A1	STAT2			HOMEZ	FOXF1	BRCA1
		SKI		OLIG1	ZBTB39			ZNF57	DZIP1	GRHL2
		SKIL		PAX5	STAT6			ZNF550	PRDM10	NANOG
		SKOR2		PBX1	GLI1			THAP6	ZNF778	NCOA3
		SMAD3		PBX2	DDIT3			ZNF689	RBPJ	CDX2
		SMAD4		PHF20	MYRFL			CREB3	FOSL1	MED26
		SMAD5		PHF21A	THAP2			CARF	ZNF717	TAF1
		SMAD9		PKNOX1	MYF6			ZNF804B	CXXC5	CDK9
		SMYD3		POGK	ALX1			ZNF491	ZNF112	TP63
		SNAI1		POU1F1	EEA1			POU2F3	CREB3L4	NFYB
		SNAI2		POU6F2	NR2C1			ZNF470	ZNF716	KDM1A
		SNAI3		PRDM10	ELK3			ZBTB20	ZNF865	NIPBL
		SNAPC2		PRDM15	SPIC			ZNF525	EGR3	BMPR1A
		SOHLH1		PRDM16	ASCL1			HLX	ZNF229	GATA6
		SOHLH2		PRDM2	NFYB			CAMTA2	ZNF181	GATA2
		SON		PRDM4	RFX4			PROP1	ZNF470	RAD21
		SOX10		PRR12	MTERF2			MECP2	SOX5	ESR1
		SOX11		RARA	PRDM4			ZNF586	ZNF853	FOXA1
		SOX13		RBAK	ASCL4			MBD2	CENPB	NCOR
		SOX14		RBPJ	FOXN4			SP110	CPXCR1	BRD4
		SOX15		REPIN1	CUX2			THAP7	ZBTB20	ASCL1
		SOX17		RFX1	TRAFD1			ZNF195	PBX2	RAD21
		SOX2		RFX2	LHX5			ZNF488	ELK3	PDX1
		SOX21		RFX3	TBX3			ZNF91	DLX2	RUNX2
		SOX3		RFX4	KDM2B			ZNF425	NFYB	KLF5
		SOX30		RFX6	ZNF664			GTF3A	ZNF358	CTCF
		SOX5		RFX7	ZNF605			ZIM2	ZNF254	CTCF
		SOX6		RHOXF1	ZNF26			RFX3	SNAI3	MED26
		SOX8		RHOXF2B	ZNF84			ZNF610	TOPORS	RELA
		SOX9		RLF	ZNF140			PRDM4	JAZF1	SPI1
		SP1		RORA	ZNF891			ZNF749	ZNF33A	CTCF
		SP100		RREB1	ZNF10			PRRX2	PRDM4	MLLT1
		SP110		RUNX1	ZNF268			DUXA	SP1	TWIST1
		SP140		RXRA	ANHX			BSX	TGIF2LX	CTCF
		SP140L		RXRB	GSX1			FOXO4	TWIST2	KDM6B
		SP2		SALL1	PDX1			BATF2	SGSM2	HCFC1
		SP3		SATB1	CDX2			TMF1	ZNF518A	ERG
		SP4		SETBP1	SOHLH2			ETV6	NFYA	SNAI2
		SP5		SIX5	ELF1			ST18	CBLL2	CEBPB
		SP6		SMAD1	TSC22D1			ZBTB46	ZNF563	CRY1
		SP7		SMAD5	SETDB2			HOXD1	ZNF317	ELK4
		SP8		SNAI2	POU4F1			ZNF80	ZNF490	RELA
		SPDEF		SNAPC4	SOX21			NANOGP8	TCF21	NR3C1
		SPEN		SOX10	DZIP1			ATF5	ZNF131	HCFC1
		SPI1		SOX12	MBNL2			PBX2	MEIS3	SMAD3
		SPIC		SOX4	ZIC2			ZNF124	ZNF613	TEAD4
		SRCAP		SOX5	SOX1			ZNF540	LIN54	FOXA1
		SREBF1		SOX6	CHAMP1			MNT	VDR	CTCF
		SREBF2		SOX9	ZNF219			ZNF335	ZFP69	PPARG
		SRF		SP2	SALL2			ZNF598	ZNF586	NRF1
		SRY		SPI1	CEBPE			NFE4	MXD1	RNF2
		STAT1		SREBF2	HOMEZ			ZNF679	MYRF	STAT5B
		STAT2		SRF	ZFHX2			ZNF649	ZNF233	HDAC2
		STAT3		STAT3	IRF9			GLI3	ZNF721	TAL1
		STAT4		STAT5B	NFATC4			ZNF561	NR1I2	ESR1
		STAT5B		STAT6	FOXG1			SP8	SCRT1	MYC
		STAT6		TCF12	NPAS3			ZSCAN20	ZNF750	FOXA1
		TBXT		TCF20	INSM2			MSANTD4	ZNF165	JUN
		TBP		TCF21	NKX28			ZNF717	TRPS1	EGR1
		TBPL1		TCF4	FOXA1			ZNF404	BHLHA9	RB1
		TBPL2		TEAD1	TBPL2			RORA	SOX8	ZKSCAN1
		TBX10		TFE3	SIX6			RREB1	CIC	ETV6
		TBX2		TFEB	ESR2			ATF6B	HOMEZ	SPI1
		TBX20		TGIF2LX	ZBTB1			FOXB2	ZBTB26	MYC
		TBX21		THAP3	MAX			ZNF624	CEBPD	CDX2
		TBX22		THAP5	ZNF410			MAFB	ZBTB41	SRF
		TBX3		THAP6	VSX2			SOX9	MAX	MED1
		TBX5		THAP7	PROX2			ZNF169	MBNL2	EBF1
		TCF12		THAP8	FOS			KCMF1	ESRRG	ESRRA
		TCF20		THAP9	JDP2			HOXA13	BARHL1	E2F6
		TCF21		TIGD5	BATF			KAT7	ZNF385B	TERF2
		TCF24		TIGD6	FOXN3			UBP1	TBPL1	CTCF
		TCF4		TRERF1	BCL11B			TFAP2D	NR2C1	CTNNB1
		TCF7		TRPS1	ZBTB42			ZNF570	ZNF441	FOSL1
		TCF7L2		TSC22D1	ZNF770			ATOH7	TERB1	CTCF
		TCFL5		TSHZ1	MGA			ELF2	ZBTB17	GABPA
		TEAD1		TSHZ2	ZSCAN29			ZBTB41	TEAD1	CTCF
		TEAD2		TSHZ3	ONECUT1			POU2F1	SNAI2	ESR1
		TEAD3		UBP1	RFX7			ZNF623	ZNF592	ESRRA
		TEF		USF1	TCF12			ZFP69B	TGIF2LY	RAD21
		TERB1		USF2	FOXB1			NFIX	FLYWCH1	STAG1
		TERF1		VENTX	RORA			CIC	NFYC	EP300
		TET1		VEZF1	ZNF609			ZNF281	FOXH1	FOS
		TET2		WIZ	SNAPC5			ZNF107	BHLHE22	RAD21
		TET3		XBP1	SMAD3			ZNF736	RAG1	LMO2
		TFAP2A		YBX1	SKOR1			ZNF559	SEBOX	REST
		TFAP2C		YY1	THAP10			FOXD4L6	ZNF518B	CBFB
		TFAP2D		ZBED1	ARID3B			CUX2	TFAP2E	ATF1
		TFAP2E		ZBTB1	ISL2			ZNF621	ZNF316	CTCF
		TFAP4		ZBTB10	HMG20A			ZNF841	HSF2	TFDP1
		TFCP2		ZBTB11	ARNT2			NKX12	PURG	PRDM14
		TFDP1		ZBTB16	CPEB1			SALL1	SOHLH2	TRIM22
		TFDP3		ZBTB17	BNC1			ZNF879	ZFP92	MYC
		TFE3		ZBTB2	ZSCAN2			FOXK1	SPIC	CHD2
		TFEB		ZBTB20	ZNF592			ZNF468	ZNF239	IRF1
		TFEC		ZBTB22	ZNF710			PRDM10	IKZF1	FOXA1
		TGIF1		ZBTB24	SOX8			ATF6	MSANTD3	RELA
		TGIF2LX		ZBTB26	ZNF598			STAT6	CUX2	BRD4
		TGIF2LY		ZBTB33	E4F1			KLF6	PROX2	SIX5
		THAP1		ZBTB34	FLYWCH1			HSF4	FOXA3	ESR1
		THAP10		ZBTB37	ZNF205			YY2	ZNF740	MAX
		THAP11		ZBTB38	ZNF213			ZNF76	CLOCK	HNF4A
		THAP12		ZBTB39	ZNF200			ZBTB38	L3MBTL3	ESR1
		THAP3		ZBTB4	ZNF263			MAFG	ZBTB47	SP4
		THAP5		ZBTB40	ZNF75A			ZNF280A	ZNF540	CTCF
		THAP6		ZBTB41	ZSCAN32			CREBZF	ZNF10	RELA
		THAP7		ZBTB44	ZNF597			KLF10	ZNF780B	CTCF
		THAP8		ZBTB45	ZNF500			PRDM2	RFX8	CTCF
		THRA		ZBTB46	GLYR1			MYRFL	ZBTB49	UBTF
		THRB		ZBTB47	ZKSCAN2			NFATC2	TCF7	ESR1
		THYN1		ZBTB48	MAZ			THAP10	ZBTB2	TRIM28
		TIGD1		ZBTB6	ZNF48			ZNF460	ISL1	ELL2
		TIGD2		ZBTB7A	ZNF771			ZNF875	ZNF765	HDAC8
		TIGD4		ZBTB7B	ZNF768			ZNF385A	ZFP91	SIX2
		TIGD5		ZBTB9	ZNF688			ZNF10	ZNF529	GATA6
		TIGD7		ZEB1	ZNF785			BAZ2A	PRMT3	CTCF
		TLX1		ZEB2	ZNF689			ZNF773	ZBED1	NCOR2
		TMF1		ZFAT	SRCAP			LEF1	ZNF677	AR
		TOPORS		ZFHX3	FBXL19			ZNF691	THAP3	ELF1
		TP53		ZFHX4	ZNF668			ZNF765	ZNF571	ESR1
		TRAFD1		ZFP14	ZNF267			GSX2	ZNF547	AR
		TRERF1		ZFP30	SALL1			E4F1	ZSCAN18	SMC3
		TRPS1		ZFP64	IRX3			ZNF408	ZNF18	KDM1A
		TSC22D1		ZFP90	IRX5			ZNF528	REL	CTCF
		TSHZ1		ZFP91	ZNF319			FOXD4L4	SCX	AR
		TSHZ3		ZFPM1	TERB1			ANKZF1	ZNF264	CREB1
		TTF1		ZFX	HSF4			FOXP3	ZNF343	FOXA1
		TWIST1		ZGPAT	E2F4			ZNF316	ZNF709	HDAC1
		TWIST2		ZHX1	CTCF			LTF	ZZZ3	IRF1
		UBP1		ZHX3	CENPT			ZNF264	ARID5B	RELA
		USF1		ZKSCAN1	ZFP90			ZNF613	CEBPZ	ZNF24
		USF2		ZKSCAN2	TERF2			SGSM2	AKNA	FLI1
		USF3		ZKSCAN3	NFAT5			HIVEP2	SP140	AR
		VAX2		ZKSCAN5	ZNF23			TBX22	HOXA6	TEAD4
		VDR		ZNF117	ZNF821			ZNF180	ZNF445	CTCF
		VEZF1		ZNF12	ZFP1			ZNF677	ZFP41	MAZ
		VSX2		ZNF131	MAF			TRERF1	ZNF416	SSRP1
		WT1		ZNF133	ATMIN			SOX3	JUNB	BRD4
		XBP1		ZNF135	IRF8			ZHX3	FOXD4L4	TAF7
		YY1		ZNF146	FOXF1			ZNF48	ZNF683	BRD4
		YY2		ZNF148	ZFPM1			ASCL4	GSX2	HNF4G
		ZBED1		ZNF154	SNAI3			ZFAT	ZNF561	CEBPG
		ZBED2		ZNF157	ZNF778			ZNF444	DEAF1	ZNF143
		ZBED4		ZNF16	ZNF276			ZNF791	ZBTB16	RCOR1
		ZBED6		ZNF160	CENPBD1			ZNF571	SOX14	E2F4
		ZBED9		ZNF169	BHLHA9			ZNF341	ZNF581	PAX5
		ZBTB1		ZNF175	SGSM2			CREB3L4	PBX1	HDAC1
		ZBTB10		ZNF180	MNT			ZFP62	GPBP1	RUNX1T1
		ZBTB11		ZNF182	ZFP3			ZSCAN18	ZNF729	MAFB
		ZBTB14		ZNF189	ZNF232			ZBTB2	ZNF705A	BRD1
		ZBTB16		ZNF197	ZNF594			ZNF385B	SP3	MED1
		ZBTB17		ZNF2	BCL6B			ZFP57	ZNF493	PDX1
		ZBTB18		ZNF200	YBX2			KMT2A	ZNF516	CTCF
		ZBTB2		ZNF205	ZBTB4			ZNF845	ZBTB22	ZNF207
		ZBTB20		ZNF207	TP53			ZNF30	ZNF728	ETS1
		ZBTB21		ZNF211	HES7			ZNF417	PROP1	BRD4
		ZBTB22		ZNF213	ZNF18			ZNF66	ZNF600	JUND
		ZBTB24		ZNF219	SREBF1			HIVEP1	EMX1	NRF1
		ZBTB26		ZNF22	ZNF286B			ZNF449	MYRFL	GABPA
		ZBTB33		ZNF221	FOXN1			ZNF594	THAP5	CTCF
		ZBTB34		ZNF224	ZNF830			NANOGNB	GLI3	AR
		ZBTB37		ZNF227	NEUROD2			ZNF646	ETV6	REST
		ZBTB38		ZNF236	THRA			ZNF503	ZNF831	AFF4
		ZBTB39		ZNF24	NR1D1			ZFHX3	KLF3	CTCF
		ZBTB4		ZNF251	RARA			ZBTB44	IRF9	MAFK
		ZBTB40		ZNF253	ZNF385C			ZGPAT	ZFP3	CTCF
		ZBTB41		ZNF254	STAT5B			ZNF597	POGK	RELA
		ZBTB42		ZNF26	STAT3			TBX21	HIF3A	MYBL2
		ZBTB43		ZNF260	TBX21			FOXN1	PTF1A	TP53
		ZBTB44		ZNF264	SP6			NEUROG3	ZNF263	BDP1
		ZBTB45		ZNF268	SP2			ZNF705A	FOXR2	DAXX
		ZBTB47		ZNF274	NFE2L1			NEUROD4	THAP6	RUNX1
		ZBTB48		ZNF276	HOXB2			ZBTB40	ZNF84	MAX
		ZBTB49		ZNF277	HOXB5			ZNF780B	POU5F2	CTCF
		ZBTB6		ZNF28	HOXB6			ZBTB10	FOXR1	VDR
		ZBTB7A		ZNF280D	HOXB7			CC2D1A	ARNTL	TAF1
		ZBTB7B		ZNF282	HOXB8			ZNF358	MZF1	ATF3
		ZBTB8B		ZNF283	HOXB9			SPZ1	TIGD5	SMARCA4
		ZC3H8		ZNF286A	HOXB13			PHF21A	ZNF597	MXI1
		ZEB1		ZNF287	KAT7			SOX4	ZBTB1	MED1
		ZEB2		ZNF292	DLX4			ZNF479	ZNF142	GSPT2
		ZFAT		ZNF3	DLX3			KLF17	NEUROD2	TAF2
		ZFHX3		ZNF316	NME2			ZXDC	TFCP2	GABPA
		ZFP1		ZNF318	HLF			THAP8	ZNF397	YAP1
		ZFP2		ZNF319	VEZF1			TCF20	AKAP8L	SPI1
		ZFP28		ZNF32	HSF5			FOXD4L3	ZNF689	KDM1A
		ZFP3		ZNF320	TBX4			ANHX	HOXA3	BRD4
		ZFP41		ZNF324	BPTF			ZNF687	ZNF175	NRF1
		ZFP42		ZNF335	SOX9			FOSB	ZNF548	STAT3
		ZFP57		ZNF341	FOXJ1			SPIC	ZBTB33	MYC
		ZFP62		ZNF346	MAFG			KLF11	HINFP	CTCF
		ZFP69		ZNF347	CENPX			NR1H4	RARB	NCOA2
		ZFP69B		ZNF35	ZNF750			ZNF883	ZNF391	TAL1
		ZFP91		ZNF358	TGIF1			HMGA1	ZBTB8B	MAFK
		ZFP92		ZNF362	ZBTB14			PRR12	NFE2L1	BATF
		ZFPM1		ZNF365	L3MBTL4			ZNF778	IRF3	ESR1
		ZFPM2		ZNF37A	ZNF519			ZNF282	CARF	MYC
		ZFX		ZNF383	ZNF521			AKAP8L	ZHX3	BRD4
		ZGLP1		ZNF385A	ZNF397			ZBTB1	FOXO4	ETS1
		ZGPAT		ZNF391	ZSCAN30			SOX14	HOXA4	ELK1
		ZHX1		ZNF395	ZNF24			ZNF346	ZNF346	MYC
		ZHX2		ZNF398	ZNF396			THAP5	NR3C2	GATA3
		ZHX3		ZNF404	SKOR2			ZNF44	TTF1	RBP2_L
		ZIC2		ZNF407	CXXC1			DBX2	ZNF679	RELA
		ZIC3		ZNF408	SMAD4			ZNF700	ZSCAN20	CTCF
		ZIC5		ZNF410	MBD2			CREB5	ZNF385A	FOXA1
		ZIK1		ZNF414	ONECUT2			ZBTB34	SNAPC2	E2F1
		ZIM2		ZNF417	ZNF532			SP140	ZNF525	ESR1
		ZIM3		ZNF419	RAX			ZBED6	THRB	ELK1
		ZKSCAN1		ZNF420	ZNF407			ZBTB49	HSFY1	USF1
		ZKSCAN2		ZNF425	ZNF516			HNF1A	SP8	ARRB1
		ZKSCAN4		ZNF428	ZNF236			TIGD5	ZNF800	CTCF
		ZKSCAN8		ZNF429	SALL3			RBCK1	ATOH7	E2F1
		ZMAT1		ZNF431	ADNP2			ZNF142	STAT5B	ELF1
		ZMAT4		ZNF432	ARID3A			TGIF2LX	ZNF217	BRD3
		ZNF10		ZNF436	MBD3			DR1	CHAMP1	CTCF
		ZNF107		ZNF439	TCF3			SNAPC2	NFATC2	KDM1A
		ZNF112		ZNF440	KLF16			GLIS2	ZNF845	NR1H2
		ZNF12		ZNF444	ZNF554			ZNF496	ZNF621	NR3C1
		ZNF124		ZNF445	ZNF555			ZBTB11	ZNF83	FOXM1
		ZNF131		ZNF45	ZNF57			ZBTB26	NEUROG3	MTA1
		ZNF132		ZNF451	ZNF77			ZNF98	ZNF841	TFAP4
		ZNF136		ZNF467	HMG20B			POGK	TEAD3	ESR1
		ZNF138		ZNF474	RAX2			NR2C1	ELF2	TCF7L2
		ZNF14		ZNF48	CREB3L3			IRF5	ZNF136	ARID1B
		ZNF140		ZNF484	SAFB			NR3C2	ZNF76	AR
		ZNF142		ZNF491	RFX2			GPBP1L1	ZNF468	GABPA
		ZNF143		ZNF496	ZNF557			ETS2	ZNF512	MTA3
		ZNF146		ZNF497	ZNF358			ZNF296	ZNF692	FOXM1
		ZNF148		ZNF503	SNAPC2			ZNF718	ATF6B	LMO2
		ZNF16		ZNF507	ZNF414			ZNF35	SP4	CHD1
		ZNF165		ZNF510	ZNF317			ZNF518B	NR5A1	CTCF
		ZNF169		ZNF512	ZNF699			CENPS	KAT7	SP1
		ZNF17		ZNF512B	ZNF177			TET3	ZNF80	ZHX1
		ZNF174		ZNF513	ZNF560			ZNF222	SKOR2	EZH1
		ZNF175		ZNF516	ZNF121			THRA	ZNF281	MEIS1
		ZNF18		ZNF517	ZNF561			CDX1	FOXA1	ZNF24
		ZNF180		ZNF518A	PIN1			ASH1L	NFATC4	HDAC2
		ZNF181		ZNF524	ZNF653			HIC2	ZNF91	RCOR1
		ZNF182		ZNF526	ZNF627			TFCP2	MAFG	MAZ
		ZNF184		ZNF532	ZNF441			ZNF536	USF1	SP2
		ZNF189		ZNF536	ZNF440			PRDM15	RUNX2	SREBF2
		ZNF195		ZNF546	ZNF439			XBP1	ZNF248	ETV1
		ZNF200		ZNF555	ZNF69			ZNF319	ZMAT4	NRF1
		ZNF202		ZNF557	ZNF700			SOX8	HSFY2	REST
		ZNF207		ZNF559	ZNF763			ZBTB7B	TFEC	FOXP1
		ZNF211		ZNF561	ZNF433			ZNF580	ZNF219	RARA
		ZNF212		ZNF562	ZNF20			ZNF275	ZNF225	ETV1
		ZNF213		ZNF563	ZNF788P			RFX8	ZNF25	KDM1A
		ZNF214		ZNF568	ZNF625			LCORL	ZNF746	SMC3
		ZNF217		ZNF570	ZNF136			ZNF440	ZNF213	TCF7L2
		ZNF219		ZNF571	ZNF44			ZNF391	NCOA3	BRD4
		ZNF22		ZNF575	ZNF563			IRF7	HOXB6	TAF1
		ZNF222		ZNF579	ZNF799			ZNF585B	HIVEP1	CTCF
		ZNF224		ZNF580	ZNF443			TSHZ1	ZNF711	TAF1
		ZNF225		ZNF583	ZNF709			POU1F1	ZNF407	RUNX1
		ZNF226		ZNF584	ZNF564			GSC2	HLF	SOX9
		ZNF227		ZNF585A	ZNF490			ZNF644	ATF4	MED1
		ZNF229		ZNF585B	ZNF791			ZNF563	ZNF569	NR3C1
		ZNF23		ZNF586	JUNB			LHX4	ANHX	TFAP4
		ZNF232		ZNF594	KLF1			GPBP1	ZNF414	BRD4
		ZNF233		ZNF596	NFIX			ZNF787	MNT	ESR1
		ZNF235		ZNF598	LYL1			IKZF4	SRCAP	CHD8
		ZNF236		ZNF605	CC2D1A			ZBED4	PRDM15	AR
		ZNF239		ZNF607	AKAP8			NR1D1	ZNF319	USF1
		ZNF24		ZNF608	AKAP8L			ZNF512	NR1D2	ZEB1
		ZNF248		ZNF609	WIZ			HOXA5	NR1D1	RELA
		ZNF25		ZNF611	NR2F6			TGIF1	DBP	CTCF
		ZNF254		ZNF616	JUND			GZF1	ZBTB42	STAT5A
		ZNF256		ZNF623	MEF2B			ZNF23	ZKSCAN2	GRHL2
		ZNF26		ZNF624	GATAD2A			ARGFX	UBP1	MYCN
		ZNF263		ZNF628	ZNF101			PRMT3	FOXF2	CTCF
		ZNF264		ZNF629	ZNF14			ZSCAN21	ATF6	STAG1
		ZNF266		ZNF641	ZNF253			SOX12	HOXB5	TBL1XR1
		ZNF267		ZNF644	ZNF682			CREBL2	IRF7	CREB1
		ZNF268		CBLL2	ZNF90			CHAMP1	ZNF302	CTCF
		ZNF273		ZNF646	ZNF737			ZNF529	THRA	RUNX1
		ZNF274		ZNF649	ZNF626			TEF	DNTTIP1	CTCF
		ZNF275		ZNF653	ZNF66			MLX	PRDM8	ESR1
		ZNF276		ZNF654	ZNF85			NCOA1	PIN1	CTCFL
		ZNF277		ZNF655	ZNF430			HIF3A	THAP8	CTCF
		ZNF28		ZNF664	ZNF714			SP100	ZSCAN21	NRF1
		ZNF280A		ZNF668	ZNF708			ETV5	ZNF532	GATA3
		ZNF280B		ZNF669	ZNF493			FOXA3	KLF11	ZFP36
		ZNF280D		ZNF672	ZNF429			ZNF831	ZNF33B	TAL1
		ZNF281		ZNF688	ZNF100			ZNF317	ZNF483	FOXA1
		ZNF283		ZNF689	ZNF43			NFYC	ATOH8	NKX2-1
		ZNF286A		ZNF691	ZNF729			ZFP91	IKZF5	AR
		ZNF287		ZNF696	ZNF98			ZNF213	SP100	PDX1
		ZNF292		ZNF697	ZNF99			EMX1	HOXB2	E2F6
		ZNF296		ZNF70	ZNF728			ZNF79	ZNF773	ARID3A
		ZNF30		ZNF701	ZNF730			ZNF600	NFX1	PGR
		ZNF300		ZNF703	ZNF91			ADNP2	ZC3H8	MITF
		ZNF302		ZNF704	ZNF254			FOXR1	PHF21A	BRD4
		ZNF304		ZNF705D	ZNF536			ZNF569	ZNF513	TAF1
		ZNF311		ZNF706	TSHZ3			ZNF219	ADNP2	AR
		ZNF316		ZNF707	ZNF507			DNTTIP1	ZNF678	CTCF
		ZNF317		ZNF709	ZNF302			ZFPM1	FAM200B	RELA
		ZNF318		ZNF71	ZNF181			ZNF552	TEF	ERG
		ZNF319		ZNF710	ZNF599			LIN54	CREB5	SPIB
		ZNF32		ZNF716	ZNF30			ZBTB22	PRRX2	HNF4A
		ZNF320		ZNF721	USF2			ZXDB	ZFP69B	TP63
		ZNF322		ZNF740	ETV2			RBPJL	ZNF75A	MYC
		ZNF324		ZNF747	THAP8			ZNF581	POU6F1	FOXA1
		ZNF324B		ZNF76	OVOL3			ZNF664	LEF1	GTF2F1
		ZNF326		ZNF764	ZNF565			HES5	CENPS	MAX
		ZNF331		ZNF766	ZNF146			RHOXF2	ZNF341	RCOR1
		ZNF333		ZNF768	ZFP14			FOXJ1	LHX4	NCOR
		ZNF335		ZNF770	ZNF566			ZNF565	HES5	CTCF
		ZNF337		ZNF771	ZNF260			ETV3	PLSCR1	VDR
		ZNF33A		ZNF772	ZNF529			ZNF732	ZNF550	EGR1
		ZNF33B		ZNF776	ZNF382			EEA1	GZF1	E2F1
		ZNF341		ZNF777	ZNF461			ZNF513	NANOGNB	CTCF
		ZNF343		ZNF778	ZNF567			ZNF337	ZNF691	BATF
		ZNF346		ZNF780A	ZNF850			MYSM1	ZNF503	BRD4
		ZNF347		ZNF780B	ZNF790			ZNF75A	ZBED4	EP300
		ZNF35		ZNF781	ZNF829			TFEB	ZNF596	GTF2F1
		ZNF350		ZNF782	ZNF420			NEUROD6	AKAP8	MED1
		ZNF354A		ZNF784	ZNF585A			GLI4	ZNF787	NFIC
		ZNF354B		ZNF787	ZNF585B			MYRF	ARID3B	CTCF
		ZNF354C		ZNF791	ZNF875			ZNF131	ETV3	DNMT3B
		ZNF358		ZNF799	ZNF569			POU6F1	RBSN	TRIM28
		ZNF362		ZNF8	ZNF570			BAZ2B	RHOXF1	SMAD3
		ZNF365		ZNF800	ZNF793			NOBOX	ZBTB11	NR3C1
		ZNF367		ZNF804B	ZNF571			ZBTB17	RHOXF2	CTCF
		ZNF37A		ZNF805	ZNF540			PURB	HES7	ZBTB7A
		ZNF383		ZNF808	ZNF781			ZEB2	ZBTB34	CTCF
		ZNF384		ZNF81	ZNF607			ZMAT4	JRKL	NRF1
		ZNF385A		ZNF821	ZNF573			SATB2	NOBOX	ETV6
		ZNF385B		ZNF827	DPF1			HMBOX1	ZNF471	ATF1
		ZNF385D		ZNF83	ZNF546			ZNF564	ZIM2	PPARG
		ZNF391		ZNF84	ZNF780B			ZFP28	CDC5L	GATA3
		ZNF394		ZNF841	ZNF780A			ZNF524	LTF	NANOG
		ZNF397		ZSCAN2	POU2F2			TTF1	ZNF337	HSF1
		ZNF398		ZSCAN20	CIC			FOXJ3	TMF1	CTCF
		ZNF407		ZSCAN22	ZNF575			RORB	ZNF222	CUX1
		ZNF408		ZSCAN23	ZNF576			ZNF28	IRF5	MAZ
		ZNF41		ZSCAN5A	ZNF428			ZNF26	EEA1	PGR
		ZNF410		ZXDB	ZNF404			HLF	MSANTD4	MAX
		ZNF414		ZXDC	ZNF45			ZNF678	SP5	JUND
		ZNF415		ZZZ3	ZNF155			SRCAP	IKZF4	GATA6
		ZNF416			ZNF230			FOXF2	ZNF653	RELA
		ZNF418			ZNF222			NCOA2	ZNF888	TP53
		ZNF420			ZNF223			ZNF585A	ZNF487	ESR1
		ZNF429			ZNF284			FOXR2	ETV5	CTCF
		ZNF430			ZNF224			PIN1	ZNF836	CTCF
		ZNF433			ZNF225			ZNF420	HMG20A	SIN3A
		ZNF438			ZNF234			FOXD4L5	ZNF805	ASXL1
		ZNF44			ZNF226			DACH2	ZNF77	MED1
		ZNF440			ZNF227			ZNF555	MAFB	EGR1
		ZNF441			ZNF235			HOXB6	MTERF4	CREB1
		ZNF442			ZNF233			HMG20A	ZFPM1	CEBPA
		ZNF443			ZNF285			ZNF728	ZNF169	ETS1
		ZNF444			ZNF180			ZNF12	ZNF875	CDX2
		ZNF445			RELB			ZNF77	ZNF687	AR
		ZNF446			ZNF296			FOXH1	ZNF658	FLI1
		ZNF449			FOSB			ZNF441	HIC2	SND1
		ZNF45			FOXA3			ZNF770	ZNF607	RELA
		ZNF451			MYPOP			ZNF653	ZNF30	ESRRA
		ZNF460			HIF3A			ZBTB8B	ZBTB18	CTCF
		ZNF467			ARHGAP35			ZNF146	ZNF528	CTCF
		ZNF468			NPAS1			VSX2	STAT4	TBX21
		ZNF469			MEIS3			ZNF397	SPDEF	PAX5
		ZNF470			TPRX1			CXXC1	ZNF732	BRD4
		ZNF471			DBP			ZNF729	NEUROD4	CTCF
		ZNF473			PRR12			ZSCAN4	KLF9	BRD4
		ZNF474			IRF3			ZNF480	BAZ2B	CTCF
		ZNF479			ZNF473			FOXI1	RORB	GATA3
		ZNF480			ZNF175			ZNF709	PURB	IRF4
		ZNF483			ZNF577			KDM2A	ZNF35	CHD8
		ZNF484			ZNF613			MGA	ZNF879	NR3C1
		ZNF485			ZNF350			ATMIN	BACH1	ESRRA
		ZNF487			ZNF614			ZNF572	TFE3	REST
		ZNF488			ZNF432			NFATC4	ZNF555	PBX2
		ZNF490			ZNF841			ZBTB37	NFE4	POU5F1
		ZNF491			ZNF616			TFE3	CGGBP1	CDK7
		ZNF492			ZNF836			AEBP2	FOS	IRF1
		ZNF493			ZNF766			DZIP1	FOXK1	RELA
		ZNF496			ZNF480			AKNA	OLIG1	CTCF
		ZNF502			ZNF610			L3MBTL3	ZNF480	MITF
		ZNF503			ZNF528			NFIA	ZKSCAN8	AR
		ZNF507			ZNF534			ZNF680	ZNF180	RBPJ
		ZNF510			ZNF808			ZNF596	SKIL	MYC
		ZNF511			ZNF701			AKAP8	ZNF852	BRCA1
		ZNF512			ZNF83			ZNF852	ZBED9	FOXA2
		ZNF513			ZNF611			ZNF443	ZNF552	AR
		ZNF516			ZNF600			ZNF24	OVOL3	CTCF
		ZNF518A			ZNF28			ZNF697	ZNF79	CTCF
		ZNF518B			ZNF468			ZNF547	ZNF440	PGR
		ZNF519			ZNF888			ZNF446	ZNF451	TLE3
		ZNF525			ZNF816			ZNF445	POU2F1	AR
		ZNF528			ZNF415			ZNF641	ZNF614	HHEX
		ZNF529			ZNF665			PLAGL2	AEBP2	REST
		ZNF530			ZNF677			SCML4	ZNF420	RNF2
		ZNF532			ZNF845			ZNF607	FOXN3	FLI1
		ZNF534			ZNF525			ZBED9	ZNF564	ASCL1
		ZNF540			ZNF765			SKIL	HSF4	FOXP1
		ZNF547			ZNF761			NPAS3	CREBL2	ERG
		ZNF548			ZNF813			ZNF516	ZNF227	MEIS1
		ZNF549			ZNF628			MBNL2	FOXP3	ZBED1
		ZNF550			ZNF524			OLIG1	CXXC1	TARDBP
		ZNF552			ZNF581			DDIT3	ZNF44	GATA2
		ZNF555			ZNF787			ZNF45	E4F1	SREBF1
		ZNF559			ZSCAN5B			NFXL1	HOXA5	RELA
		ZNF560			ZSCAN5A			BBX	FOXD4L5	ESR1
		ZNF561			ZNF583			HOXB2	ANKZF1	MEF2A
		ZNF562			ZNF667			IKZF5	ZNF28	ESR1
		ZNF563			ZNF471			ZKSCAN8	MXD4	AR
		ZNF564			ZFP28			SOX5	ZNF184	BHLHE40
		ZNF565			ZNF470			ISX	CC2D1A	GATA3
		ZNF569			ZNF835			POU5F1B	POU1F1	AFF4
		ZNF57			ZIM2			ARNT2	ZNF572	HCFC1
		ZNF571			PEG3			FAM200B	ZNF804A	KLF5
		ZNF572			ZNF264			MXD4	GLI4	CTCF
		ZNF574			ZNF805			ZNF804A	ZNF700	TAL1
		ZNF575			ZNF543			HOXB5	ZNF883	CTCF
		ZNF577			ZNF547			SALL3	RBCK1	CTCF
		ZNF578			ZNF548			HES7	ZNF277	FOXA1
		ZNF579			ZNF772			CDC5L	ZNF322	EZH2
		ZNF580			ZNF419			RHOXF1	KCNIP3	CTCF
		ZNF581			ZNF773			ZNF277	ZBTB4	FLI1
		ZNF582			ZNF549			GFI1	TFDP3	SMAD2
		ZNF585A			ZNF550			TET2	HNF4A	TP63
		ZNF586			ZNF416			NR1D2	ZBED6	AFF4
		ZNF592			ZIK1			CAMTA1	MGA	NCOA1
		ZNF596			ZNF530			AHCTF1	ZNF575	GATA1
		ZNF597			ZNF134			ZNF407	NACC2	ESR1
		ZNF600			ZSCAN4			ZBTB4	SON	JUND
		ZNF607			ZNF551			ZNF429	ZNF415	AR
		ZNF609			ZNF154			ZNF184	DACH2	RELA
		ZNF611			ZNF776			ZNF487	NKX62	ZNF318
		ZNF613			ZNF586			ZNF781	PLAGL2	AR
		ZNF614			ZNF552			ARID3B	ZNF81	NKX2-1
		ZNF615			ZNF587B			ZNF25	NEUROD6	MYC
		ZNF619			ZNF814			ZKSCAN2	TBPL2	GATA1
		ZNF621			ZNF587			NFX1	ZNF335	AR
		ZNF623			ZNF417			ZNF302	ZNF410	NR3C1
		ZNF624			ZNF418			KLF16	CAMTA1	JUN
		ZNF641			ZNF606			ZNF518A	SCML4	NRF1
		ZNF644			ZSCAN1			NFIL3	ARHGAP35	ETS1
		CBLL2			ZNF135			RBSN	TSHZ3	CBX3
		ZNF646			ZSCAN18			TSHZ3	ISX	HIF1A
		ZNF648			ZNF329			ZNF224	ETS2	ETS1
		ZNF649			ZNF837			ZNF800	GFI1	PTTG1
		ZNF652			ZNF324			ZBTB45	NKX31	ESR1
		ZNF653			ZNF446			ZNF22	FOXN2	TCF4
		ZNF654			ZBTB45			PTF1A	ZNF668	GATA6
		ZNF655			MZF1			ZNF611	ELK4	BACH1
		ZNF658			SOX12			GATAD2A	ZNF697	CTCF
		ZNF660			RBCK1			ZNF189	ZNF688	RELA
		ZNF668			SCRT2			ZNF365	ZNF735	CTNNB1
		ZNF670			ZNF343			SPDEF	AHCTF1	TP63
		ZNF672			CENPB			ZNF415	ZNF26	FOXJ2
		ZNF674			ZNF133			ZNF805	ZNF770	MEF2A
		ZNF675			NKX24			ZNF782	BPTF	SIRT6
		ZNF676			NKX22			CSRNP2	ZNF641	ZNF589
		ZNF677			GZF1			ZSCAN5A	ZNF654	SPI1
		ZNF678			VSX1			TBPL2	KDM2A	CTCF
		ZNF679			ZNF337			ZNF614	ZNF585A	UBTF
		ZNF680			PLAGL2			FOXN3	NCOA1	ELF1
		ZNF683			ZNF341			ZNF414	ZNF507	TRIM24
		ZNF684			MAFB			BHLHA15	ZNF189	ESR1
		ZNF687			ZHX3			JRKL	POU5F1B	TCF7L2
		ZNF688			L3MBTL1			SON	ZBTB37	BRD4
		ZNF689			HNF4A			MTERF4	ZBTB45	TAF1
		ZNF691			RBPJL			ZNF410	ZNF780A	ESR1
		ZNF692			DNTTIP1			OVOL3	ZNF22	FOXM1
		ZNF695			ZNF335			ZBTB48	ZNF146	FOXA1
		ZNF697			ZNF334			NKX31	ZNF365	NFYB
		ZNF699			NCOA3			ZNF471	NCOA2	SMAD5
		ZNF7			CEBPB			ZNF292	ZNF45	BRD4
		ZNF70			ADNP			ZNF808	ZNF611	MYC
		ZNF700			NFATC2			ZNF81	ZBTB21	TEAD4
		ZNF704			ZNF217			MTF1	ZEB2	HDAC2
		ZNF705A			TFAP2C			CREB3L3	TET2	SOX13
		ZNF705B			CTCFL			ZNF398	KMT2A	AR
		ZNF705D			ZNF831			ZNF836	ZSCAN5A	MITF
		ZNF705E			GATA5			NKX32	LCOR	JARID2
		ZNF705G			TCFL5			NR5A1	ZSCAN32	STAT1
		ZNF706			GMEB2			ZNF711	GMEB2	CTCF
		ZNF707			ZBTB46			ZSCAN25	ZNF224	USF2
		ZNF709			ZNF512B			ZBTB18	ZBTB48	NR2C2
		ZNF710			MYT1			ZNF668	SALL1	GATA2
		ZNF711			GABPA			ZNF735	ZNF276	ESR1
		ZNF716			BACH1			CASZ1	TSC22D1	SMARCA4
		ZNF717			OLIG2			NKRF	NFXL1	IRF4
		ZNF718			OLIG1			SP5	ZNF782	NRF1
		ZNF721			SON			ELF4	ZNF268	TCF7L2
		ZNF727			RUNX1			FOXN2	KLF16	OTX2
		ZNF728			ETS2			ZNF451	ATMIN	GATA3
		ZNF729			PRDM15			DRAP1	ZNF292	NKX3-1
		ZNF730			ZBTB21			CGGBP1	HMBOX1	NR3C1
		ZNF732			PKNOX1			BPTF	ZNF808	CTBP2
		ZNF735			AIRE			THAP12	DRAP1	CTCF
		ZNF736			GSC2			TFDP3	ZNF781	JUN
		ZNF740			ZNF74			KDM2B	DDIT3	VDR
		ZNF746			HIC2			ZNF322	THAP12	GATA6
		ZNF749			ZNF280A			PRDM8	GATAD2A	PHF8
		ZNF750			XBP1			ZNF609	SPEN	STAT5A
		ZNF75A			ISX			ZNF276	PEG3	CEBPB
		ZNF75D			ATF4			SAFB	SAFB	TBL1XR1
		ZNF76			TEF			KCNIP3	ZNF429	CTCF
		ZNF761			SREBF2			LCOR	ZNF609	CDK9
		ZNF764			ZBED4			ZBTB39	CEBPE	KDM1A
		ZNF765			ZBED1			CEBPE	ZSCAN25	TP53
		ZNF77			CBLL2			THYN1	MTF1	PML
		ZNF770			ZFX			GMEB2	ZSCAN30	RBPJ
		ZNF773			ARX			ZNF688	CSRNP2	CTCF
		ZNF774			NR0B1			RFX7	CSRNP1	MYC
		ZNF778			ZNF674			CSRNP1	CREB3L3	BCL11A
		ZNF780A			ZNF157			ZNF227	NFAT5	MED1
		ZNF780B			ELK1			GTF2I	SMYD3	UBTF
		ZNF781			ZNF81			JDP2	BHLHA15	KDM1A
		ZNF782			GATA1			NACC2	ZNF510	RAD21
		ZNF783			TFE3			MYT1L	NFIL3	ASCL1
		ZNF787			FOXP3			ZNF510	RBAK	HNF4A
		ZNF788P			FOXR2			ARHGAP35	NKX32	HOXA9
		ZNF79			KLF8			NKX62	STAT6	CTCF
		ZNF792			FOXO4			ZBTB21	ZNF398	JUND
		ZNF80			CDX4			NAIF1	TET3	ESR1
		ZNF800			TBX22			ZNF575	ZNF710	POU5F1
		ZNF804A			ZNF711			PURA	THYN1	JUND
		ZNF804B			DACH2			ZNF507	JDP2	NR3C1
		ZNF805			CPXCR1			CPEB1	DUX4	RELA
		ZNF808			TGIF2LX			TSC22D1	ZNF474	ESR1
		ZNF81			ESX1			ZNF710	NKRF	CTCF
		ZNF816			NKRF			VEZF1	ZNF484	LYL1
		ZNF823			RHOXF2B			ZNF780A	CASZ1	SMARCA4
		ZNF827			RHOXF1			GLMP	NAIF1	FOXA1
		ZNF83			RHOXF2			SPEN	ELF4	ZNF143
		ZNF830			ZBTB33			ZNF484	ZBTB39	ASCL1
		ZNF831			ELF4			ZSCAN32	ZNF730	FOXA1
		ZNF836			ZNF280C			NFAT5	MYT1L	ZNF143
		ZNF84			TFDP3			ZNF37A	PURA	E2F4
		ZNF841			ZIC3			PEG3	KDM2B	TBP
		ZNF845			SOX3			CCDC17	CPEB1	USF2
		ZNF846			ZNF275			RBAK	CSRNP3	SRF
		ZNF85			ZFP92			ZNF654	ZSCAN31	RAD21
		ZNF852			SRY			SMYD3	GLMP	NOTCH1
		ZNF853			ZFY			GATAD2B	ZNF707	ESR1
		ZNF860			TGIF2LY			ZNF324	MYCL	FOXP1
		ZNF865			HSFY1			CSRNP3	VEZF1	NR3C1
		ZNF878			HSFY2			ZSCAN30	GTF2I	AR
		ZNF879			NR4A2			ZNF534	ZNF37A	CTCF
		ZNF880						MYCL	ZNF706	AR
		ZNF883						ZNF706	RFX7	NELFA
		ZNF91						ZNF268	ZNF324	EBF1
		ZNF93						ZNF707	RLF	CHD2
		ZNF98						RHOXF2B	ZNF705G	JUND
		ZSCAN18						RLF	ZNF534	TP53
		ZSCAN20						ZNF236	BHLHE41	BHLHE40
		ZSCAN21						BHLHE41	TFEB	RAD21
		ZSCAN23						ZSCAN31	CCDC17	MAX
		ZSCAN25						ZNF474	RHOXF2B	HNF4A
		ZSCAN30						ZNF827	ZNF827	ETS1
		ZSCAN31						ZNF730	GATAD2B	NFKB2
		ZSCAN32						CENPX	ZNF705B	AR
		ZSCAN4						ZBTB6	JRK	TCF12
		ZSCAN5A						ZNF705E	ZNF236	TFDP1
		ZSCAN5C						ZNF200	ZBTB6	CDK8
		ZUP1						ZNF705G	ZNF705E	CHD7
		ZXDA						BORCS8MEF2B	CENPX	REST
		ZXDB						NKX24	BORCS8MEF2B	MYC
		ZXDC						JRK	NKX24	NR3C1
		ZZZ3						ZNF148	ZNF148	CTCF
								ZNF705D	SP140L	CTCF
								ZNF705B	ZNF200	EP300
								TIGD1	TIGD1	SETDB1
								SP140L	ZNF705D	EP300
										TCF12
										CTCF
										JUN
										GATA2
										BRD4
										MYCN
										NELFA
										TCF7
										NSD2
										CTCF
										RAD21
										CTCF
										BACH2
										CTCF
										ESR1
										AR
										MYC
										TRIM28
										NRF1
										KMT2A
										MYC
										EPAS1
										ETV6
										SPI1
										CTCF
										AR
										EGR1
										HIF1A
										TFAP4
										NR3C1
										ERG
										RUNX1
										SMAD1
										SIN3B
										RAD21
										NCOR2
										CDX2
										YY1
										ARRB1
										TAL1
										SREBF1
										ATRX
										CTCF
										RAD21
										RAD21
										PBX2
										ZBTB33
										RELA
										SMARCC2
										JUND
										TAF7
										RBP2
										NR2C2
										JUN
										BRD4
										KDM5B
										NFYA
										NCOA1
										MYC
										SIX5
										ADNP
										ZFX
										REST
										CTCF
										THAP1
										SMC3
										CEBPB
										JUND
										CTCF
										SUZ12
										GTF2F1
										FOXA1
										CTCF
										CTCF
										TP53
										TEAD4
										ZNF274
										EP300
										BHLHE22
										KLF5
										RBPJ
										RELA
										CTCF
										GATA3
										GATA2
										BRD4
										CTCF
										TCF12
										SP1
										HSF1
										NR2F2
										RELA
										MYC
										AR
										TP53_PS15
										CTCF
										FOSL2
										ZBTB33
										EP300
										GLYR1
										GATA4
										KDM1A
										TP53
										PML
										TCF7L2
										KLF5
										AR
										POU2F2
										CDK8
										SOX2
										GATA4
										KLF9
										SIX2
										SMC3
										SPI1
										RAD21
										SUZ12
										NR3C1
										RFX5
										CREBBP_M768
										ZHX1
										RELA
										TAL1
										HDAC2
										FOXM1
										EBF1
										GATA3
										NR1H3
										SRF
										ELK1
										ATF1
										LYL1
										ASCL1
										NFE2L1
										MXI1
										ESR1
										TCF7L2
										RFX5
										GATA3
										NRF1
										TEAD4
										SPI1
										CTCF
										CTCF
										EP300
										AR
										TCF4
										MYC
										SPI1
										BCL6
										JARID2
										EP300
										ESR1
										AR
										ESR1
										KDM5B
										CREBBP
										MYC
										MYC
										ERG
										RNF2
										STAT5B
										CLOCK
										FOXM1
										GABPA
										USF1
										TEAD4
										RB1
										GATA3
										CBFA2T2
										PGR
										CDK9
										ATF3
										VDR
										NR3C1
										TP63
										ZNF83
										MYC
										ZNF143
										TP53
										ETS1
										TAL1_SCL
										BRD4
										ESR1
										FOXM1
										AR
										YY1
										HSF1
										NR3C1
										TOP1
										SMAD1
										TP53
										TP53
										AR
										NFE2
										JUND
										ZEB1
										NR3C1
										RELB
										RUNX1
										POU5F1
										ESR1
										TP53
										ASCL1
										RYBP
										STAT5B
										NFE2L2
										TCF7L2
										CTCF
										CTCF
										AR
										E2F4
										TP53
										ZFX
										UBTF
										POU2F1
										PGR
										FOXM1
										MYC
										BRD4
										EP300
										CDK7
										RUNX1
										CTCF
										BRD4
										BRCA1
										CDK2
										TP53
										HNF4A
										MYC
										EP300
										ILK
										GABPA
										MAX
										ESR1
										NIPBL
										FOSL2
										BRD3
										CTCF
										PRDM14
										TP53
										EP300
										MYC
										ZFP36
										CTCF
										ESRRA
										L3MBTL2
										CTCF
										SIN3A
										POU5F1
										SPI1
										MED1
										PPARG
										MYC
										AR
										BRD4
										REST
										RXR
										PTRF
										SREBF1
										AR
										RELA
										ZNF175
										CTCF
										NIPBL
										NR2C2
										ATF3
										LHX2
										RCOR1
										TP63
										ESR1
										ZBTB11
										RXRA
										FOS
										CTCF
										EP300
										HSF1
										BRCA1
										EP300
										TP53
										ARID3A
										TRIM28
										USF2
										NR3C1
										ZBED1
										USF2
										TP53
										ZNF584
										CTCF
										PGR_A
										RUNX1T1
										MYC
										NONO
										GABPA
										ESRRA
										ESR1
										ELK1
										STAG1
										HIF1A
										AR
										RUNX1
										MYC
										MYC
										FOXA1
										NCOR
										SRF
										BACH1
										PAX6
										NR2C2
										MAX
										CTCF
										CTCF
										CTCF
										IKZF1
										TP53
										JUN
										CTBP1
										RXRA
										NKX3-1
										MBD1_ISOF1
										NIPBL
										BRD4
										MED1
										NCOR
										LEF1
										IRF3
										BACH1
										GATA3
										HDAC3
										CHD7
										CTCF
										AR
										MYC
										MEF2C
										SOX2
										AFF4
										TEAD4
										SPIB
										RXR
										AR
										DUX4
										CTCF
										RAD21
										BRD2
										FOXM1
										MED1
										ESR1
										CEBPA
										LYL1
										SMAD3
										NR3C1
										SPI1
										TFAP2A
										CTCF
										TP53
										NCOR2
										SNAI2
										SRF
										MED1
										BRD4
										AR
										MYB
										MYC
										TERF2
										LMO2
										CDK9
										MED1
[truncated: 760 more rows]
