# Supplementary material for: MAGIC: A tool for predicting transcription factors and cofactors driving gene sets using ENCODE data
Source: PLoS Comput Biol. 2020 Apr 6;16(4):e1007800. doi: 10.1371/journal.pcbi.1007800 (PMC7162552; doi:10.1371/journal.pcbi.1007800)
Supplement: S8 Table — The first column contains proteins associated with FOS extracted from the STRING database with a Combined Score>300. Subsequent columns contain ordered lists of Factors predicted to target the input list by the varous algorithms and associated libraries. (TXT) [file pcbi.1007800.s009.txt]

FOS_interactors	MAGIC	CHEA3_ARCHS4	CHEA3_ENCODE	CHEA3_ENRICHR	CHEA3_GTEx	CHEA3_LITERATURE	CHEA3_ReMAP	CHEA3_Mean_Rank	CHEA3_Top_Rank	TFEA	ENRICHR
CEBPG	FOSL2	ZNF365	TCF3	EGR4	FOXG1	CREB1	REST	HIVEP2	ZNF365	POLR2A	POLR2A
PRDM1	FOS	ARNT2	REST	NPAS4	ZMAT4	WT1	ERG	ZMAT4	FOXG1	SPI1	REST
GATA2	FOS	NPAS4	MYOD1	ZFHX2	THRA	DMRT1	SOX2	ARNT2	EGR4	CTCF	REST
NFATC4	FOS	POU6F1	USF1	DOT1L	ATOH7	EGR1	SMAD3	CAMTA1	ARNT2	CTCF	TCF3
MAFB	RAD21	KLF10	MAFK	NEUROD6	ARNT2	CREM	PDX1	EGR4	ZMAT4	POLR2A	REST
AGO2	FOS	PEG3	SRF	ZBTB17	NEUROD6	MITF	CEBPB	SCRT1	NPAS4	CTCF	REST
DNMT1	JUND	MYT1L	MYOG	ERF	DPF1	MTF2	TCF12	RORB	THRA	KLF3	REST
SPI1	FOS	MEIS3	E2F1	HIVEP3	SP9	KDM5B	GRHL2	ZNF365	ZFHX2	CTCF	REST
AIRE	RAD21	HIVEP2	TCF7L2	MEF2D	DACH2	REST	FOS	PURG	POU6F1	CTCF	SRF
JDP2	FOS	PRDM8	EGR1	SRCAP	CAMTA2	NANOG	BCL6	KCNIP3	ATOH7	CTCF	USF1
SMARCB1	JUN	PURA	MAZ	ZMAT4	TEF	PPARG	ZNF175	MYT1L	DOT1L	POLR2A	MYOD1
MEIS1	RAD21	DEAF1	BHLHE40	SRF	POU6F1	TCF4	ETV1	ZBTB18	KLF10	CEBPA	USF1
PPARG	STAT3	BARHL1	CEBPB	FOXP4	ZNF534	EOMES	RUNX1	DPF1	REST	CTCF	POLR2A
FOXO3	RAD21	FOSB	ETS1	ZBTB2	FOSB	TEAD4	FOXP2	FBXL19	NEUROD6	CTCF	REST
ZEB1	EZH2	BHLHE22	CTCF	FOXO6	BHLHE22	SMAD4	JUND	NPAS4	PEG3	CTCF	REST
NFE2L2	REST	THRA	TEAD4	CAMTA1	MYT1L	CLOCK	MAX	FOXG1	ZBTB17	JARID2	REST
NFIX	FOSL2	CAMTA2	JUND	NPAS2	PKNOX2	AR	BHLHE40	POU6F1	MYT1L	CEBPB	CHD1
GTF2F1	FOS	SCRT1	MAX	HIVEP2	TBR1	TCF3	MNT	CSRNP3	DPF1	CTCF	POLR2A
FOSB	REST	AHDC1	ZKSCAN1	EGR3	ZNF365	POU5F1	TCF3	KLF16	MEIS3	LMO2	UBTF
GTF2B	NFE2L2	ZBTB18	PBX3	ZFPM1	SALL2	TP53	TEAD4	SGSM2	SP9	CTCF	CHD1
HDAC8	REST	ARHGAP35	SP1	PRDM15	ELK1	HNF4A	MAFK	CAMTA2	ERF	RUNX1	MYOG
CDK9	JUND	DPF1	JUN	POU3F1	EGR4	OLIG2	NFKB1	EGR1	HIVEP2	POLR2A	POLR2A
CLOCK	SMARCA4	CSRNP2	RFX5	CUX2	FBXL19	ESR1	EGR1	SMAD3	DACH2	POLR2A	EZH2
ATF2	FOS	CUX2	TAL1	MAFG	HIVEP2	RUNX1	TP53	ETV1	HIVEP3	CTCF	TEAD4
GATA4	REST	NPAS3	GATA2	ZNF536	HEY1	SALL4	PBX3	SP9	CREB1	FLI1	UBTF
RB1	SUZ12	ZBTB4	ZNF263	ETV3	MSANTD1	TP63	JUN	FOSB	PRDM8	TP53	TEAD4
MYBL1	FOSL2	NACC2	TCF12	RLF	FOXD4L3	FOXM1	MAZ	THRA	CAMTA2	TP53	MAFK
CEBPB	FOS	ZSCAN18	PAX5	HIVEP1	POU3F4	MYCN	NFE2	NR4A3	MEF2D	ERG	E2F1
ATF1	STAT3	DACH2	HSF1	RORB	DLX6	SOX9	KLF9	CXXC5	ERG	PPARG	HSF1
EGR4	STAT3	ZNF25	NR3C1	ZNF710	ZNF382	STAT3	RARA	FOSL2	PURA	EP300	ZNF263
REL	RAD21	RORB	KDM5B	NFIC	PURG	ZNF217	USF1	JUN	TEF	POLR2A	ZMIZ1
SP3	RAD21	ZNF385B	IRF3	RARA	CAMTA1	SOX2	ELF1	BHLHE40	SRCAP	CTCF	SP1
USF1	JUND	MAFG	CREB1	AHDC1	EGR1	NR1I2	SPI1	HEY1	DEAF1	TP53	ETS1
MYBL2	REST	KCNIP3	FOS	IKZF4	FEZF2	ELK3	FLI1	BHLHE22	BARHL1	SIN3A	RCOR1
NFKB1	CTCF	SGSM2	STAT1	ZNF18	RORB	NR0B1	CXXC4	MEIS3	ZNF534	TCF12	GABPA
NFATC1	TEAD4	CAMTA1	SP2	SCRT2	BHLHA9	SMAD3	ATF7	NEUROD6	TCF3	CTCF	POLR2A
GTF2E2	RAD21	MEF2D	IKZF1	ARID3A	NR2E1	POU3F1	HIF1A	NR4A2	SRF	BHLHE40	IRF3
IKZF1	FOSL2	MBNL2	FOSL1	GZF1	KLF16	PPARD	BACH1	SKI	FOSB	GFI1	MAX
TCF7L2	REST	BHLHE40	USF2	FOXK1	PRDM12	MYC	MAFB	PEG3	BHLHE22	ELF1	REST
E2F2	EP300	ZNF853	GABPA	SCRT1	PIN1	TET1	KDM5B	MYPOP	FOXP4	TRIM33	EGR1
KDM6B	EZH2	ZNF358	ZNF384	ZNF281	NEUROD2	TBX3	MXI1	ATF3	ZBTB2	CTCF	NELFE
MAFK	RAD21	JUN	RELA	THAP2	ZNF804A	MYB	ZNF318	JUND	SOX2	POLR2A	RFX5
CTNNB1	RAD21	PURG	MEF2A	NR4A1	KCNIP3	KLF4	ZNF740	MAFK	PKNOX2	CTCF	BHLHE40
DLX5	SMC3	ZHX3	TFAP2A	ZBTB7A	MEIS3	FLI1	CREM	SCRT2	FOXO6	POLR2A	POLR2A
NME2	JUND	ZMAT4	GATA3	SKIL	SOHLH1	NFE2L2	KLF6	MAFG	SCRT1	CTCF	MAZ
CEBPD	JUN	TEF	E2F4	MAFK	MYPOP	GABPA	FOSL2	HLF	TBR1	CTCF	MYOD1
MECOM	REST	ETV1	GATA1	ZXDC	SCRT2	MNX1	ATF2	JUNB	CAMTA1	POLR2A	REST
ATM	EP300	ATF3	PRDM1	PRDM10	INSM2	RELA	E2F6	DACH2	AHDC1	MXI1	RXRA
DACH1	REST	FOSL1	FOSL2	ZBTB1	CSRNP3	VDR	TAL1	SRF	NPAS2	MAFK	CEBPB
GFI1	REST	NR4A1	ATF3	KLF16	SKOR1	TAL1	YY1	ZNF385B	WT1	IRF4	TCF7L2
SMAD2	RAD21	HLF	STAT3	PLAGL2	PAX6	GATA1	IRF3	FOSL1	ZBTB18	CTCF	BHLHE40
CREB5	RAD21	EGR1	NFIC	MYT1	LHX2	GATA2	KLF13	FOS	SALL2	EP300	CTCF
NR5A1	JUND	SOHLH1	ELK4	ATOH7	SKIL	SOX17	HMBOX1	RLF	ARHGAP35	TCF12	POLR2A
NCOA6	FOS	DRGX	NRF1	NEUROD2	POU6F2	DACH1	ATF1	OLIG2	ELK1	GFI1B	MAFK
BCL3	GATA2	ZIC1	ZBTB7A	NR4A3	ZNF331	STAT4	SRF	NACC2	SMAD3	ETS1	EP300
EGR2	CTCF	RELA	CEBPZ	ETV5	ZIC2	MEF2A	ARID2	REST	EGR3	CTCF	TEAD4
NFIL3	RAD21	SATB2	MYC	SOX5	VSX1	MECOM	KLF1	ELK1	CSRNP2	SMC3	JUND
HDAC6	CTCF	WIZ	RXRA	SOX13	ETV1	ATF3	GTF2B	MYT1	ZFPM1	STAT2	JUND
SNAI1	JUND	POU3F3	ATF2	ZBTB43	BARHL2	FOXA2	TFAP4	NR4A1	FBXL19	SMAD4	EGR1
KLF5	GATA2	CSRNP1	MXI1	PRDM4	NHLH2	RUNX2	STAT1	ZHX3	CUX2	TBP	TCF12
NOTCH1	RAD21	ZNF697	CEBPD	HIC2	SREBF2	HIF1A	CEBPD	RELA	PRDM15	POLR2A	NCOR1
KAT2B	CTCF	EGR4	SREBF1	FOSL2	NEUROD1	PRDM14	PKNOX1	SOX8	NPAS3	POLR2A	POLR2A
IRF7	CTCF	CSRNP3	FOXM1	KLF10	HES3	KLF1	E2F7	POU3F3	HEY1	POLR2A	POLR2A
FOSL2	CTCF	ZFP28	MEF2C	ZNF778	ZNF521	SETDB1	NCOA1	FOXK1	POU3F1	BCL11B	KAT2A
MEF2D	RAD21	SOX8	ZBTB33	ADNP2	ZNF329	SPI1	BACH2	SOX9	ZBTB4	MYC	PAX5
AHR	CTCF	SREBF2	E2F6	GATAD2A	ZBTB18	TCF7	PRDM14	NPAS3	MSANTD1	ZNF384	PML
TAL1	RAD21	CXXC5	THAP1	KLF13	ZIC4	E2F1	MITF	ZIC1	NACC2	POLR2A	GATA3
TBP	SMC3	OLIG2	BACH1	TRERF1	BARHL1	E2F4	CEBPA	KLF10	FOXD4L3	SMC3	EGR1
EGR1	CTCF	FBXL19	NFE2	CIC	ZIC5	FOXO1	ZEB1	ZNF804A	PDX1	EP300	POLR2A
ZFP36	REST	MYRF	TFAP2C	RARB	JUNB	TBP	ETS1	POU3F2	MAFG	NELFE	EP300
CREB1	JUND	RFX4	BCL11A	ARNT2	VAX1	JUND	SMAD1	CSRNP1	ZSCAN18	MXI1	CEBPB
CDK6	EBF1	GZF1	FOXA1	AEBP2	ZNF385B	YY1	NEUROD1	DEAF1	POU3F4	ZNF384	SP2
RUNX2	CTCF	EGR2	ZNF274	FOXG1	EMX1	MYBL2	ATF3	ST18	ZNF536	TBP	PBX3
MAFF	FOS	DBX2	TBP	NEUROD1	NR4A2	CRX	SP1	NCOA1	DLX6	CTCF	CTBP2
CTCF	CTCF	ZNF418	ESRRA	TEAD1	SOX1	THRA	ELK1	CSRNP2	DMRT1	MAFK	MAFK
ETS1	CTCF	ZNF468	ELK1	NFATC1	UNCX	TCF7L2	SOX6	SP1	ZNF25	MEF2A	POLR2AphosphoS5
ZNF335	SMC3	HEY1	YY1	NFATC2	TFAP2E	RARB	CREB3L1	KLF13	ETV3	SIN3A	USF1
DDX5	CTCF	NR1D1	NANOG	ZBTB38	MYT1	TFAP2C	ZEB2	SOX2	ZNF382	EZH2	MAFK
BCL11B	CTCF	MECP2	STAT2	JDP2	HSFY2	RXRA	JUNB	NEUROD1	RORB	RAD21	REST
PML	CTCF	TSHZ1	ZNF143	ZNF365	DEAF1	ZFX	GATA2	EGR2	RLF	ZNF384	CHD1
NCOA1	NR3C1	SMAD3	FLI1	ZNF496	EN2	TFEB	SNAI2	PKNOX2	PURG	GATA1	ZKSCAN1
FOXP3	ZNF263	EGR3	SP4	GMEB2	ZIC3	SRY	MYCN	TEF	ZNF385B	CTCF	REST
POU2F1	REST	NR4A3	MYB	MNT	ZIC1	FOXA1	FOSL1	BACH1	HIVEP1	NRF1	EP300
MEF2A	CTCF	ZNF536	NFYA	ZFP64	CXXC5	SREBF1	GABPA	ZNF697	CEBPB	MYC	HA-E2F1
IRF1	CTCF	CIC	ARID3A	FEZF2	ZNF721	CDX2	NFIC	SREBF2	EGR1	TP53	STAT1
PPARA	JUND	FOXG1	SPI1	THRB	NR4A3	NR1H3	NR1H3	HIF1A	KCNIP3	POLR2A	FOXM1
NR2F1	REST	SPEN	FOXP2	LHX2	SGSM2	RARG	RUNX2	ZBED6	FEZF2	GATA3	RELA
EP300	CTCF	KDM2A	FOXA2	BACH2	NKX63	STAT5A	ZKSCAN1	TBR1	ZNF710	MYC	MEF2A
PHOX2B	CTCF	KLF16	HMGN3	CREB3L2	TLX3	CEBPB	PBX2	TGIF1	SGSM2	CTCF	USF2
NR2F2	EZH2	PPARD	SIX5	RORA	NME2	HSF1	CREB1	E2F4	NFIC	TFE3	FOSL2
RELB	NR3C1	ZNF354B	NFYB	ZSCAN22	MAFF	JUN	CREB3	ZBTB7A	BHLHA9	MYC	KAT2A
LEF1	RAD21	SRCAP	MAFF	SP2	ZNF835	FOXP2	GLYR1	CXXC4	RARA	RAD21	SUPT20H
PURA	CTCF	ZNF483	ATF1	ZNF697	SMAD3	ERG	ELK4	AHDC1	NR2E1	EP300	KDM5B
ZNF239	HNF4A	PRDM2	ELF1	ZNF462	ZNF157	TBX5	MYOD1	SRCAP	MBNL2	BATCH2	GATA2
NFYA	CTCF	NR4A2	CBX2	NFYA	MYC	BACH1	KMT2A	PRDM8	TCF12	IRF1	JUN
BATF3	SMC3	CXXC4	ZZZ3	MBD1	HMG20B	GATA3	CUX1	CREB1	KLF16	EP300	FOSL1
NFAT5	CTCF	ZNF496	POU2F2	SOX8	ZNF285	GFI1B	RXRA	ZNF853	BHLHE40	ELF1	MYOG
TGIF1	CTCF	FOS	GTF2B	PKNOX1	REST	NR4A2	ZBTB7A	MEF2A	IKZF4	CTCF	MEF2C
MYCN	CTCF	FOXK1	NR2C2	MYT1L	STAT3	ELF5	ARNT	MEIS2	PRDM12	MAX	GTF3C2
STAT2	RAD21	OLIG1	ESR1	MLXIP	TFAP2D	IRF8	POU2F2	CEBPD	ZNF853	USF1	RFX5
FOXP2	CTCF	ZNF449	MBD4	POU6F2	ATF3	PDX1	FOXK2	NFIL3	PIN1	MAZ	TAF1
NFE2L1	SMC3	RLF	SETDB1	ZNF821	SKI	ELK1	ETV4	BACH2	ZNF18	MAX	JUND
SIN3A	CTCF	NFIX	IRF1	PKNOX2	LHX5	GATA4	TCF7L2	CIC	ZNF358	ZMIZ1	MEF2A
E2F4	CTCF	ZNF362	HNF4A	DLX1	FOSL2	TFAP2A	NR3C1	NKX63	MYOD1	POLR2A	BCL11A
KLF6	CTCF	ZNF226	ZNF217	BACH1	FOXD4	FOXO3	RELA	STAT3	NEUROD2	MTF2	POLR2A
BRCA1	CTCF	SKI	NR2F2	SMAD3	ZNF781	TCF21	PAX5	PAX6	SCRT2	RCOR1	CTCF
MYOD1	SMC3	NKX62	CTCFL	DPF1	TERF2	MEIS1	RFX5	ARX	JUN	POLR2A	TCF7L2
SMAD4	CTCF	FLYWCH1	MYBL2	POGK	ZBTB41	ETS2	MYC	NFIC	ZNF804A	POLR2AphosphoS2	GTF3C2
FOSL1	CTCF	TCF4	SREBF2	BCL11B	NKRF	GATA6	ZC3H8	FLYWCH1	ARID3A	GATA1	JUN
HHEX	EZH2	JUNB	NFATC1	HEY2	VAX2	HOXB4	MEF2A	NFIX	GRHL2	LYL1	NFIC
SMAD3	EZH2	NR2F1	ZEB1	ZBTB10	OTX2	NR3C1	ETV6	RARB	ZHX3	CTCF	SP1
MAFG	CTCF	MEF2C	BATF	ZFHX3	POU3F3	NEUROD2	TERF1	UBP1	GZF1	NRF1	JUND
ATF7	CTCF	GMEB2	CUX1	TBR1	VSX2	CEBPD	FOXO1	ZNF536	FOXK1	CTCF	CTCF
CSNK2A1	EZH2	THRB	STAT5A	DLX2	SALL3	FOXP1	FOXP1	THAP2	SOHLH1	CEBPB	ZMIZ1
NCOA2	CTCF	SOX5	EBF1	NKRF	ZNF3	KLF5	SP4	CREB3L2	MYPOP	EP300	CTCF
NFE2	REST	NFE2L1	HNF4G	MEF2A	SIX3	KLF2	IKZF1	NR1D1	ETV1	STAT1	CREB1
POU5F1	CTCF	ZIC4	RUNX3	RREB1	SNAI1	RARA	EBF1	DACH1	ZNF281	TAL1	TAL1
FOS	CTCF	FOSL2	IRF4	NR2C1	ZBTB21	ESR2	NRF1	DLX1	ATF3	YY1	SREBF1
VDR	RAD21	ZNF532		ZHX3	FOS	ZFP42	VDR	NKX62	INSM2	TP53	PAX5
GTF2I	CTCF	TLX3		EEA1	MESP2	SREBF2	STAT3	KLF6	THAP2	CEBPG	CEBPZ
JUNB	RAD21	DOT1L		ZBTB11	PA2G4	ZIC3	STAT2	SNAI1	FOSL1	TP53	POLR2A
NR3C2	CTCF	UBP1		GTF2IRD2	FOXD4L1	GBX2	FOXA1	MNT	FOS	TFE3	CTCF
MED1	HNF4G	AHR		ZNF131	DBP	IKZF1	CLOCK	ZNF217	CREM	IRF1	POLR2A
ESR1	CTCF	ZNF598		ZNF454	ZNF30	SALL1	NANOG	EGR3	CSRNP3	CTCF	JUND
SP1	CTCF	SP9		AKAP8	ZNF461	ESRRB	ARID3A	ERF	NR4A1	EP300	JUN
CEBPE	EBF1	ARX		SMAD9	SOX2	POU3F2	HBP1	HIVEP3	SKOR1	GATA2	NFE2
PIN1	CTCF	ST18		CREB5	GBX2	HOXD13	GFI1B	MEF2D	HLF	CTCF	GATA2
NFKBIZ	REST	POU3F2		ARNTL	DRGX	FOXP3	MYB	HIVEP1	ZBTB7A	FOXL2	FOS
KLF2	CEBPB	BCL6B		LHX6	ZNF575	HOXC9	KLF4	MECP2	PAX6	IKZF1	PRDM1
MYC	CTCF	ZNF140		ZNF436	AIRE	NFIB	MEIS2	MYC	SKIL	MAZ	NANOG
E2F1	CTCF	ZNF410		ZNF804B	NPAS3	ARNT	PRDM1	ZXDC	LHX2	CTCF	FOS
MYB	CTCF	NR2C1		HEY1	LHX8	PBX1	DEAF1	NR2E1	MAFK	POLR2AphosphoS2	CHD2
ATF4	CTCF	KLF13		ZNF827	HLF	BCL6	MAFG	FOXK2	DRGX	POLR2A	POLR2AphosphoS2
AR	HNF4G	TGIF1		NR1D1	NCOA1	SOX11	ZFX	NFATC1	ZXDC	YY1	POLR2A
HDAC1	CTCF	ZNF462		ZBTB20	FOSL1	CUX1	PPARG	ZNF410	POU6F2	CEBPB	SMARCB1
HDAC3	CTCF	ZNF18		JUN	ETV4	ETV2	ELF3	SOX1	BCL6	TBET	FOSL1
GATA1	CEBPB	HIF1A		DMTF1	ZNF598	IRF1	LYL1	POU6F2	ZIC1	E2A	STAT2
NR4A2	CTCF	SAFB2		ZNF487	NFIL3	SRF	USF2	MBNL2	USF1	STAT1	TAL1
PGR	CTCF	HIC1		SOX9	NPAS4	ETS1	HNF4G	PURB	PRDM10	JUND	TAF1
SREBF1	CTCF	FOXP4		HMBOX1	L3MBTL1	STAT6	IRF2	KMT2B	ZNF331	GR	RXRA
ARNTL	CTBP2	SOX9		ETV1	CEBPD	SMAD1	SMAD4	ZBTB46	RELA	GATA2	TCF12
HNF1A	CTCF	E2F4		MAFF	ZNF195	E4F1	ZBTB16	PLAGL1	ZIC2	PPARG	NR3C1
DDIT3	POLR2A	ZNF248		EGR2	ZFP41	PAX6	ZNF639	CUX2	ZBTB1	E2A	IRF3
IRF3	CTCF	HIVEP3		NFIL3	DZIP1	ELF1	ZNF207	NFE2L1	SATB2	STAT2	CREB1
USF2	CTCF	BAZ2A		FOXP1	POU3F2	PRDM16	TBXT	OLIG1	VSX1	EP300	MAFK
BCL6	CTCF	TET3		POU6F1	JUN	AHR	TEAD1	KLF7	WIZ	JUN	ZNF384
MITF	CTCF	PAX3		ST18	FOXD4L4	PRDM5	TBX21	ZNF888	POU3F3	HCFC1	IKZF1
ZMYM3	CTCF	POU3F4		NR4A2	TSC22D1	GRHL2	KLF5	TSHZ1	PLAGL2	AR	RELA
NFATC2	CTCF	GATAD2B		SETBP1	SP7	LYL1	GATA1	KLF4	MITF	IRF1	EP300
FOXM1	EZH2	SP1		INSM2	ATF4	STAT1	NR2F2	ZNF532	BARHL2	EP300	RAD21
YY2	CTCF	ZNF646		ZNF804A	ZNF771	HOXB7	TBP	ZNF384	CSRNP1	CHD2	TAF7
SRF	CTCF	SIX5		ZNF346	ZNF286B	THAP11	MAFF	MYRF	ZNF175	CTCF	CHD2
MECP2	CTCF	SIM1		UBP1	ST18	CTCF	POU5F1	ZBTB2	MYT1	TAL1	POLR3A
XBP1	GATA3	ZNF189		AKAP8L	ZNF540	GLI1	ZNF92	MLXIP	NHLH2	CHD2	JUND
ETV4	CTCF	SRF		NCOA1	POU2F1	MYBL1	PAX6	POU3F4	ZNF697	USF1	FOS
EZH2	BHLHE40	ZNF704		ZFP91	ZNF493	CEBPA	MYNN	ZNF248	SREBF2	GATA6	ZNF384
IRF8	REST	ZNF32		CAMTA2	ZNF549	ZNF263	HMGN3	USF2	NEUROD1	NANOG	POLR2AphosphoS2
ELK1	CEBPB	CHAMP1		OLIG2	ELF1	ZNF652	TCF7	MEF2C	NR4A3	TRIM33	TEAD4
CEBPA	CTCF	ZNF235		ZNF217	ZNF519	ZNF274	THAP11	TCF4	HES3	ZC3H11A	GATA1
FOXA1	CTCF	TBP		POU3F2	SOX11	E2F7	SIX2	GMEB2	ZFP28	MAFK	USF1
NCOR2	EZH2	HDX		PRDM16	ZNF883	RBPJ	SP2	NEUROD2	ZNF521	JUNB	FOXA1
MAF	SPI1	CREB1		ZNF608	ZNF184	BCL11B	ZNF143	ZNF143	ETV5	JUNB	SUZ12
ATF3	CTCF	ZBED6		HLF	DLX1	HOXA2	MAF	CUX1	SOX8	E2F1	FOS
SIRT6	GATA2	ZSCAN16		HES1	ZNF428	DLX4	ADNP	ELF1	ZNF329	GATA3	RAD21
NPAS4	CTCF	MYPOP		ZBTB5	RARB		MEF2C	BARHL1	SOX5	STAT5	CTCF
HSF1	RAD21	CREB3L2		ONECUT2	HES5		EPAS1	ZNF274	CXXC5	JUNB	EP300
GATA3	CTCF	MTERF2		ARX	ZBTB46		IRF1	ZNF598	SOX13	TP63	POLR2A
SP7	CTCF	NRL		SNAPC4	ZFP1		RFX1	ZNF25	ZIC4	YY1	E2F4
RELA	CTCF	FOXD1		MBNL2	ZNF529		SOX13	E2F6	OLIG2	STAT2	SUZ12
TCFL5	CTCF	ZNF404		JUND	ZNF74		TFAP2C	BCL11A	ZBTB43	IRF1	ATF3
POLR2A	CTCF	JUND		ZBTB7C	ELF2		GATA3	POU3F1	MTF2	AR	GATA3
ILK	CTCF	MBD4		THAP1	ZBED4		ZNF384	THRB	PRDM4	IKZF1	HDAC2
ELK4	ESR1	GTF2B		MEIS2	RHOXF1		TGIF2	MBD2	ZIC5	GATA1	POLR2AphosphoS5
STAT1	CTCF	EMX1		PATZ1	TGIF1		FOXA2	SETBP1	MYRF	IRF1	JUND
CREBBP	CTCF	ZNF142		ZBTB40	RELA		E2F4	DLX2	HIC2	ZC3H11A	TAF1
STAT6	CTCF	FOXJ2		NFAT5	PRDM8		CEBPG	ZBTB21	JUNB	GATA4	GATA2
NR4A1	CTCF	MEIS2		HES5	NEUROG3		ZNF83	CHAMP1	RFX4	UBTF	eGFP-FOS
KLF10	CEBPB	SOX12		ATMIN	PHOX2A		TWIST1	PRDM4	RUNX1	TBET	REST
SOX2	EBF1	ASH1L		FOSB	FOXB2		SMAD5	PBX1	FOSL2	BATCH1	FOXP2
BHLHE40	SMC3	ZBTB12		ZFP62	SOX9		NR1H2	LHX6	VAX1	BHLHE40	BHLHE40
NFIC	CTCF	ZBED5		RBPJ	EMX2		ZBTB33	TCF7L2	EGR2	STAT1	ETS1
ZNF322	CTCF	PLAGL2		GMEB1	ZNF497		HSF1	BAZ2A	EMX1	CTCF	SIN3A
FOXC1	CTCF	PBX1		TGIF1	ZNF800		ZNF644	SAFB2	DBX2	POLR2A	TFAP2A
HNF4A	NFE2L2	IRX1		ZNF516	ZBTB8B		ASCL1	NFIB	ZNF778	MEIS1	POLR3A
RUNX1	CTCF	HOXB8		SP1	MXD4		ZNF263	SKOR2	NR4A2	STAT5	HCFC1
ETS2	CTCF	ZFHX3		ZNF2	ZNF26		CTCFL	ATOH7	ZNF418	SPI1	SMC3
RARA	USF1	ERF		ZNF691	ZNF653		NR4A1	DRGX	ADNP2	CEBPB	CTCF
NCOR1	EZH2	AHRR		ZBTB39	ZNF547		CTCF	ZNF483	SOX1	TBET	RNF2
IRF2	CTCF	NKX22		REL	PURB		E2F1	ZBTB11	ZNF468	PR	CTCF
CREM	HNF4A	SOX2		BAZ2A	HES7		ZNF750	ZNF354B	GATAD2A	MYC	CTCF
MYOG	MAFK	SNAPC4		FOXK2	ZGLP1		FOXK1	NKRF	FOXP2	GATA2	SREBF1
STAT3	CEBPB	ZNF682		SATB2	PRDM10		KLF3	PRDM2	UNCX	TAL1	HDAC2
TWIST1	CTCF	ZNF879		NR5A1	FIZ1		SOX9	ZNF462	KLF13	SPI1	SRF
KDM2B	ESR1	FOXC2		PBX1	RBSN		NCOA2	SOX11	NR1D1	RELA	ZBTB33
E2F6	CTCF	MTF2		CREM	E2F4		POU4F2	ZNF496	TFAP2E	ZC3H11A	ZBTB7A
NCOA3	CTCF	ZNF613		MYC	BACH1		ESRRA	FOXO1	TRERF1	RELA	TAF7
RXRA	CEBPB	ZNF277		SNAI1	ZNF48		NR2F1	ZNF883	MECP2	IRF4	EGR1
STAT5B	CTCF	THAP2		THRA	FOXK2		GATA4	LHX2	KDM5B	GATA1	EGR1
PRDM10	CTCF	FOXL1		ZNF746	ZNF749		CDX2	ZFHX3	TSHZ1	CEBPB	STAT3
NFKB2	MAFK	ZNF488		ARID5B	ZNF517		NFATC1	ETS1	CIC	MYC	EP300
SYNCRIP	CTCF	NEUROD4		ZSCAN5A	BSX		HNF4A	GATAD2A	HSFY2	RELA	POLR2A
HDAC2	EBF1	ZNF627		PPARD	JUND		NFE2L2	NHLH2	RARB	STAT1	POLR2A
NFKBIA	CTCF	ZNF33B		BCL11A	MBD2		HINFP	INSM2	EN2	SMAD2	USF2
FOXO1	CTCF	ZBTB2		INSM1	PEG3		MBD3	GLIS3	JUND	POU5F1	CTCF
SNAI2	MAFK	GLIS3		TBX3	PRDM15		NR5A2	SALL1	ZIC3	EP300	CTCF
TP53	CTCF	ZNF865		JUNB	ZNF681		LEF1	MYCN	AEBP2	GR	SRF
YY1	CTCF	KMT2B		ZNF713	THYN1		BATF	GZF1	ZNF721	ZMIZ1	RELA
JUND	PAX5	SOX6		HIF1A	ZNF248		TERF2	TCF12	TEAD1	STAT1	CEBPD
TCF20	MAFK	MAFK		ZNF317	ZFPM2		ZHX2	TP53	SPEN	STAT1	FOSL1
MEF2C	FOXA1	ATF1		FOXO3	ARNT		TP63	TEAD3	MAX	KAT2A	CEBPB
CREB3	CTCF	NEUROG1		KLF7	ZNF337		MEIS1	ETS2	KDM2A	IRF4	PBX3
EGR3	CTCF	ZNF777		MEIS3	ZNF25		SREBF1	SKIL	NFATC1	SMAD2	TCF12
NFYB	NR3C1	ZNF177		DDIT3	NFIX		BCL11A	GLYR1	NKX63	SMAD3	PBX3
E2F3	USF1	SKOR2		ZXDB	RUNX1		STAT5A	NKX22	NFATC2	IRF1	SIN3A
NFATC3	CTCF	GATAD2A		PBX2	FOXK1		STAT5B	RBPJ	PPARD	RELA	JUND
SMARCA4	CTCF	ZNF219		ZBTB46	GPBP1L1		SATB1	SIX5	TLX3	YY1	CTCF
CRY1	MAFK	ZNF609		ZNF483	NR1D2		BHLHE22	GTF2B	ZBTB38	STAT1	POLR2A
CDK2	CTCF	ESRRG		ZNF274	ZNF91		THAP1	RUNX1	ZNF354B	SPI1	MXI1
KLF4	EZH2	NCOA1		ELF2	ZNF219		ZNF584	GATAD2B	NME2	TP53	ELK4
HOXA7	CTCF	DZIP1		TCF20	CSRNP1		OTX2	SOX6	JDP2	TAL1	CTCF
IRF9	HNF4A	PAX6		RFX3	NACC2		CEBPZ	PPARD	MAFF	FLI1	CTCF
TAF1	SPI1	ZNF592		MECP2	NPAS1		TEAD2	CLOCK	ZNF483	IRF3	MAZ
THRA	CTCF	HOXC4		ZNF384	SCMH1		ZBED1	SALL2	ZNF835	AR	RCOR1
KHSRP	EP300	ZNF804A		ZFAT	KLF7		RUNX3	ZNF331	ZNF496	MYB	NRF1
NR3C1	CTCF	PLAGL1		ZHX2	FEV		GATA6	MAFF	PRDM2	CHD1	POLR2A
BRD4	REST	ZNF521		CXXC1	ZNF274		SIX5	SOHLH1	GMEB2	RELA	USF1
CSDE1	CTCF	RFX6		ETV6	PLAGL1		PAX8	SAFB	ZNF157	USF2	TAF1
BACH1	CHD1	ZNF503		CASZ1	ZNF793		IRF4	HES3	CXXC4	CHD2	SRF
HIF1A	CTCF	SP2		TFE3	ARNTL		ZHX1	KLF9	MYC	ATF4	TAL1
MAZ	REST	SETBP1		ZNF385D	FEZF1		ZNF217	NR2F1	MNT	STAT1	CTCF
BATF	CTCF	FOXE3		ZNF319	ZHX3		SPIB	RXRA	MYOG	E2A	TAL1
ESR2	CTCF	HOXB3		ZNF324	OTP		PROX1	ZBED4	HMG20B	IRF3	CEBPD
JUN	CEBPB	MSANTD4		ZNF696	TEAD3		ZNF24	MTF2	ZFP64	IRF3	NFIC
IRF4	CTCF	MNT		FOXN2	EGR2		EHF	AKAP8L	ZNF285	TFE3	RXRA
SOX9	GATA2	DACH1		POU3F3	RAX		PGR	MXI1	NANOG	YY1	ZZZ3
STAT4	CTCF	EBF2		ZNF597	ZNF415		FOXM1	PCGF2	THRB	IKZF1	POLR2A
NR4A3	CTCF	ZNF687		ZBTB16	ZBTB11		ONECUT1	EEA1	OLIG1	STAT6	CTCF
STAT5A	CTCF	ZNF415		ZFP37	ZNF888		ZNF589	INSM1	STAT3	POLR2AphosphoS5	ZNF384
GFI1B	CEBPB	REST		RFX4	CEBPG		ESR2	ETV5	ZNF449	UBTF	POLR2A
	CTCF	ZNF718		ZFP57	RLF		E2F5	ZNF608	TFAP2D	IRF3	MAX
	CTCF	NR2E1		ZNF354B	BHLHE40		IRF9	HIC1	BACH2	SPI1	EP300
	CTCF	NFIC		PROX1	SOX8		MBD4	ARNTL	NFIX	MAFK	E2F4
	CTCF	ZNF254		ZNF699	USF2		SREBF2	ZFP28	CREB3L2	ZKSCAN1	NRF1
	CEBPB	PHF20		NFIB	NR4A1		TFAP2A	DDIT3	SKI	MEF2A	RAD21
	NR3C1	EBF4		ATOH8	MEIS2		ESR1	TRERF1	ZNF362	USF2	CTCF
	USF1	ZNF586		PLAGL1	POGK		HHEX	NKX61	LHX5	GR	JUN
	HNF4A	HSF4		SMAD1	DBX2		AR	ZBTB24	RORA	POLR2AphosphoS5	ATF3
	POLR2A	GLIS2		ZBTB24	OLIG2		AHR	DZIP1	ZNF226	SMAD2	FOXM1
	CTCF	ZNF316		RXRG	GSX2		ZZZ3	FIZ1	ZSCAN22	MEF2C	THAP1
	STAT3	MBD3		ZNF565	GSX1		ATF4	FOXP2	FOXD4	RXR	GATA3
	RAD21	SCRT2		KLF6	ZNF576		ZNF197	KDM2A	SP2	IRF1	SP2
	CTCF	ZNF335		TSHZ1	TP53		MYBL2	SMAD1	NKX62	POLR2AphosphoS5	FOXA1
	PAX5	ZNF512B		ETS2	INSM1		RBPJ	FOXP1	ZNF781	PPARA	CTCF
	CTCF	ZFP41		EGR1	FAM200B		NFE2L1	SETDB1	FLYWCH1	AR	MAX
	CTCF	NEUROG2		NFE2L1	LIN54		KMT2B	NEUROD4	TERF2	CHD1	SMC3
	RAD21	PRR12		ZNF251	SOX14		EOMES	ZNF503	ZNF462	GABPA	RCOR1
	SMC3	HOXB5		NPAS3	MAFG		LHX2	ZNF704	TCF4	JUND	POLR2A
	CTCF	ZNF84		ZNF410	MAFK		ZBTB11	ZIC4	PPARG	HIF1A	SIN3A
	CTCF	TCF12		KLF4	ALX3		TFDP1	TCF20	ZBTB41	MYC	USF1
	CTCF	ZNF75D		ZSCAN21	HIVEP1		NR2F6	KLF2	TEAD4	MAFK	SUZ12
	CTCF	MBD2		ZIC2	THAP10		RELB	RREB1	NFYA	GATA2	NR2F2
	CTCF	MYT1		ZNF385B	ZNF510		POU2F1	EPAS1	E2F1	ZKSCAN1	MYB
	CTCF	FIZ1		ESRRG	ZNF532		HOXA9	ZSCAN18	NKRF	AR	ATF3
	CTCF	NEUROD6		CUX1	ZUP1		ZNF592	YY1	NR2F1	GABPA	RCOR1
	CTCF	ZNF423		ZNF76	CSRNP2		HOXB13	TCF3	MBD1	GATA4	TEAD4
	CTCF	ZNF384		RFX1	ZNF732		ARNTL	ZNF195	VAX2	RELA	SRF
	CTCF	SAFB		PHF21A	BACH2		HOXC11	MBD3	MEF2C	SMAD2	ZNF274
	HNF4A	NR0B1		ZNF200	MITF		NME2	ATF4	OTX2	GATA2	SIN3A
	CTCF	PURB		ZNF335	KLF6		MEF2B	SP2	PKNOX1	GR	TCF7L2
	CTCF	MNX1		CREBZF	HOXB4		ZNF766	ZEB2	VSX2	EP300	RAD21
	CTCF	ZFP91		ATF1	ZNF484		FOXJ2	ZIC2	SALL3	TP53	YY1
	CTCF	NFIL3		GATAD2B	ZNF770		SOX11	ZBTB4	MLXIP	GR	POLR2AphosphoS2
	CTCF	XPA		ZNF212	ETV5		NFYB	ARNT	NFE2L1	EP300	RELA
	RAD21	LHX3		SOX1	ZEB1		TCF4	ZFP41	ZNF3	STAT6	POLR2A
	ZNF217	ZNF337		ASCL1	CENPB		CBX2	TSC22D1	SIX3	RXR	USF2
	MAFK	HOXB6		ZNF189	NFYB		RFX2	POGK	ZNF821	E2F4	ATF2
	MAZ	FOXC1		ZIC1	FOXO4		NCOA3	ZNF335	SNAI1	PAX5	STAT1
	SPI1	KLF7		CREB3L1	OLIG1		HOXB7	ZNF219	ZNF532	RXR	HDAC2
	NFE2L2	ZNF629		ZKSCAN5	ZNF736		ZNF274	DBX2	ZBTB21	E2F4	CTCF
	CTCF	IRF4		MYCN	ARX		NFYA	IKZF4	NFKB1	TP53	POLR2A
	CTCF	KLF6		NFIX	ZNF410		SETDB1	ELK4	DLX1	RXR	FOXA2
	TEAD4	SOX21		NHLH1	ZNF664		SOX10	ZFX	MESP2	STAT6	CEBPB
	CTCF	ZNF540		ZNF791	ZEB2		ZNF165	TBP	BACH1	EP300	ESRRA
	CTCF	FEV		RUNX1	NFATC3		DUX4	ATF2	UBP1	E2F4	ZC3H11A
	KDM1A	ZXDC		EPAS1	KLF2		MBD2	MITF	PA2G4	EP300	RFX5
	CTCF	NKX63		JAZF1	HIF3A		PCGF2	SCMH1	AHR	STAT6	CTCF
	NR3C1	ZNF420		SOX11	ZNF460		NR2C2	RARG	FOXD4L1		USF1
	CTCF	ZNF799		TCF7L2	FLYWCH1		ELF5	PHF20	ZNF598		SUPT20H
	SPI1	ZBED3		NFIA	ZNF667		HES1	ZNF592	TCF7L2		EP300
	EP300	ZNF211		ZNF655	ADNP2		SNAPC4	MAZ	DBP		SMARCC2
	CTCF	ZBTB7A		ZNF143	ZKSCAN3		NFKB2	TEAD4	POGK		ZKSCAN1
	CTCF	ZNF354A		GLIS3	NKX61		BRF2	ZNF629	ZNF30		SRF
	CTCF	HOXD10		ZNF654	FOXP1		XBP1	GLIS2	ARX		CREB1
	CTCF	PRDM4		ESR1	TFAP4		HNF1B	KMT2A	BCL11B		HDAC2
	GATA3	ZNF143		TSHZ2	MEIS1		OVOL2	ZNF184	ZNF461		JUND
	CTCF	ZNF223		FOXO1	SP1		TET3	ZNF18	ST18		TBP
	RCOR1	MYBL1		ARNT	ZNF217		ZNF335	RARA	HEY2		CEBPB
	CTCF	ZBTB41		REPIN1	TEAD2			ZNF385D	POU3F2		CTCF
	CTCF	TEAD1		MAFA	HOXB2			CEBPB	GBX2		MXI1
	CTCF	BARX1		HES7	FOXF2			ELF2	ZBTB10		POLR2A
	EP300	GLYR1		GATA6	HBP1			AHR	BCL6B		USF2
	CTCF	NR1H2		MSX1	HMX1			TEAD1	EOMES		MXI1
	CTCF	MLXIP		ZNF432	ADNP			POU2F1	ZFHX3		SP4
	CTCF	ZNF625		ELK3	LHX6			HOXB4	ZNF140		ZC3H11A
	CTCF	ZNF606		SOX4	HOXA2			ATF1	ZNF575		TCF12
	CTCF	ZNF385D		KLF5	DMBX1			ZNF654	ZNF410		EP300
	SMC3	MBD1		SP3	MXI1			BCL6	TP53		CTCF
	CTCF	ZNF275		FOSL1	NOTO			CREB3L1	AIRE		USF1
	CTCF	ZNF880		SOX6	CENPT			ZHX2	NR2C1		EP300
	CTCF	ZNF91		ZNF460	SIX5			FOXO3	DLX2		SP2
	GATA3	BCL11A		KLF12	NKX62			L3MBTL1	LHX8		TAF1
	REST	KLF12		XBP1	SNAI2			ZNF263	TGIF1		CTCF
	CTCF	ZNF22		ATF3	ZNF853			PRR12	MEF2A		EP300
	JUND	ZBTB46		MBD2	ZNF697			EBF1	RREB1		GATA1
	IKZF1	ZBTB38		MAX	YBX3			TFAP2A	NCOA1		GATA3
	CTCF	ZNF263		BAZ2B	ZNF146			RBSN	HIF1A		JUND
	CTCF	ATF4		FOXN3	SOX17			ZBTB41	PBX3		TAF1
	CTCF	ZMAT1		NFYC	ZBTB24			SOX21	ETV4		CTCF
	STAT3	KLF4		ZNF398	NFE2L1			ZNF326	SAFB2		HDAC6
	SMC3	JRK		NFXL1	TBX19			FOXJ2	HIC1		NRF1
	JUN	BACH2		ZSCAN1	ZXDC			ZNF449	EEA1		MYC
	REST	SNAI1		DACH2	ZSCAN1			ASH1L	NFIL3		E2F4
	CTCF	DRAP1		ZNF777	MBD3			ETV3	ZBTB11		PHF8
	CTCF	ZEB2		ZNF326	PHOX2B			GBX2	SOX9		CTCF
	CTCF	ZNF282		ZKSCAN2	MEF2A			PIN1	GTF2IRD2		CTCF
	CTCF	ISL1		ZKSCAN3	SOX7			GATA2	L3MBTL1		CTCF
	MAFF	ZNF205		ZSCAN20	MLXIP			NR3C1	E2F4		BACH1
	CTCF	PATZ1		ZBTB48	RFX3			ZNF521	ZNF131		MAX
	REST	TCF3		PRDM5	UBP1			ZBTB43	CEBPD		NR3C1
	CTCF	SALL1		NCOA3	SMYD3			ZIC5	ZNF248		GATA1
	CTCF	HOXB9		OLIG1	NFX1			ZBTB16	ZNF454		CTCF
	CTCF	NHLH2		DACH1	ZNF7			ZNF460	ZNF195		POLR2AphosphoS5
	MAFF	SOX1		ZNF618	KDM2B			NFE2L2	ZFP41		GATA1
	CTCF	ELF4		ZFHX4	SOX21			RFX3	AKAP8		ATF3
	CTCF	PKNOX2		SALL1	ZFP30			ATF7	BAZ2A		FOSL2
	CTCF	ZNF768		TEAD3	NR2C2			SOX12	DZIP1		CTCF
	ZFP36	TLX2		PRDM1	HOXB3			ZNF512B	TET3		TAF1
	CTCF	NFATC1		NR2F1	DLX2			EMX1	SMAD9		CREB1
	ATF2	ZNF436		PRDM8	KLF13			NME2	PAX3		ATF3
	CTCF	ZBED4		ZNF267	ZNF121			HMG20B	CREB5		ZBTB33
	TRIM28	ZNF845		DEAF1	ZC3H8			NPAS1	MAZ		GATA2
	USF2	ZFX		ZNF532	SKOR2			ESRRA	ARNTL		GATA2
	EZH2	ZNF816		DPF3	ZNF430			ZBTB38	SMAD4		POLR2AphosphoS2
	BHLHE40	ZNF195		SIX4	ZNF713			LHX8	FOXD4L4		EZH2
	EP300	ZNF138		ZNF629	MECP2			NFYB	GATAD2B		EP300
	JUN	ZNF469		ZNF34	CUX1			ZNF324	LHX6		RAD21
	CTCF	ZNF737		ZNF23	RREB1			FEV	TSC22D1		POLR2A
	CTCF	TEAD3		FOXJ1	ZBTB7A			CENPB	SP1		POLR2A
	MAFK	EEA1		E2F6	KLF10			HSF1	ZNF436		EZH2
	CTCF	ZNF14		HMG20A	RFX7			NR1H2	SP7		CTCF
	CTCF	NCOA2		RARG	ZBTB43			SNAI2	ZNF646		EZH2
	FOXA1	DLX2		USF2	ZNF358			FOXP4	ZNF804B		USF2
	NFE2	ZNF709		ZNF175	CREB3L2			NR2F2	ATF4		POLR2A
	GATA3	DLX1		VDR	ZNF24			FAM200B	SIX5		JUN
	CTCF	E2F7		FOS	CREB1			BCL6B	ZNF771		TFAP2C
	CEBPB	ATF2		ZNF35	TCF7L2			REXO4	SIM1		MAZ
	MAFK	HIVEP1		WIZ	FERD3L			HBP1	NFE2		RELA
	CTCF	GPBP1		IRX1	SRF			ZFPM2	ZNF286B		RELA
	CTCF	TBR1		E2F4	E2F6			EN2	ZNF189		MAX
	STAT3	NFIB		RBAK	HIF1A			KDM2B	ZNF827		TCF7L2
	CTCF	FOXO4		NFATC3	CLOCK			AKAP8	ZNF704		E2F4
	FOXA1	MYSM1		RELA	MSANTD3			CEBPZ	ZNF540		GTF2F1
	BHLHE40	DDIT3		PRR12	ZBTB47			CREM	ZBTB20		ESR1
	BATF	ZNF740		SREBF2	HOXA4			RBAK	ZNF32		POLR2A
	CTCF	DLX5		PRDM2	RAX2			NFIA	POU2F1		ZBTB7A
	CTCF	HSF1		TCF12	THAP2			NFKB1	CHAMP1		CEBPB
	EZH2	ELK1		TIGD6	ZNF561			ADNP2	ZNF493		USF1
	RCOR1	SP4		ZZZ3	ZNF202			PBX3	CLOCK		CTCF
	CTCF	ZNF703		PRDM9	ZFP3			CEBPG	DMTF1		CREB1
	MAFK	ZXDA		ZSCAN12	ZNF451			ZBTB17	KLF9		POLR2AphosphoS5
	FOXA2	PDX1		AHCTF1	TLX2			SALL3	ZNF235		TAL1
	FOXA1	ZNF236		ZNF648	PRMT3			ZEB1	ZNF549		ZC3H11A
	MAFK	TFE3		ZIM2	ZNF485			DLX6	TBP		CTCF
	TCF7L2	REXO4		ATF6	ZNF675			FOXN2	ZNF487		POLR2A
	SPI1	VSX2		PBX4	ZNF503			NCOA3	ELF1		CTCF
	FOXA1	NKX32		ZNF331	HOXA3			CTCF	HDX		CHD4
	CTCF	PCGF2		ZNF57	NFIB			FOXO6	ZNF519		HCFC1
	CTCF	EBF3		NR2E1	CXXC4			ZNF664	SOX11		MAFK
	CTCF	KCMF1		TSHZ3	SIX6			GTF2I	HMBOX1		CBX8
	MAFK	TEAD2		ZNF354A	CHAMP1			ARID3A	ZBED6		TBP
	ESR1	PBX2		TFAP2D	TCF4			ZNF316	ZNF883		MXI1
	REST	LHX6		ZFPM2	ZNF808			KCMF1	ZSCAN16		TAF1
	CTCF	PHOX2B		PAX6	BCL6B			ZBTB33	ZNF184		ZBTB33
	JUN	ZNF292		ZNF704	MYCN			KDM5B	ZNF428		POLR2AphosphoS5
	CTCF	MAZ		LHX8	SAFB			TFAP2C	MTERF2		CHD1
	EP300	ZNF559		NPAS1	GLIS3			ZNF777	NRL		NR2C2
	NR3C1	TCF20		NR5A2	TSHZ1			BAZ2B	FOXP1		SREBF2
	IKZF1	NFKB2		SOX2	PRDM2			NR0B1	HES5		SRF
	USF1	STAT3		MKX	NFATC1			JRK	AR		E2F6
	BCL11A	NEUROD1		NR6A1	ARID5A			SP4	FOXD1		BCLAF1
	USF1	FOXK2		KLF11	ZNF304			SP3	ZBTB46		TAF1
	CTCF	YBX1		NR3C1	RBAK			ZNF362	ZNF404		USF1
	BHLHE40	HMGA1		ZNF362	SALL1			EBF2	ZFP1		GATA1
	BHLHE40	THAP4		TFAP2C	KLF11			GATA3	ZNF529		CTCF
	EP300	CREM		ZNF248	ZNF256			TEAD2	MBD4		CREB1
	REST	NKX61		HIC1	EPAS1			SIM1	ZNF74		CEBPB
	SMARCE1	YY1		RUNX2	ZNF671			ZZZ3	SETBP1		CTCF
	CTBP2	ETS2		ZBTB3	DR1			ZNF189	GTF2B		TBP
	RXRA	CBX2		TEF	ZNF554			PA2G4	ELF2		SIN3A
	JUND	ZNF180		REST	FOXJ3			FEZF2	ZBED4		BACH1
	EZH2	ZNF852		FOXP2	ZNF131			ZFP37	ZNF142		TCF7L2
	NCOR1	SOX18		ZNF703	CIC			ETV4	RHOXF1		CEBPB
	ZNF384	ZBTB5		HES3	NR1D1			ZSCAN1	FOXJ2		NFYA
	BATF	ZNF695		GRHL1	KLF9			ZNF337	ZNF346		CTCF
	JUND	CENPB		BCL6	NFKB1			ADNP	MEIS2		SMARCC1
	JUND	MYNN		XPA	ZSCAN18			IRX1	SOX12		MXI1
	PAX5	ZNF708		ZBTB25	ZNF608			ZNF91	AKAP8L		BHLHE40
	POLR2A	ZNF334		ETS1	ZSCAN10			ELK3	ASH1L		NRF1
	HDAC2	ZNF883		KLF9	ZNF717			NFAT5	NEUROG3		TAF1
	EED	SOX10		GATA2	ZNF343			SOX10	ZBTB12		RAD21
	ATF3	ZNF85		MSC	MSX1			FOXJ3	PHOX2A		FOSL1
	CTCF	IKZF5		ZSCAN2	SOX3			ZNF575	ZFP91		NR2F2
	NFIC	ZBTB47		NEUROD4	AKAP8L			FOXL1	SPI1		SIN3A
	CTCF	SOX4		CREB1	MYRF			HOXB8	ZBED5		CTCF
	CTCF	BARHL2		ZFP30	BARX1			ZNF800	FOXB2		NR2C2
	ZNF384	PRMT3		RFX2	SAFB2			PBX2	PBX1		NR3C1
	TRIM28	ZNF585A		ZNF692	HSF2			CPEB1	EMX2		FOXP2
	CTCF	ZBTB21		HSF2	ZBTB9			NR2C2	IRX1		JUN
	EP300	FOXO1		ZFP28	SETBP1			NR2C1	ZNF217		SPI1
	CTCF	MEF2A		ZNF79	SRCAP			SATB1	ZNF497		RAD21
	BCL11A	MBD6		ELK4	GTF2IRD1			LCORL	HOXB8		MYC
	TCF12	THAP5		RXRB	BPTF			ESRRG	ZNF800		NFE2
	JUN	ZNF860		FOXJ3	BAZ2B			BARHL2	FLI1		MAZ
	CTCF	ZNF830		ZNF316	ZNF654			ZNF398	ZBTB8B		TBP
	REST	ZNF653		KCMF1	GLIS2			ZNF653	PRDM16		CTCF
	REST	MZF1		ZBTB34	LHX3			YBX3	MXD4		ZNF143
	POLR2A	AKAP8L		ZNF407	BHLHE41			IRF4	ZNF608		NELFE
	FOXA1	ZNF326		NCOA2	ZNF366			SOX17	AHRR		ELK1
	ATF2	RXRB		KLF3	ZNF207			FOXO4	ZNF26		CTCF
	JUND	BACH1		PROX2	NKX22			ZNF721	POU5F1		MAX
	CTCF	NFIA		ZNF263	ZNF22			PATZ1	NKX22		CTCF
	EZH2	ZSCAN26		POU2F1	ZNF680			GABPA	ZNF653		CTCF
	MYC	ETS1		ASH1L	FOXO6			GLIS1	HES1		EP300
	NFIC	HOXD9		FOXJ2	ZFP64			NKX32	ZNF547		POLR2A
	RAD21	ZNF318		ZBTB7B	ATF6B			XPA	SNAPC4		eGFP-NR4A1
	USF1	SALL2		ZNF512B	ZFP2			ZNF34	ZBTB5		YY1
	TRIM28	MEF2B		ZNF276	HINFP			ZNF609	PURB		POU2F2
	CTCF	ZNF324B		CLOCK	ZFP57			ZBTB47	ZNF682		SRF
	FOXA2	E2F3		PHF20	NEUROD4			AEBP1	HES7		SIX5
	JUND	HOXB4		GLIS1	ZFP90			SPEN	ONECUT2		CTCF
	HNF4G	ZNF804B		MEF2C	ZNF621			HSF2	ZNF879		ZEB1
	CTCF	HMX3		ZNF473	HES6			ZNF48	ETS1		CEBPB
	POLR2A	PBX3		NR3C2	PHF20			SMAD9	ZGLP1		NFYA
	MEF2A	NFE2L2		DMRTB1	FOXE3			ZNF804B	FOXC2		CTCF
	EZH2	HBP1		CEBPG	TRERF1			TBX3	FIZ1		CTCF
	TRIM28	ZNF608		CEBPB	ZSCAN25			MYNN	ZNF613		NRF1
	CTCF	CEBPZ		ZNF275	ZNF587B			NRF1	RBSN		ARID3A
	EZH2	ARNTL2		SOX10	ZNF813			MEIS1	ZNF277		FOSL2
	CTCF	GTF2I		BBX	ERF			ZNF703	ATF7		CTCF
	CTCF	ZNF34		PGR	KLF4			HOXB3	ZBTB7C		ELF1
	CTCF	ETV3		NRF1	DDIT3			SON	FOXL1		CTCF
	FOSL1	ZNF217		STAT3	CPEB1			C11ORF95	THAP1		BCL3
	MEF2A	ZNF510		ZNF503	PRDM4			HES7	ZNF48		SP1
	NR3C1	AKAP8		NFE2L2	ZNF205			BCL11B	ZNF488		FOXA2
	CTCF	EN2		ZNF33B	ZBTB4			HOXA2	FOXK2		EGR1
	RXRA	RARG		TSC22D1	TCF20			ZBTB5	NEUROD4		RAD21
	EZH2	ZNF787		ZBED3	ZNF398			ZBED3	ZNF749		EZH2
	FOXA1	HMX2		TCF7L1	FOXF1			ZNF468	PATZ1		NFYB
	CTCF	SETDB1		ZNF841	ZNF138			ZNF142	ZNF627		TBP
	POLR2A	ZNF654		GLIS2	AHDC1			NR1D2	ZNF517		CTCF
	RNF2	ZNF407		TCF3	ZNF805			ZNF540	ZBTB40		HCFC1
	PAX5	ZFP37		ZBTB9	HOXD13			ZNF418	ZNF33B		CBX2
	NR2F2	MTERF1		TERF2	POU3F1			ZNF488	BSX		MYC
	BORCS8-MEF2B,MEF2B	TBX20		AHR	ZNF326			SOX13	NFAT5		MYC
	TCF7L2	ZNF701		EMX2	ETS2			SNAPC4	GLIS3		MAX
	NR2F2	KLF9		IRX5	ZNF143			GPBP1L1	MBD2		YY1
	NFIB	LCORL		FOXL1	ZNF215			NCOA2	ZNF865		ESR1
	CTCF	ZNF614		ZNF672	FOXN3			ASCL1	ATMIN		BCL11A
	ZNF384	ZBTB24		ZNF280C	SATB1			DLX5	CTCF		NR2C2
	CTCF	FOXF1		RFX7	MKX			PLAGL2	KMT2B		CTCF
	BACH1	ZNF569		ZHX1	ELK3			STAT5A	SOX6		E2F4
	SMARCC1	ZNF222		ZNF8	ZNF28			ZNF318	HNF4A		FLI1
	ATF7	ZNF680		ZNF184	EBF1			ESR1	ZNF681		ZBTB7A
	EZH2	RBPJ		DR1	PRRX2			FOXC1	ZFP62		POLR2A
	IKZF2	ZNF197		ZNF628	ZBTB8A			ZNF655	THYN1		POLR2AphosphoS2
	BACH1	ZNF253		ZBED4	SON			SREBF1	RBPJ		CTCF
	ESR1	NKX26		E4F1	HOXB8			BPTF	ATF1		EZH2
	LCORL	ZNF81		LCORL	MBNL2			PRDM16	NEUROG1		ZNF143
	REST	FOXN2		VEZF1	GLIS1			HMGA2	GMEB1		ZKSCAN1
	JUND	ZNF573		ZNF664	REXO4			ARID5B	ZFPM2		GABPA
	REST	IKZF1		MEIS1	HIC1			ZIC3	ZNF777		NFYA
	SMARCE1	ZNF775		AR	FOXL2			FOXN3	ARNT		NRF1
	ATF7	ZNF565		TBX1	ZNF239			E4F1	ZNF177		HCFC1
	RFX5	ZFP90		ESRRB	RBPJ			KLF3	ZNF516		CTCF
	CTCF	ALX4		ZNF575	AEBP1			PAX5	ZNF337		BRCA1
	FOSL1	DLX6		NHLH2	ZNF789			ZNF423	MAFB		KAT2A
	IKZF2	RARB		HOXB9	ZNF439			HES5	SKOR2		HMGN3
	JUND	ZNF92		ZNF134	LHX9			NFYA	ZNF2		REST
	HNRNPK	SP3		NR1D2	MEF2C			STAT6	ZNF219		CBX3
	HNF4G	USF2		ZNF26	RXRA			ZKSCAN1	ZNF691		CTCF
	CEBPB	ZNF395		MXI1	PROP1			IRF3	ZNF609		JUND
	IKZF1	ZBTB22		ZIC5	HIVEP3			TLX3	ZBTB39		RXRA
	DPF2	ZNF394		SALL2	BAZ2A			NEUROG3	ESRRG		MAX
	CTCF	ZNF547		KLF15	MESP1			ZNF768	GPBP1L1		RAD21
	HDAC2	ZFPM1		WT1	KMT2A			ZFP1	REL		POLR2AphosphoS5
	REST	ZNF324		ZBTB12	ASCL1			MKX	NR1D2		POLR2AphosphoS5
	TCF7L2	TSC22D1		TCF4	ZNF536			ZNF207	ZNF91		CTCF
	EZH2	ZBTB26		YY2	ZNF454			HMBOX1	ZNF592		CEBPB
	NANOG	E2F6		TFDP2	ZNF592			ZBTB1	HOXC4		NR2C2
	TCF7	ZNF184		ETV3L	OSR1			THAP1	NR5A1		POLR2A
	EP300	HMGA2		TRPS1	TIGD1			ZNF286B	MXI1		CTCF
	SOX13	PRDM9		HMGA2	ZNF775			ARID5A	NPAS1		SPI1
	POLR2A	ZBTB11		ETV4	HAND2			ZNF415	PLAGL1		CEBPB
	TBX21	ZNF831		ZNF7	C11ORF95			MBD4	SCMH1		BRCA1
	JUNB	THAP12		ZFP1	ZNF41			ZFP90	KLF7		ETS1
	BHLHE40	KLF2		FOXC1	ZNF384			PPARG	RFX6		CTCF
	ZMYM3	ATF7		ZNF48	ZNF629			MAX	FEV		YY1
	NR2F6	ZNF692		SNAI3	ZNF528			HDX	ZNF503		CTCF
	JUND	AEBP1		SETDB1	ZNF418			ZFHX4	ESR1		HDAC6
	ATF7	POU4F1		ZNF395	ZNF354B			FLI1	ZNF274		GTF2B
	SPI1	ZNF74		KLF2	YY2			KLF12	ZNF318		KAT2A
	ESR1	ZKSCAN2		MSGN1	ZBTB2			PDX1	ZNF746		BHLHE40
	TCF7	HES3		ZNF426	NCOA3			HMGN3	ZNF793		CEBPB
	MAFF	TRERF1		NFKB1	MNT			NPAS2	FOXE3		NFIC
	POLR2A	CREB5		ZNF182	ZNF714			ZNF292	ARID5B		MYC
	RXRA	ZBTB39		ZNF449	ZBTB42			CXXC1	HOXB3		ZZZ3
	CTCF	RFX1		ZNF148	GATAD2B			NFATC3	MSANTD4		ZNF217
	MAFF	ZNF331		SOX12	ZNF273			ZBTB9	FEZF1		MYC
	TCF7L2	CPEB1		ZNF98	ZNF704			FOXA2	ZSCAN5A		RAD21
	TAL1	SATB1		IKZF5	ZNF773			IKZF5	DACH1		FOSL2
	RBM25	ZFHX4		ZNF592	LCORL			PRDM1	OTP		POLR2AphosphoS5
	NFIB	ZNF117		NR1H2	ZFP69B			ZNF775	BCL11A		MYC
	JUND	HOXD13		ZNF598	STAT6			GLI3	ZNF740		SPI1
	ARID1B	ZFHX2		ATF7	FOXP2			ZNF74	EBF2		ZBTB33
	BHLHE40	ZNF136		STAT5B	FOXO1			ZNF827	TEAD3		RFX5
	TRIM28	ZKSCAN1		ZNF623	ZNF483			SATB2	INSM1		MXI1
	HDAC2	SCMH1		JRKL	ZHX2			RELB	ZNF687		CTCF
	CEBPB	KDM2B		YY1	BCL11A			ZNF469	TBX3		MYC
	ATF2	HMG20B		ZNF584	EEA1			ZNF358	ZNF415		EZH2
	CBFA2T3	POU6F2		ZSCAN29	IKZF4			FOXA1	RAX		MXI1
	NFE2L2	SON		ESRRA	NKX12			ZNF395	ZNF718		KDM5B
	TAL1	FOXO3		ZNF394	GLYR1			AEBP2	ZNF713		eGFP-HDAC8
	FOS	ZNF805		ZNF341	ZNF324			VDR	ZNF888		USF2
	SMARCA5	GLI3		ANKZF1	ZNF726			SMAD4	CEBPG		SIRT6
	ATF3	OLIG3		GLI3	ZNF445			TET3	ZNF317		POLR2A
	CEBPB	NR2F6		NR0B1	EGR3			ZNF547	ZNF254		POLR2AphosphoS5
	NFIC	ONECUT2		TGIF2	ZNF35			ZNF24	FOXO3		ZBTB33
	FOXA2	HOXD11		LEF1	ZNF141			USF1	PHF20		CTCF
	TCF12	POU3F1		TFAP2B	ZNF765			ZNF175	EBF4		RAD21
	RXRA	HOXC13		MITF	ZNF441			ZBTB7B	ZNF586		REST
	JUN	CEBPD		TP53	ZFP28			TERF2	USF2		CTCF
	JUN	HOXA11		ZNF121	HOXD12			BHLHE41	KLF6		TCF12
	EP300	KMT2A		DLX5	ZNF142			HOXD13	DDIT3		CTCF
	ATF2	HIC2		NR2F2	RELB			SOX5	HSF4		ZEB1
	POLR2A	ZNF350		ISL1	KCMF1			HOXA3	GLIS2		MBD4
	RELA	IKZF4		ZNF286A	SOX12			CREBZF	ZXDB		MYBL2
	REST	INSM1		ZNF25	ZNF518A			JAZF1	SALL4		CREBBP
	CTCF	ZKSCAN8		ZNF711	PRRX1			FOXF2	ZNF316		NFYB
	KDM1A	ZBTB17		PBX3	ERG			PRDM15	PBX2		MAFF
	JUN	CREB3L1		HOXA1	GLI2			ZHX1	MBD3		MXI1
	FOXA1	ZNF280B		MAZ	ZNF836			MTERF1	ZNF335		CTCF
	TCF12	ARID2		KLF8	HMGA2			ZKSCAN2	GSX2		RFX5
	FOXA1	RBAK		SOX3	HEYL			FOXF1	ZNF512B		HA-E2F1
	TFAP4	ZNF229		TFCP2L1	RFX8			SCX	GSX1		CTCF
	POLR2A	ZNF260		ZNF280D	ZNF512B			ERG	ZNF576		RCOR1
	SUZ12	ZNF727		ESR2	ZBED1			DOT1L	NEUROG2		SMC3
	BHLHE40	ZXDB		ZNF3	DMTF1			RFX7	TCF20		YY1
	TCF3	ZNF444		CDC5L	CREBL2			ZNF805	PRR12		CTCF
	FOXA2	THAP9		MGA	ZNF154			EBF3	RFX3		TRIM28
	MAFF	ZNF721		ZBTB45	ZNF577			ZNF131	HOXB5		PAX5
	CREB1	ZSCAN9		ZNF334	GCM2			CASZ1	FAM200B		BATF
	CTCF	ZNF33A		PPARG	ZZZ3			ZNF35	ATF2		MAX
	CEBPB	ZNF624		MXD1	ZFHX3			ETV6	ZNF84		CTCF
	MAFK	ZFP82		POU3F4	POU5F1B			ZC3H8	TP63		POLR2AphosphoS5
	CTCF	GLIS1		FOXQ1	ZNF506			ZNF324B	LIN54		MAX
	JUND	SALL3		ZNF518B	TP73			EMX2	ZNF384		SPI1
	SUZ12	SOX11		ZNF292	ZNF177			TFEB	SOX14		ESRRA
	POLR2A	ZNF10		ZNF639	PBX1			ZNF205	ZFAT		RAD21
	DPF2	SCX		ZNF213	GMEB2			RUNX2	ZNF75D		CTCF
	JUN	ZNF319		LCOR	SP3			FOXD1	ZHX2		TEAD4
	MAFF	GSX1		ARID2	SOX18			ZSCAN9	CXXC1		POLR2A
	POLR2A	ZNF12		PAX8	GLI3			E2F7	ZKSCAN1		ATF1
	CHD7	GSX2		RXRA	SOX13			ZNF275	ALX3		RELA
	TRIM22	ZNF276		TIGD3	NFIC			ZNF587B	E2F6		E2F4
	HDAC2	ATMIN		ZNF385C	PRR12			ZFP62	ETV6		SIN3A
	KDM1A	USF3		ZNF823	ZSCAN32			STAT1	CASZ1		YY1
	CTCF	EPAS1		ZFX	ZNF600			IKZF1	THAP10		BRCA1
	ETV6	ZBTB20		ZNF609	LMX1A			RFX5	ZNF423		EZH2
	EZH2	ZNF655		IKZF2	ARGFX			ZNF436	ZNF510		NELFE
	POLR2A	ZNF664		FIZ1	ZNF682			GATA6	TFE3		CHD1
	TCF12	HMX1		ZNF318	POU1F1			PRDM10	ZNF385D		TAF1
	DPF2	STAT5B		NFX1	ZNF551			ZNF57	SAFB		YY1
	ATF7	HES4		ZNF784	SNAPC2			KLF5	ZUP1		POLR2AphosphoS5
	RCOR1	NFAT5		ZNF117	ZNF544			FOXM1	ZNF319		PML
	POLR2A	STAT6		OTX1	FOXB1			SPI1	NR0B1		CTCF
	SPI1	PHOX2A		ZNF768	ZNF345			SMAD5	FOXM1		CTCF
	ZNF24	EBF1		ZNF423	ATF7			ZNF280B	TAL1		POLR2AphosphoS5
	POLR2A	LHX1		FOXS1	ZNF792			NFATC2	ZNF324		NFIC
	CBFA2T2	FOXM1		CENPB	NFIA			DMTF1	ZNF732		PML
	SOX13	GFI1		SIM1	JRK			MAF	MNX1		STAT5A
	TBL1XR1	ZNF589		SNAI2	NFE2L3			ZBTB39	ZNF696		CTCF
	TFAP4	ZNF133		LMX1B	PRDM6			WIZ	FOXN2		CTCF
	FOXA2	ZBTB6		MAF	ZNF160			MXD4	XPA		RELA
	RELA	TFAP2A		ZNF195	WT1			ATMIN	HOXB4		CTCF
	NR2F2	CREBZF		CREB3	GATAD2A			ZUP1	ZNF597		CTCF
	TCF12	ZNF821		HIF3A	TERF1			ZNF740	LHX3		CTCF
	MEF2C	ZBTB16		SOX21	THRB			TCF7	YY1		ZNF384
	USF1	FAM200B		HOXB2	DPF3			ZBTB12	ZNF484		GATA3
	STAT1	TEAD4		EBF4	MEF2D			ZNF267	ZBTB16		TBP
	BCL3	ETV3L		SMAD5	HOXD1			E2F1	ZNF770		CTCF
	CREB1	RREB1		ZNF10	ZSCAN9			ZNF317	ZFP37		NFYB
	ZBTB7A	CUX1		ZNF518A	ZNF449			ZNF692	HOXB6		CTCF
	TEAD4	RELB		ZNF180	ZNF778			RFX1	FOXC1		ZMIZ1
	POLR2A	SIX1		TFAP2A	KDM2A			ZFHX2	ZEB1		JUND
	POLR2A	ZBTB40		ZNF783	HAND1			ZBTB42	MYCN		MAFK
	GATA1	HOXA3		ZNF146	ZNF391			ZNF212	ZFP57		MAX
	POLR2A	RBSN		ZNF835	RARG			ZNF652	CENPB		SMC3
	HNF1A	ZNF652		ZBTB4	ASH1L			PURA	ZNF629		ZNF384
	GATAD2A	ZNF274		ZXDA	ZNF385D			ZNF454	IRF3		CTCF
	EP300	MLX		THAP3	PAX1			FOXE3	NFYB		HNF4G
	CTBP1	E2F1		ZNF250	ZNF468			VEZF1	IRF4		E2F4
	NR3C1	BPTF		NFKB2	IRX4			DPF3	PROX1		RAD21
	ESR1	TMF1		ATF5	BCL11B			ARID2	FOXO4		CTCF
	FOXA1	FOXJ3		RFX6	NKX32			MSANTD1	ZNF699		SIN3A
	JUN	CTCF		CTCF	HOXC11			NANOG	SOX21		POLR2A
	EP300	RFX5		FOXN4	ZNF550			MSANTD4	ZNF736		TCF3
	EZH2	EN1		FOXD2	CASZ1			TFE3	NFIB		CTCF
	BCOR	ZBTB7B		MSX2	RORA			MYSM1	ATOH8		TEAD4
	PAX5	KDM5B		BARX2	BCL6			REPIN1	ZNF664		CTCF
	SMARCA4	NKRF		SIX1	FOXN2			MSX1	SMAD1		POLR2A
	SP2	BAZ2B		TCF15	ZNF462			REL	ZEB2		MAX
	KDM1A	ZHX2		NFYB	ZNF385A			ZBED1	ZNF420		TAF1
	GATA2	ALX3		ZNF740	ZNF57			WT1	ZBTB24		ETS1
	POLR2A	GBX2		HSF4	KLF8			ZNF10	NFATC3		E2F6
	PAX5	ZNF827		ZNF77	VEZF1			RORA	ZNF799		POLR2AphosphoS2
	FOXA1	E4F1		HMG20B	BNC1			ZFPM1	KLF2		ARID3A
	NFE2L2	MEOX2		TFAP2E	ZBTB7B			VSX2	RXRG		RFX5
	NR2F2	L3MBTL3		HOMEZ	SMAD9			MYBL2	ZBED3		POLR2A
	EZH2	TCFL5		ZNF282	DLX5			ZNF177	HIF3A		CHD2
	EP300	ZNF181		ZNF800	ZNF426			TGIF2	ZNF565		EZH2
	DPF2	ZNF800		SMAD4	SMAD1			SOX4	ZNF211		MYC
	CHD1	MXD4		ZNF280B	MYNN			DR1	ZNF460		CTCF
	POLR2A	TBX18		ZNF562	GTF3A			ZNF589	ZNF354A		EZH2
	ZNF316	SOX17		TFCP2	ZNF772			SOX3	ZNF667		BRCA1
	TAL1	ZFP62		ZSCAN18	NPAS2			PHOX2B	HOXD10		STAT1
	TBL1XR1	CC2D1A		ZNF687	ZNF444			TERF1	ETS2		ZNF263
	TEAD4	NR2F2		FOXD4L5	ESRRA			ZNF778	ZKSCAN3		NFATC1
	SKI	ZNF134		NEUROG2	ELK4			HMG20A	ZNF143		POLR2AphosphoS5
	JUN	ZNF460		FOXA2	ARNTL2			PHOX2A	NKX61		CTCF
	EGR1	CLOCK		GLI2	ZNF530			ZFP2	ZNF223		SP1
	ZFP36	SMAD1		PAX7	OVOL1			SP7	ZNF251		CTCF
	USF2	SLC2A4RG		IRX2	ZNF232			THAP11	MYBL1		SIX5
	ETV6	ARID5B		ONECUT1	CEBPZ			CREB3	TFAP4		CTCF
	JUN	NPAS1		POU4F1	KLF15			ZNF277	MEIS1		E2F6
	POLR2A	TBX3		NEUROG3	CGGBP1			LHX3	BARX1		CTCF
	E2F1	JAZF1		PLAG1	DPRX			HMGA1	KLF4		TAF1
	GATA2	TCF7		ZNF268	CXXC1			AHRR	GLYR1		SIN3A
	SKIL	NRF1		SALL3	ZNF639			PRMT3	ZSCAN21		POU2F2
	NANOG	ESRRA		GLI1	TCF7L1			E2F3	TEAD2		BCL3
	CREB1	ELK4		ZNF799	HES4			ZNF354A	NR1H2		BCLAF1
	EP300	TFDP2		LMX1A	SIM1			ZNF26	HOXB2		ZBTB33
	ZBTB7A	ZFP2		ZNF16	PPARG			THYN1	FOXF2		TCF7L2
	EZH2	L3MBTL1		FOXA1	ZNF250			POU5F1	ZNF625		KAT2B
	ZNF24	ZNF346		DRGX	PRDM16			LEF1	HBP1		EZH2
	MAX	ZBTB33		SP7	ZNF335			MNX1	ZNF606		POLR2A
	POLR2A	ZNF507		ZNF775	HDX			THAP12	HMX1		SMC3
	USF1	HOXA2		ZNF627	ZNF395			VAX2	CUX1		ATF2
	EP300	NCOA3		EBF3	MGA			MBD1	ADNP		ETS1
	GATA3	PRDM14		PPARA	MSC			FOXC2	ARID2		CTCF
	PBX3	SP140		LHX9	CUX2			TP63	ZNF76		SIN3A
	SMARCA4	HSF2		ZNF669	SOX6			ZNF484	ZNF275		YY1
	TBP	NFATC2		ZNF646	ZNF10			ZNF140	RFX1		POLR2A
	IKZF1	ZNF487		ZNF416	ZNF626			LHX5	HOXA2		YY1
	USF2	HOXC12		MBD3	ZNF768			ATOH8	ZNF880		CTCF
	NR2F1	ZNF23		ZNF287	ETS1			SALL4	PHF21A		CTCF
	RELA	ZBED1		ZKSCAN4	CREB3L1			ZNF2	DMBX1		IRF3
	EGR1	ZNF746		ZBTB33	NR2F1			ZFP91	ZNF200		TRIM28
	EP300	YBX3		ZNF451	NFAT5			STAT5B	KLF12		CHD2
	SMARCC2	ZGPAT		SP6	ZNF843			ZNF687	NOTO		CTCF
	ARNT	ZBED2		ZNF219	ZNF507			KLF15	KLF1		SIRT6
	ZNF263	ZIC5		DZIP1	ZBTB16			RFX4	ZNF22		SIN3A
	PAX5	ZNF710		ZNF658	ZNF264			AR	CENPT		MYC
	JUN	RXRA		THAP6	MTERF1			IRF1	CREBZF		CTCF
	ZNF143	TFDP1		ZFP14	ZNF496			ARHGAP35	ZNF263		CTCF
	ATF1	ZNF626		HOXA10	SMAD5			ZNF32	SNAI2		MAX
	MYC	NR3C1		ZBTB22	ZNF316			TAL1	ZNF212		ELF1
	JUN	ARID5A		ZNF239	GSC			ZNF821	RFX5		ELF1
	EZH2	SPDEF		HES2	SETDB1			ETV3L	ZMAT1		CTCFL
	TCF7L2	ZFP69		ZNF425	ZNF655			ZNF879	ASCL1		NR2F2
	SOX6	ZBTB42		EHF	TBX4			ZNF407	YBX3		TCF12
	GATA3	HOXC6		ZSCAN23	ZNF292			ZNF22	JRK		HNF4A
	POLR2A	ETV5		TFEB	EBF3			MBD6	ZNF146		YY1
	CHD4	FOXF2		ADNP	TBX2			HES4	SOX17		TRIM28
	MTA2	INSM2		ZFP90	EBF2			ZNF146	CREB3L1		GTF2F1
	RELA	HOXA13		NR2C2	HSFY1			ZNF92	DRAP1		KDM1A
	POLR2A	NFE2L3		ZKSCAN1	ZNF135			NHLH1	ZKSCAN5		CHD7
	MAFK	MYF6		ZNF235	ZNF700			PRDM14	TBX19		ZC3H11A
	ATF3	ZNF763		USF1	ZBTB37			TLX2	ZNF282		USF2
	POLR2A	TP53		ZNF700	NR1H2			NFXL1	ISL1		PHF8
	EGR1	POU5F1		ZNF707	ZNF34			ZBTB10	ZSCAN1		POLR2A
	LEF1	RFX3		ATF2	NR2F2			NEUROG2	NHLH1		TBP
	NANOG	PAX5		ZNF207	ZBTB33			ZNF865	ZNF205		MAZ
	PBX3	STAT5A		ZNF716	IRX6			ZNF346	NR1I2		CHD2
	ZFP36	ZNF398		ZUP1	ZNF609			GRHL2	ZNF791		SIX5
	KDM1A	ZNF672		TBX6	NKX23			ZNF710	PHOX2B		TBL1XR1
	TBP	BHLHE41		ZFP41	ZNF267			RFX6	STAT1		POLR2A
	STAT3	ZFPM2		HES4	HMG20A			OTX2	SALL1		FOXA1
	GATA3	HOXC11		FOXD3	TCF24			TFAP4	SOX7		CTCF
	BACH1	ZNF135		DMRT1	ZNF669			ZNF746	EPAS1		CTCF
	TCF12	AKNA		BARHL1	REL			ELF4	HOXB9		CTCF
	BCL11A	OTX1		OSR2	SP8			ZNF319	JAZF1		CHD7
	ZMYM3	POU2F1		ZNF75D	POU2F3			MYB	ELF4		GTF2F1
	NR3C1	SREBF1		ZNF641	HSFX1			ZNF23	SMYD3		RBBP5
	TCF7L2	SP140L		ZNF644	ZNF584			ESRRB	NFIA		GABPA
	JUN	MYCN		ZNF507	HOXA1			HIF3A	NFX1		SETDB1
	MTA3	ZNF579		HOXA3	IRF6			GSX1	ZNF768		CTCF
	USF2	VEZF1		ZNF296	IKZF5			ZBTB40	ZNF655		CTCF
	HDAC2	ZNF714		EBF1	ZFP37			ZNF830	ZNF7		CTCF
	SUZ12	ZNF484		ZNF160	TEAD4			ZNF334	TLX2		CTCF
	EZH2	SNAI2		TCF23	ZNF317			EBF4	KDM2B		SIN3A
	EP300	ZNF594		KLF17	MAFB			MAFB	ELK3		SIX5
	EZH2	AEBP2		BNC1	TFAP2C			SOX18	ZFP30		POLR2A
	TBP	ZNF286A		FOXF2	ZNF324B			ZBTB22	ZNF654		EZH2
	ZNF316	ZNF443		ZBTB47	ARID5B			ISL1	NR2C2		STAT3
	GATA4	ZNF227		E2F3	MAF			PAX3	ZNF845		CTCF
	RCOR1	ZNF43		ZNF19	PLSCR1			LHX9	ZFX		eGFP-JUNB
	FOXA1	ZNF711		ZNF513	ZNF786			XBP1	TSHZ2		HDAC1
	ZNF24	TOPORS		SOX7	ATF2			CEBPA	ZNF816		POLR2AphosphoS2
	ZNF143	ZNF587B		GTF2IRD2B	ZNF92			KLF11	FOXO1		RCOR1
	HDAC2	ZNF280C		TCFL5	E2F3			CREB5	ZNF121		POLR2A
	GATA2	ZIK1		ZEB1	AKAP8			ZFP64	GATA2		POLR2AphosphoS5
	MYC	TBX5		ZNF559	ZNF212			PRDM12	ZNF138		POLR2A
	EGR1	ZNF700		ZNF805	ZNF16			ZNF672	E2F7		POLR2A
	MAFK	ZNF322		ATF4	ZNF652			ZNF770	ZC3H8		CTCF
	RUNX3	ZNF678		ZNF222	MYSM1			ZNF565	REPIN1		MAX
	POLR2A	ZNF69		TWIST1	ZNF708			TFAP2E	ZNF469		CTCF
	POLR2A	ZNF148		HLX	MYCL			ZNF507	MAFA		TCF12
	EZH2	ZSCAN23		DMRT2	ZNF423			ZFP69B	ZNF737		STAT5A
	POU2F2	MKX		ZNF846	ZFX			ZNF285	ZNF430		CTCF
	POLR2A	ZNF17		HMGA1	NANOGP8			USF3	GATA6		POLR2AphosphoS5
	EZH2	ZNF772		MAFB	ETV6			ZNF33B	ZNF14		MAX
	TCF12	ZNF112		PAX5	IRX5			HOXC11	MSX1		GATA1
	JUN	RAX		ZFP3	KLF3			HES1	NCOA2		KDM5A
	ATF3	THAP11		ZNF174	CEBPA			BARX1	ZNF432		SAP30
	POU5F1	ADNP		MYSM1	ZNF169			GLI2	ZNF709		BHLHE40
	BCL3	RBCK1		ELF3	ZNF703			TET1	SOX4		ZNF143
	TRIM22	ARNTL		GRHL3	ZNF589			JDP2	RFX7		CTCF
	POLR2A	TCF24		DLX3	FOXO3			ZFP3	KLF5		CTCF
	ZNF384	LHX8		ZNF329	ZNF788P			NFKB2	SP3		YY1
	POU2F2	BNC2		HOXB4	TFEB			HOXA4	GPBP1		GABPA
	JUN	SIX2		ZNF165	FOXJ2			ZNF732	ZNF24		POLR2A
	MTA2	NFATC4		IRX3	SP4			ZNF282	FERD3L		CTCF
	POLR2A	REPIN1		TIGD5	ZNF845			HINFP	XBP1		UBTF
	MYC	LHX4		ZNF774	ETV3			ZNF281	PRDM14		GABPA
	RBM14,RBM14-RBM4	SMAD9		MLX	CDX4			ZNF510	MYSM1		RFX5
	RUNX3	PAX1		SEBOX	HELT			ZNF121	DLX5		CHD2
	MAZ	KLF3		SATB1	ATOH8			ZNF799	HSF1		KDM4A
	EGR1	POGK		ZGPAT	HMGA1			ZNF226	BAZ2B		CBX3
	CTBP1	ZBTB1		ZNF311	MTERF3			THAP4	MSANTD3		RCOR1
	POLR2A	LHX2		TBX20	FOXN1			FOXD4	FOXN3		MTA3
	RNF2	IRF3		ISL2	ZNF112			ZNF202	ZBTB47		GABPA
	POLR2A	TBX21		ZNF667	ZBTB49			POU2F2	SP4		IRF1
	MAZ	ZNF267		FEV	THAP12			ONECUT2	NFYC		FOXM1
	ZNF263	LEF1		EN2	ZNF296			ZNF451	HOXA4		SMC3
	POU2F2	ZBTB9		SHOX2	TCF23			TFAP2D	ZNF703		ELK1
	RNF2	GLI4		HOXA13	FOXS1			ZKSCAN8	RAX2		WHSC1
	EZH2	ZNF610		GBX2	ZNF469			ZSCAN26	ZNF398		EZH2
	BACH1	MXI1		ZNF761	HOXA11			ZNF138	ZXDA		ZNF143
	ATF2	ZBTB44		ZNF350	FOXD4L5			GPBP1	NFXL1		CHD1
	POU5F1	CXXC1		ZNF404	HOXC5			ZNF835	ZNF561		CCNT2
	MAZ	ELF2		SP8	ZFHX4			ZNF700	ZNF236		SAP30
	MYNN	ZNF57		ZNF770	FOXC1			ZBED5	CEBPA		MAFF
	HNRNPK	ZNF846		ZNF202	JAZF1			NFE2	ZNF202		ELF1
	SUZ12	NEUROG3		ZEB2	HOXC8			PRDM5	ZFP3		POLR2AphosphoS5
	EHMT2	ZNF213		HOXB6	SETDB2			ZFP30	REXO4		CTCF
	TRIM28	ZNF677		SALL4	THAP8			HSF4	ZNF451		MAZ
	NFATC1	POU4F2		BCL6B	SOX10			MAFA	ZNF326		eGFP-JUND
	NFXL1	KLF15		ZNF467	ZBED3			MSC	NKX32		TBL1XR1
	TBP	FLI1		TBX15	ZNF830			STAT2	ZKSCAN2		MXI1
	NFIC	ZSCAN1		HOXA7	PITX3			HIC2	PRMT3		ELK1
	BHLHE40	PREB		TP73	TIGD6			TBX5	PCGF2		CUX1
	NCOR1	ZIC2		HOXB5	ZBTB17			MTERF2	ZNF485		POLR2AphosphoS5
	CTBP1	LIN28B		ZNF302	ZNF814			NKX12	EBF3		MYC
	POLR2A	ZHX1		ZFP2	FOXL1			ZNF713	ZNF675		ELF1
	POLR2A	ZBTB32		ZNF782	ZNF578			GLI1	KCMF1		CTCF
	MAFK	PIN1		ZIK1	HOXD8			ZNF880	ZSCAN20		CTCF
	USF1	HAND2		SIX5	ZNF518B			ZNF518A	ZBTB48		RBBP5
	E2F6	ATOH7		ZNF75A	THAP4			NFE2L3	HOXA3		CHD2
	SP1	TIGD3		FOXF1	ZNF668			HEY2	PRDM5		CUX1
	GATA1	MAFA		MZF1	IRF3			MECOM	NCOA3		ELK4
	NFXL1	GLI1		HOXB8	MECOM			ZNF485	SIX6		MYC
	GATA1	DMRTA2		TIGD2	REPIN1			PGR	ZNF292		GABPA
	EZH2	RARA		ZNF471	ZNF416			GATA4	ZNF559		MAFK
	UBTF	GATA3		ZNF563	USF3			BNC1	ZNF618		EZH2
	ZNF24	POU2F2		ZNF254	ZNF44			CBX2	PAX5		GABPA
	GATA1	ZSCAN10		DBX2	GZF1			NFYC	ZNF808		EBF1
	POLR2A	FOXN3		ZNF792	MYF6			FEZF1	ZFHX4		POLR2AphosphoS2
	ARID2	ARID3B		IRF6	MEOX2			ZNF682	NFKB2		POLR2AphosphoS5
	POLR2A	TFAP2B		ZNF605	ZNF12			ZSCAN10	PRDM1		ELF1
	POU5F1	NFYA		RELB	CENPBD1			ZSCAN16	YBX1		CTCF
	HDAC2	TGIF2		ZNF354C	MTF2			TBX19	HMGA1		GABPA
	HDAC2	ZNF48		ELF4	HMBOX1			IRX5	THAP4		TAL1
	ZNF143	LTF		RORC	ZHX1			ZKSCAN3	ZNF267		RELA
	ESR1	ZNF230		CBLL2	CARF			ZNF197	ARID5A		ELF1
	ESR1	BCL6		HDX	ZNF837			ZNF3	ZNF304		MAX
	POLR2A	PHF21A		ZNF830	ZBTB1			FOXS1	TET1		GABPA
	GATAD2B	HOXC5		ZNF142	ZNF571			MEF2B	RBAK		CTCF
	E2F6	POU4F3		ZNF24	NFXL1			ZFP57	DPF3		SETDB1
	ARID3A	ZNF71		ZNF208	ZNF90			ZNF76	SIX4		MAFK
	EZH2	ZNF491		ZNF611	ARID3B			ZNF727	CBX2		FOS
	POLR2A	ZNF212		CEBPZ	PAX7			ZNF808	KLF11		EP300
	SMARCA5	THAP1		ZFP92	ZNF774			ZNF639	ZNF180		E2F6
	MAZ	GPBP1L1		ZNF333	ZSCAN22			RUNX3	ZNF256		EP300
	USF2	MYBL2		TCF7	ZBTB44			ZNF736	ZNF852		CTCF
	ZNF318	TFEB		ZBTB41	NFATC4			ZNF254	ZNF34		GABPA
	RCOR1	HMGN3		TFAP4	XPA			GSX2	SOX18		STAT3
	RNF2	BNC1		ZNF557	ZNF649			MYOD1	ZNF671		WRNIP1
	TCF12	NFKB1		MYNN	ZNF277			HOXA1	ZNF23		RELA
	NR2F2	DBX1		THAP8	THAP5			ARNTL2	DR1		RUNX3
	FOXM1	MYC		ZNF621	DLX3			E2F5	FOXJ1		HCFC1
	TBL1XR1	HMG20A		KIN	NHLH1			TP73	ZNF695		eGFP-GATA2
	IKZF1	NR1D2		ZNF343	ZNF543			LHX1	ZNF554		SP1
	CHD1	PA2G4		ZNF526	TFAP2A			TCF7L1	FOXJ3		EZH2
	MTA3	ZNF836		ZNF717	GRHL1			ZNF428	HMG20A		MAZ
	MNT	NEUROD2		ZNF266	ZNF750			ATF6	MYNN		SMC3
	POLR2A	ZNF141		ZNF488	ZNF566			HMX1	ZNF708		IRF4
	ZNF143	ZNF433		PITX3	GRHL2			TWIST1	RARG
	HMBOX1	ZBTB43		DLX6	SRY			MYBL1	ZNF334
	USF1	PRRX1		GCM1	ATF6			ZNF597	SOX10
	EZH2	ZNF284		LHX5	ZNF432			ZNF112	VDR
	SMARCA5	SKIL		HOXA4	ETV3L			TIGD3	ZNF85
	IRF4	ZNF28		ZNF232	IKZF2			ALX3	IKZF5
	SP1	ZNF575		MESP1	ZNF764			ZNF235	ZNF35
	ZNF217	TCF7L2		HOXA6	ZNF777			ZNF493	ZSCAN10
	TRIM24	ZUP1		E2F5	TP63			ZBTB20	NR3C1
	DACH1	ZNF644		ZNF624	THAP7			ZNF236	ZNF717
	IRF4	FOXS1		FEZF1	CREBZF			MLX	ZNF343
	CEBPB	NKX25		ZNF468	ZNF705E			ZNF75D	MYB
	POLR2A	ZNF35		ZNF485	ZNF266			ZNF667	ZNF585A
	ZNF384	FOXP3		ZNF561	ZBTB7C			ZXDB	SOX3
	REST	ZNF512		ZNF304	PRDM1			PHF21A	MBD6
	HDGF	ZFP69B		ZNF169	ZBTB22			ZNF518B	THAP5
	ZNF318	ZNF615		GATA3	OVOL2			SIX2	HSF2
	KDM4B	TAL2		LIN28B	SP5			TIGD6	ZNF860
	ESRRA	ZBTB10		ZNF721	GATA3			ZNF239	ZBTB9
	POLR2A	TET2		ZC3H8	LMX1B			GATA1	ZNF830
	NR2F6	MXD1		FOXC2	IRX3			PAX8	TIGD6
	GATA1	NFXL1		ZNF300	ZNF823			ZNF771	MZF1
	MAZ	NFYB		FOXO4	ARID3A			IKZF2	GTF2IRD1
	EZH2	ZNF175		IRX4	CREB3			TSHZ3	ZZZ3
	SMARCB1	E2F5		HBP1	PCGF6			SIX3	BPTF
	EHMT2	TTF1		ZNF587	PAX3			RFX8	PRDM9
	ATF3	TET1		TP63	TTF1			FOXD4L3	RXRB
	ETV6	ZNF24		ZNF789	SMAD4			GTF2IRD1	ZSCAN12
	NCOR1	VAX2		NR2F6	CEBPB			ZNF584	AHCTF1
	POLR2A	SP6		ZNF558	PRDM13			ZNF426	ZNF648
	GATA1	ZFP42		ZNF224	ELF4			ZNF646	ZSCAN26
	POLR2A	AHCTF1		SIM2	ZKSCAN8			ATF6B	ZIM2
	TBL1XR1	ZNF114		TCF24	HMX2			NEUROG1	BHLHE41
	ESRRA	PLAG1		ZNF438	ZNF234			ZNF276	ZNF366
	ETS1	MTERF3		ZNF541	RAG1			HOXB2	ATF6
	PCBP1	ZNF808		TBX5	HOXC12			DBP	HOXD9
	SETDB1	ZNF182		ZNF500	GATA6			MGA	ZNF207
	WRNIP1	ZNF207		DMRTA1	TCF12			ZNF286A	PBX4
	JUNB	SALL4		PAX4	ZNF761			PKNOX1	MEF2B
	MAZ	BHLHA15		TBX2	E4F1			ESR2	ZNF57
	SUZ12	IKZF2		ZNF256	ZNF140			NR2F6	ZNF680
	EP300	LHX9		SOHLH2	ZNF268			ZNF222	ZNF324B
	USF2	NHLH1		ZNF260	TWIST1			TCF24	E2F3
	STAT5A	ZNF618		NFE2L3	FOXC2			ZNF680	TSHZ3
	POLR2A	USF1		ZNF653	GLI4			TBX20	ATF6B
	POLR2A	ZNF641		HOXA5	STAT2			SMYD3	ZFP2
	POLR2A	ZIC3		ZNF414	ZBTB38			HNF4A	HMX3
	ZBTB33	GLI2		ZNF277	ZNF470			ZNF12	HINFP
	PML	FOXQ1		STAT6	MBD6			ZNF444	NFE2L2
	FOXP2	NFYC		MESP2	ZNF692			ZNF256	ZFP90
	POLR2A	TERF1		IRF2	ZNF672			TSHZ2	ZNF621
	MEF2C	TP73		OVOL1	GATA2			HOXB9	CEBPZ
	ARNT	ELF1		SOHLH1	ZKSCAN2			ZBTB48	HES6
	RFX1	TBX15		ZNF385A	TSHZ3			POU4F1	ARNTL2
	SKIL	ZNF317		ZNF763	HEY2			SIX1	NR5A2
	TCF12	FOXH1		ZNF37A	ZNF32			ZNF134	GTF2I
	FOXP1	DPF3		RUNX3	TIGD3			UNCX	MKX
	GATA1	HOXA4		GFI1	ZNF362			NFX1	ZSCAN25
	MITF	NANOGP8		ZNF718	AEBP2			NR1H3	NR6A1
	WRNIP1	CASZ1		OTX2	TBX1			RXRB	ZNF587B
	RUNX1	IRX3		ZIC4	IRX1			ZNF487	ZNF813
	POLR2A	IRX4		SOX30	ZNF236			SKOR1	GABPA
	RFX1	TBXT		NRL	ZNF875			YY2	TFAP2C
	IKZF1	MYCL		ERG	ZNF625			ZNF30	ZNF787
	STAT3	PRDM12		ZNF771	MLX			IRX4	CPEB1
	ARID3A	LBX1		LHX1	ZNF501			HAND2	HMX2
	EGR1	TBPL1		HOXD1	MYRFL			ZNF404	SETDB1
	ARID3A	NKX28		ZSCAN16	ZNF71			VSX1	RUNX2
	TARDBP	ZBTB34		SIX3	SALL4			ZNF117	ZNF407
	CHD1	SOX3		ALX1	ZNF226			ZNF644	ZBTB3
	EP300	ZBED9		TBX18	ZNF446			ZNF708	MTERF1
	BACH1	NKX12		ZNF32	ZNF827			EOMES	FOXF1
	ZBTB33	ZNF628		PAX9	TIGD5			ZXDA	TBX20
	SMAD1	NME2		PRDM6	TFCP2			RAX	ZNF701
	POLR2A	ZNF582		ZNF497	ZNF502			ZNF251	LCORL
	POLR2A	TFCP2		HOXA2	ASCL2			ZNF534	ZNF805
	POLR2A	FOXO6		ZNF91	ZFP92			ZBTB34	ZNF614
	SMARCA4	CEBPB		CTCFL	GTF2IRD2B			LIN54	HOXD13
	POLR2A	RFX7		ZNF569	ZNF383			FOXD4L4	GRHL1
	POLR2A	CEBPG		ETV2	TBX15			ZNF529	ZNF569
	CBX5	NR6A1		ZNF419	MYF5			SRY	NR1H3
	ATF3	ZNF681		DBP	ZNF727			HOXA11	ZBTB25
	UBTF	BBX		TERF1	ZNF525			SOX7	ZNF222
	POLR2A	ZNF428		ZNF589	ZNF107			NR5A2	ZNF215
	SMARCB1	TIGD7		ZNF574	ZNF548			ARID3B	ZNF197
	SP1	MAF		TEAD4	FIGLA			SNAI3	SATB1
	TAF1	AR		HSF5	LBX1			ZNF7	ZNF253
	POLR2A	SMAD5		ZBTB6	ZBTB6			MESP2	MSC
	HNRNPL	ATOH8		HNF1A	ZNF841			ZNF516	NKX26
	HDGF	ZNF676		EOMES	ZNF354C			OTX1	ZSCAN2
	SMARCB1	ZNF518B		THAP4	SPEN			BHLHA9	ZNF81
	POLR2A	ZSCAN12		TBX19	ZNF587			PROX1	ZNF28
	HDAC6	ZNF93		ZNF140	MAZ			ZNF304	EBF1
	CUX1	CENPBD1		ZNF652	HMX3			ZBTB8B	ZNF573
	KLF16	GABPA		GABPA	IRF4			ZNF81	PRRX2
	HES1	TCF21		HHEX	HHEX			MTERF3	IKZF1
	NR2F2	ZNF286B		ZNF517	ZNF662			ZMAT1	ZBTB8A
	PML	ZFP1		ZNF843	ZNF347			THAP5	ZNF775
	SMARCA4	IKZF3		ZNF484	ZNF581			ZBTB6	SON
	BCLAF1	ZNF524		ZNF750	ZNF597			ZNF845	RFX2
	POLR2A	ZNF44		SREBF1	GTF2B			ZNF250	ZNF692
	ATF2	PGR		ZMAT1	NR3C2			ZNF711	ALX4
	POLR2A	PHF1		ZNF441	HES1			NANOGP8	GLIS1
	CUX1	UNCX		ZNF582	ZNF429			ZNF561	ZNF79
	GATAD2B	CARF		ZNF124	NFE2L2			HOXC4	ZNF92
	STAT5A	ZSCAN21		ZNF689	IRX2			MYCL	ELK4
	POLR2A	HOXD3		ZNF552	SPI1			LYL1	FOXL2
	POLR2A	TIGD2		IRF4	ZNF101			HSFY2	ZNF239
	HNRNPL	ZNF287		SETDB2	ZNF785			TFAP2B	ZNF395
	POLR2A	ZNF300		THAP11	PPARD			ZNF585A	AEBP1
	COMMD3-BMI1,BMI1	ZNF30		ZNF337	ZNF678			ZNF750	ZBTB22
	POLR2A	KAT7		ZNF581	ZNF804B			TFCP2	ZNF789
	POLR2A	HOXD4		FOXL2	ZNF114			ZSCAN25	ZNF394
	CHD1	THAP6		ZNF688	SP110			ZNF627	ZNF439
	LEF1	SETDB2		EN1	SNAI3			ZNF669	ZBTB34
	USF2	TBX19		VAX2	ZIK1			ZNF586	LHX9
	ZBED1	ZNF560		FOXD4	ESRRB			PRRX1	RXRA
	SMAD1	ZSCAN31		ZNF14	JDP2			SNAPC2	PROP1
	UBTF	ZNF385A		ATOH1	ZNF583			KLF1	KLF3
	POLR2A	REL		RBPJL	ZFP62			ZNF816	ZBTB26
	KHSRP	SP5		ZNF521	BHLHA15			GLI4	PROX2
	FOXA1	NKX21		ZNF418	CHCHD3			CC2D1A	CREB3
	TBP	ZNF76		ZNF616	ZNF558			ZNF385A	MESP1
	CCNT2	ZNF485		HOXB3	E2F8			PRDM9	HMGA2
	HDGF	ZNF281		ONECUT3	E2F2			ZIK1	KMT2A
	CHD1	ZNF776		ZNF197	RARA			ZNF394	ZNF831
	POLR2A	SNAI3		ZNF12	KLF5			ZNF329	ZBTB7B
	EZH2	ZNF45		ZNF33A	MYOG			ZNF280C	THAP12
	PRDM1	ZNF79		ZNF585A	ZNF77			MSANTD3	GATA1
	KDM5B	LIN28A		ZNF280A	ZBTB5			THAP10	OSR1
	TBP	HOXA1		HOXC9	POU2AF1			HNF4G	ZNF276
	FOXM1	ZNF75A		FOXE1	SP6			SP8	TIGD1
	SMARCA4	ZNF202		ZNF442	PBX4			NR5A1	HAND2
	GATAD2B	DLX4		ZNF443	STAT5A			ZBTB7C	POU4F1
	JUN	ZKSCAN4		ZNF808	ZNF81			MZF1	C11ORF95
	SP1	RFX8		ZNF665	ZNF791			KLF8	ZNF41
	PKNOX1	FOXD4L3		ZNF391	AHR			ZNF160	ZNF473
	ZNF24	ZFP3		SIX2	PREB			HOXD10	NR3C2
	TBP	ZNF668		LHX4	ZNF783			CTCFL	ZNF528
	RXRA	THAP7		TEAD2	TGIF2			PLAG1	DMRTB1
	POLR2A	FOXP2		ZSCAN10	HOXB1			HOXB7	YY2
	POLR2A	ADNP2		ZNF205	PLAG1			HHEX	BBX
	POLR2A	PRDM13		MEF2B	NKX21			IRX3	ZNF714
	KDM5B	CREB3		POU2F3	ZNF695			SP6	PGR
	POLR2A	ZNF467		ZNF550	SOX15			IRF2	ZNF117
	NBN	IRX5		ZNF512	NFYC			ZGLP1	ZBTB42
	POLR2G	BORCS8MEF2B		ZNF74	GMEB1			ZNF823	NRF1
	ZNF143	ZNF574		MXD4	ZSCAN26			TCF21	ZNF273
	FOXP2	NKX24		SOX17	HESX1			ZNF718	ZNF136
	ARHGAP35	MSX2		TAL2	ZNF18			ZNF432	ZNF773
	PKNOX1	ZBTB48		NFATC4	PITX2			LMX1A	ZFP69B
	POLR2A	ZFY		ZNF548	ETV7			ZNF681	STAT6
	RBBP5	HOXC8		SP4	ZNF189			ZNF141	TCF7L1
	ZNF143	SIX6		ZNF684	HOXD11			ZNF559	ZNF841
	NFATC1	RUNX3		ZNF81	L3MBTL4			ZSCAN22	GLI3
	NONO	STAT1		ZNF671	ZNF23			ZNF148	OLIG3
	POLR2A	HOXC10		ZNF571	GABPA			ZNF749	NR2F6
	TCF12	LHX5		ZNF668	DUXA			TFDP2	NKX12
	NCOR1	NPAS2		THAP7	CREB3L4			RXRG	HOXD11
	ZFP36	SP8		ZNF554	TCF15			ZNF223	HOXC13
	NFYB	DR1		ZBTB37	ZNF76			ZNF382	IRX5
	SIRT6	ZNF552		ZNF264	NR0B1			ZNF497	ZNF726
	RFX5	ZNF649		YBX1	ZNF311			CENPT	ZNF445
	FUS	TWIST2		RAG1	PATZ1			TBXT	HOXA11
	RBFOX2	HOXD8		ZBTB26	MSANTD4			FOXB2	ZNF672
	POLR2A	ZNF570		ZNF20	CC2D1A			ZNF624	ZNF280C
	NRF1	HOXA9		ZNF236	OSR2			ZNF517	ZNF350
	POLR2G	ZNF100		ASCL2	TWIST2			ZNF180	ZNF141
	MITF	TRPS1		ZNF678	NKX25			NFATC4	STAT4
	MAZ	ZNF107		ZNF578	ESRRG			ZNF84	ZNF765
	TCF7	CDC5L		ZBTB44	ZNF605			ZNF79	ZHX1
	POLR2A	ZNF518A		ZNF211	ZNF623			AIRE	ZNF441
	CHD2	ZNF749		ZNF547	ZNF280D			TTF1	ZNF8
	MAZ	NFATC3		ZBTB32	ZNF513			ZSCAN12	ZKSCAN8
	YBX1	MITF		PREB	FOXD1			OSR1	POU2F2
	MAZ	TIGD5		ZBED1	ZNF275			ZNF211	HOXD12
	POLR2A	ZNF571		BARHL2	SNAPC5			ZNF420	ZNF628
	TAF1	HOXA5		BNC2	HOXC6			ZNF576	ZNF280B
	MAZ	ZNF782		ZNF786	KLF12			ZNF569	RELB
	SREBF1	ZNF354C		ZFY	HOXD3			TBX15	E4F1
	TAF1	ZNF770		MNX1	SPDEF			ZNF671	ZNF229
	POLR2A	PAX8		ZNF227	TSHZ2			ZNF618	ZNF518A
	YY1	HOXA6		PAX2	ZNF318			CGGBP1	ZNF260
	POLR2A	ZNF580		EMX1	ZNF607			ZBTB44	PRRX1
	MCM2	ZNF529		HOXA9	PRDM5			TIGD1	VEZF1
	POLR2A	ISL2		HOXC13	POU5F1			CENPBD1	ZNF727
	RNF2	ZBTB37		MIXL1	GBX1			HES6	GLI2
	TAF1	ZNF684		GATA4	ZNF780A			ZSCAN21	ZNF444
	YY1	ESR1		ZNF583	HOXD10			ZNF625	ZNF836
	YY1	HES6		ZNF433	ZNF579			PAX1	THAP9
	UBTF	SHOX		ZFP82	ZNF514			CARF	TBX1
	POLR2A	ZNF706		HOXC8	ZKSCAN5			ZNF229	HEYL
	POLR2A	TSHZ3		ZNF493	LEF1			POU5F1B	ZSCAN9
	ZBTB7A	ZFP14		NR2E3	ZBTB10			ZNF714	ESRRB
	PCBP2	HOXA10		ZNF502	ZNF75A			NR3C2	RFX8
	FOXA1	ZC3H8		HOXC10	ZBTB48			ZNF658	ZNF33A
	USF1	TSHZ2		MYBL1	ZNF43			ZNF135	ZNF624
	RNF2	GATA2		FOXN1	NEUROG1			VAX1	ZBED1
	POLR2A	ZNF124		PAX3	ZNF286A			FOXQ1	ZFP82
	ARNT	RAG1		ZIC3	MEOX1			ZNF675	CREBL2
	POLR2A	TRAFD1		SOX15	YY1			HMX2	MECOM
	POLR2A	FOXB2		ZNF133	ZNF287			TFDP1	ZNF134
	POLR2A	MYB		ZNF585B	SHOX			ZNF860	ZNF154
	USF1	ZNF146		PITX1	LEUTX			PRRX2	ZNF577
	TAF1	PITX3		PITX2	ZNF606			ZNF28	ZNF10
	TBL1XR1	HES7		MBD4	HOXA10			ZBTB26	GCM2
	POLR2A	ATF6		HOXC6	ZNF334			NRL	SCX
	CHD2	NR2C2		STAT5A	SIX4			MESP1	POU5F1B
	BRD9	RUNX1		YBX2	FOXD3			MYOG	ZNF12
	TBL1XR1	NFE2		TAL1	ZNF512			DLX4	ZNF506
	SIN3A	FOXA2		SOX18	BATF2			ZNF781	KLF15
	TBX3	PITX1		ZNF408	TEAD1			SIX4	TP73
	TBP	XBP1		IRF3	ZNF251			MXD1	USF3
	CREM	ZNF446		ZNF490	ATMIN			HOXB5	TFDP2
	POLR2A	MTF1		ZNF501	MAFA			ZNF287	ETV3L
	DEK	IRF1		ZNF70	ZNF687			PITX3	TRPS1
	POLR2A	SNAPC2		ZNF71	ZNF175			ZNF717	STAT5B
	SRF	HEYL		PCGF6	E2F5			ZNF33A	HES4
	USF1	ZNF408		ZNF780B	ZNF407			SETDB2	ZSCAN32
	CREB1	ZBTB45		ZNF790	NFATC2			EN1	ZNF600
	MYC	SPI1		ZNF445	MTF1			TIGD5	LMX1A
	CUX1	E2F8		AKNA	E2F7			ZNF350	FOXA2
	CBX8	ZEB1		SCML4	GPBP1			PAX7	ARGFX
	POLR2A	MSC		ZNF101	DNTTIP1			ZNF77	LHX1
	TAF1	ZNF302		FERD3L	ZBTB14			ZNF14	POU1F1
	CBX2	FOXD4		PROP1	ZNF70			ZNF441	SNAI3
	MEF2A	JDP2		ZNF524	ZSCAN4			ELF3	ZNF551
	CTCF	THYN1		NEUROG1	ZNF568			ZNF528	GFI1
	STAT2	ZNF607		FOXR2	XBP1			HOXB6	SNAPC2
	TRIM24	IRF2		ZNF662	ZNF223			SIX6	ZNF589
	POLR2A	MXD3		TIGD7	ZNF302			OTP	ZNF544
	ELF1	ZNF528		ASCL4	RBPJL			MEOX2	ZNF133
	RBM22	CGGBP1		VSX1	MYBL2			ZNF678	FOXB1
	TCF7L2	ZNF658		DLX4	ZNF438			PBX4	ZBTB6
	SIN3A	ZZZ3		ALX4	ZNF562			TBX18	ZNF345
	MAX	ZNF451		FOXI2	TET2			AHCTF1	MSGN1
	SRF	ZNF256		ZNF420	ZNF585A			FOXD4L1	TFAP2A
	POLR2A	ZNF214		ZNF83	NR5A2			GFI1B	ZNF426
	NELFE	ZNF823		CENPT	SCML4			LMX1B	ZNF792
	MYC	ZNF77		PRRX1	ZBTB34			ZNF626	ZNF182
	MYC	MGA		PRDM13	ZSCAN31			ZNF416	NFE2L3
	BCL3	SP7		ZNF177	ZNF341			DMRT1	ZNF148
	EZH2	ZNF669		HAND2	PDX1			IRX2	PRDM6
	RFX5	PRRX2		FOXD4L1	AHRR			ZNF260	ZNF160
	SMARCC2	LCOR		TCF21	ZNF724			ZNF737	ZNF98
	POLR2A	ZNF516		ZNF551	ZNF596			BATF	TERF1
	MBD4	ZNF577		ZNF787	BHLHE23			ELF5	SIX1
	FOXM1	SPIB		PRRX2	STAT1			ZNF461	HOXD1
	MYC	FOXP1		DRAP1	NEUROG2			HEYL	ZNF652
	POLR2A	ZNF493		THAP10	TAL2			ZNF430	ZNF623
	ZNF687	ZNF430		ZNF580	MIXL1			ZBTB37	MLX
	CHD1	PPARA		ZNF440	RXRG			ZNF696	JRKL
	MYC	ZNF784		ZNF283	ZNF98			HOXA9	HAND1
	POLR2A	ZNF597		SP5	HES2			ALX4	TMF1
	RBM15	ZNF544		ZNF566	ZNF284			ZNF606	ZNF584
	TBL1XR1	POU2AF1		HOXB7	NCOA2			BHLHA15	ZNF391
	ZBTB7A	PCGF6		ZNF528	PTF1A			HMX3	ZSCAN29
	RBM39	DMRT3		GRHL2	EN1			ZNF391	ESRRA
	NFYB	ZNF429		ZNF114	PAX5			ZNF354C	EN1
	NBN	ZNF670		HOXA11	ZBTB39			DLX3	PAX1
	MAX	ATF6B		BATF3	VDR			SOX14	ZNF341
	NBN	ZNF83		HOXC4	MXD3			ZNF772	ANKZF1
	SP1	ZNF251		HEYL	MAX			HOXC6	IRX4
	GATAD2B	ZNF2		ZNF41	ZNF333			MYF6	GATA3
	PRPF4	LYL1		ZNF706	TBX20			FOXP3	TGIF2
	EHMT2	EMX2		ZNF781	ZNF281			TBX21	HOXC11
	TAF1	ARNT		ZNF586	ZNF222			ZNF550	LEF1
	SRSF3	DMTF1		ZNF540	ZNF367			ZNF232	ZNF550
	TAF1	IRF7		PRMT3	SIX1			CDX2	TFAP2B
	NCOA1	IRF9		ZNF766	TFAP2B			ZNF668	MEOX2
	RFX1	OTP		ZNF675	ZNF431			HOXA10	L3MBTL3
	HDAC2	GTF2IRD1		ZNF226	ZNF879			ZNF182	TCFL5
	ZC3H11A	HAND1		ZNF555	RFX5			ZNF852	ZNF181
	CHD2	FEZF1		RFX5	ZNF490			PREB	ZNF385A
	MAX	SRY		CEBPE	VENTX			ZNF71	NR2F2
	POLR2A	ELK3		ISX	ZNF615			ZNF763	KLF8
	RAD51	ASCL1		POU4F3	CTCF			ONECUT1	TBX18
	RCOR1	IRX2		PHOX2A	ZNF586			NKX25	ZNF286A
	HDAC2	ZNF239		SLC2A4RG	HOXA7			ZNF836	BNC1
	POLR2A	SNAPC5		PRDM14	DNMT1			ZNF98	ZNF711
	POLR2A	E2F2		IRX6	RORC			ZNF792	CC2D1A
	RBM22	FOXA1		ZNF595	ISL2			GRHL1	HOXA1
	FOXA1	DNTTIP1		MEOX1	ZNF480			ZNF621	GTF3A
	RXRA	TCF7L1		ZNF679	ZNF467			ZNF133	SLC2A4RG
	CBFB	ZNF564		ZNF514	ZNF878			GMEB1	ZNF772
	CHD4	FOXD2		ZNF84	OTX1			ZNF75A	TFCP2L1
	POLR2A	HLX		HNF1B	ZNF865			HOXC5	ZNF280D
	TAF1	HIF3A		HES6	GRHL3			TBX1	ESR2
	POLR2A	ESRRB		AIRE	ZNF746			HOXC8	TCF7
	ESRRA	PAX2		HOXB1	ZNF282			ZNF280D	CDC5L
	POLR2A	ZNF732		OVOL2	ZSCAN16			TRPS1	MGA
	POLR2A	PRDM16		PRDM12	EVX1			ZKSCAN5	ZNF530
	CREM	THAP10		SHOX	HOXC4			ZNF709	ZBTB45
	PCBP2	ZNF790		ZNF444	TBX3			CDC5L	OVOL1
	CHD4	MSX1		KLF14	HOXA5			OVOL2	ZNF232
	TAF15	ZNF555		HNF4A	ZBTB12			ZNF791	MXD1
	POLR2A	HESX1		ZNF660	ANKZF1			ZNF761	CGGBP1
	LARP7	TIGD6		ZNF576	ZNF33A			THAP7	DPRX
	TAF1	ZBTB14		ZNF615	ZNF880			ZNF16	ZBTB33
	BRD4	ZNF311		ARNTL2	HMGN3			ZSCAN2	FOXQ1
	RCOR1	GATA4		FAM170A	ZNF624			HOXD11	ZNF507
	TARDBP	MAFF		STAT4	TBX18			ZNF571	ZNF518B
	SRF	TIGD4		LBX2	ZNF676			ZNF695	ZNF639
	COMMD3-BMI1,BMI1	CREBL2		CEBPA	ZBTB26			ZNF841	ZNF213
	SIN3A	ZNF730		CREBL2	NR5A1			ZNF613	SP140
	POLR2A	ZNF616		ZNF701	FOXP4			FOXL2	LCOR
	KLF5	ZNF426		ZNF596	ZNF280A			POU4F2	ZNF250
	TAF1	RORA		ZNF431	SREBF1			ZSCAN23	STAT2
	PTBP1	ZNF675		ZNF141	ZNF133			NKX26	PAX8
	TAF7	NR5A1		ZNF132	ZNF599			ZNF366	HOXC12
	RXRA	ZNF550		ZNF613	RFX6			ZNF551	TIGD3
	RFX5	ZNF132		ZNF560	ZNF300			EHF	ZNF385C
	TAF1	ZNF154		RHOXF1	SOX4			ZNF268	ZNF823
	POLR2A	ZNF397		ZNF415	NANOG			ZSCAN32	FOXA1
	POLR2A	ZNF391		ZNF709	ZNF699			RHOXF1	ZGPAT
	IRF1	BCL11B		FOXE3	ISL1			GFI1	ZBED2
	ATF4	ZNF729		DMRT3	POU4F3			IRF6	IKZF2
	ARID3A	ZNF551		FOXB1	ZNF799			CREBL2	ZNF626
	SIN3A	HMBOX1		HOXD13	THAP11			PRDM6	TFDP1
	SP1	CENPT		POU4F2	ZNF526			ZFP82	ZNF784
	FOXP2	ZNF98		ZNF474	ZNF696			ZFAT	ZNF843
	ZKSCAN1	ZNF566		CDX2	ZNF257			HOXA13	SPDEF
	IRF1	NANOG		STAT2	ZNF711			ZNF691	OTX1
	CHD2	ZNF250		HAND1	NR3C1			ZNF83	ZFP69
	SRF	ZNF761		HOXC11	ZNF516			DUX4	ZNF264
	CTCFL	ETV4		ZSCAN4	MBD4			IRF8	HOXC6
	RCOR1	HOXB13		MYOD1	ALX1			BBX	FOXS1
	ASH2L	SMAD4		TBX22	ZNF419			PROX2	SMAD5
	XRCC5	DLX3		ZNF181	TBXT			ZNF512	HOXA13
	CHD2	PROX1		CRX	ZFAT			ZNF41	GSC
	MYC	MYOD1		DMRTA2	SIX2			DRAP1	LMX1B
	POLR2A	GCM1		PHOX2B	ALX4			ZNF296	MYF6
	MAX	ZNF160		ZNF670	EBF4			FOXD4L5	MAF
	MAX	GRHL3		ZNF428	ZSCAN2			HOXC12	ZNF763
	GTF2F1	ASCL2		ZNF214	GATA4			ZNF787	TBX4
	ARID3A	BATF2		FLI1	ZNF69			ZNF641	TBX2
	MTA2	POU5F1B		ZNF556	POU4F1			ZNF467	STAT5A
	ZBTB33	ZNF878		HOXD10	FLI1			ZNF519	HSFY1
	CHD1	ATOH1		ZNF764	FOXQ1			HOXC9	ZNF135
	TAF1	GLMP		ZNF223	ZNF524			FERD3L	ZNF700
	TCF7L2	HEY2		HNF4G	PBX3			HOXC13	GFI1B
	RBBP5	NR1H3		SPDEF	ZNF763			TET2	ZBTB37
	HLTF	GBX1		ZNF480	ZNF79			SPDEF	AKNA
	TARDBP	MYF5		NANOG	ZNF346			ZNF213	ZNF783
	BCL3	ZNF567		ZNF383	ZNF17			NR6A1	IRX6
	BRCA1	ARID3A		ZNF44	ZNF84			HAND1	SREBF1
	RXRA	DNMT1		ZNF229	TBX5			ZNF343	SP140L
	RFX5	VAX1		TRAFD1	HNF4G			ANKZF1	NKX23
	SRF	ZSCAN25		NFE2	ZMAT1			RFX2	ZNF579
	RFX5	VDR		GSX1	ZNF782			ZNF784	TCF24
	STAT5A	ZNF576		PDX1	ZFY			ZNF445	THAP3
	MAX	IRF8		TBXT	ZNF254			ZNF628	ZNF669
	MAX	ZNF441		LHX3	ZNF569			YBX1	SP8
	RFX5	ZNF366		THAP5	BNC2			SP5	ATF5
	RUNX1	ZNF600		ZNF579	RUNX2			ZNF8	ZNF594
	BHLHE40	ZNF671		IRF1	TET1			ZNF311	POU2F3
	ZKSCAN1	ZNF837		HOXB13	PROX2			NKX21	HSFX1
	NONO	ZNF691		ZNF43	IKZF3			RAG1	ZNF443
	GTF2F1	RXRG		ZNF747	ZSCAN5C			ISL2	FOXN4
	SMAD5	ZNF304		SRY	ZNF319			ZNF813	ZNF227
	MYC	MAFB		ZNF439	BRF2			ZNF701	IRF6
	MAX	RHOXF2B		ZNF366	ZSCAN30			ZNF114	FOXD2
	CBX8	FOXB1		RAX2	TFCP2L1			ZNF157	ZNF43
	TAF1	ZNF585B		ZNF780A	ZBTB3			ZNF789	MSX2
	YBX1	SOX15		HOXC5	ZNF850			ZNF549	BARX2
	GTF2F1	ZNF454		ZNF22	GCM1			ZNF614	TOPORS
	UBTF	ZNF736		FOXI1	ZNF134			ZNF302	TCF15
	HDAC2	PAX7		ZNF567	FOXE1			PRDM13	ZIK1
	PTBP1	RUNX2		HOXD3	PHF21A			ZFP42	TBX5
	MXI1	OSR1		NOBOX	FOXI3			PROP1	ZNF322
	AGO2	MSANTD1		ZNF382	ZNF784			ZNF699	MYBL2
	BRD4	ZNF121		ZNF45	PAX2			ZNF44	ZNF77
	SMAD5	ZNF778		ZNF479	BATF3			HOXB13	ZNF678
	RFX5	DPRX		THAP9	PURA			TAL2	PLSCR1
	EZH2	ANKZF1		ZBED2	TBPL2			ZNF439	ZNF69
	LARP7	ZNF662		MLXIPL	ZNF420			OVOL1	ZNF786
	CBX3	POU1F1		ZNF776	MNX1			HNF1B	ZSCAN23
	HDAC1	ZNF442		ZNF568	ELF3			ZNF579	HOMEZ
	HDGF	ZNF131		ZNF446	ZNF610			ZKSCAN4	ZNF17
	U2AF1L5,U2AF1	TWIST1		ZNF17	TRAFD1			ZNF165	ZNF112
	YBX1	ZSCAN2		ZIM3	IRF8			ZNF623	ZNF16
	POLR2A	ZNF280D		ZNF396	ZNF124			ZNF577	ZNF562
	MYC	TIGD1		ZNF135	ZBED2			BORCS8MEF2B	THAP11
	MIER1	ZNF26		ZNF564	SP140			ZNF544	CRX
	GTF2F1	ZNF101		ZNF157	ZNF66			IRF9	TFCP2
	YBX1	SMYD3		E2F2	ZNF354A			ZNF300	RBCK1
	HDAC2	OVOL3		ZNF257	USF1			ZBTB8A	MYCL
	ESRRA	HHEX		ZNF230	CDC5L			FOXB1	FOXD4L5
	MAX	ZNF667		ZNF529	HOXA6			TCF15	NANOGP8
	ZFP36	DMRTA1		ZNF875	CENPX			ZNF443	BNC2
	SMAD5	SP110		ZNF546	MXD1			ZNF43	SIX2
	CCAR2	ZNF439		POU2F2	ZBTB40			BNC2	NFATC4
	PKNOX1	VENTX		ZNF99	ZNF471			STAT4	PAX7
	PHB2	ZNF416		EVX1	NR2C1			BRF2	LHX4
	CEBPB	ZNF595		PAX1	IRF1			ZNF154	IRX2
	SOX6	ZNF561		SOX14	PAX8			ZNF554	ZNF169
	MLLT1	ZNF620		ZNF705A	ZNF181			TMF1	ELF3
	FOXP2	PROX2		ZNF600	NFE2			RAX2	ONECUT1
	EGR1	SHOX2		GCM2	TCF21			ZNF782	ZNF788P
	MEF2A	GTF3A		FOXR1	ZNF706			THAP8	PLAG1
	NFYB	CDX4		DMBX1	STAT5B			TCFL5	TFEB
	DNMT1	ZNF581		GATA5	ZNF492			ZNF783	ZNF268
	U2AF1L5,U2AF1	NR3C2		MEOX2	ZBED5			TWIST2	LYL1
	MYC	ZNF461		ZNF136	TFE3			PCGF6	TBX21
	ZBTB5	ZNF414		TIGD4	ZNF821			FOXD3	GLI1
	GTF2F1	ZNF568		MYF5	ZNF197			ZSCAN5A	CDX4
	NFYA	ZNF20		ZNF708	TET3			ZBTB45	HELT
	PPP1R10	LMX1B		MYF6	ZNF776			ZNF341	GLI4
	HDAC6	ZNF771		TBX10	FOXI2			ZNF600	ZNF610
	NRF1	SOX14		STAT1	TFDP1			HOXA5	MTERF3
	POLR2A	KLF11		LEUTX	FOXM1			OSR2	ZBTB44
	POLR2B	ETV6		RHOXF2	OLIG3			L3MBTL3	FOXN1
	TRIM25	KLF14		ZNF543	ZNF440			HOXD1	ZBTB49
	STAT1	FOXD3		ZNF284	MEF2B			TBX2	HNF4G
	NFATC3	ZNF583		CREB3L4	ZNF132			ZGPAT	ZNF846
	ZKSCAN1	GRHL2		ZNF92	ZFP82			SP140L	ZNF296
	CBX3	SOX13		ZNF676	IRF2			ZSCAN31	PPARA
	RFX1	THAP3		ZNF544	NRF1			ZNF181	TCF23
	TBP	ZNF41		ZSCAN5C	ZNF611			GRHL3	ZNF677
	STAT5A	CREB3L4		ZNF154	ZNF443			ZNF227	POU4F2
	SIN3A	HES5		ZNF599	ZNF552			THAP9	IRF2
	RBM39	SIX4		FOXH1	HSF4			LCOR	ZNF416
	ZBTB33	KLF1		ZNF429	HOXB13			SLC2A4RG	HOXC5
	NFRKB	ONECUT1		TFDP3	MZF1			MSX2	PREB
	MLLT1	VSX1		CBX2	ARID2			LHX4	ZNF287
	MYBL2	IRF5		ZNF677	ZNF148			OLIG3	ZKSCAN4
	ZBTB33	ZNF232		ZNF572	ZNF280C			ZNF578	LIN28B
	ETV4	CEBPE		CPXCR1	ZNF260			ZNF562	HOXC8
	RUNX1	LMX1A		TBX21	ZNF117			POU4F3	SETDB2
	SIN3A	ZNF630		HELT	THAP9			ZNF566	ZBTB32
	NFYA	FOXN4		TLX2	ZNF630			ZBTB49	SP6
	RFX5	EOMES		TLX1	ZNF707			SPIB	THAP8
	TCF12	TP63		IRF9	ZNF580			ASCL2	ZNF658
	MYC	ZNF66		GSC	MTERF2			HOXA6	PITX3
	ETV6	MYOG		GBX1	ZSCAN12			POU2AF1	THAP6
	FIP1L1	DBP		ZNF674	ZNF211			ZFP69	ZFP14
	AFF1	MIXL1		HOXD11	MTERF4			ZNF266	DMRTA2
	ZHX2	ATF5		FOXD4L6	ARHGAP35			ZNF615	HOXA10
	MYC	ZNF688		OLIG3	PGR			TCF23	ZNF814
	MYC	ZNF543		ZNF511	TRPS1			ZNF649	ZNF578
	GTF2F1	SIX3		ZNF430	PBX2			ZNF774	HOXD8
	PAX8	MAX		ZNF155	NR1H3			ZNF605	HES2
	JUND	ZNF578		TBX4	ZNF276			FOXD2	ZNF425
	PCBP1	L3MBTL4		ZNF573	GLI1			POU2F3	ARID3B
	TCF7	ZNF285		ZNF649	ZNF709			ZBED2	EHF
	MYC	MSANTD3		ELF5	GSC2			ZNF581	ZNF668
	MYC	KIN		NR1H4	ZNF641			ZNF846	LTF
	SETDB1	HOXB7		ZNF358	ZFHX2			ZNF793	ZNF230
	FOS	ZBTB49		ZNF577	ZNF701			POU1F1	TBXT
	SAFB	ZNF471		MYOG	ZNF710			GTF2IRD2	ZNF44
	RFX5	ZNF445		CDX1	ZKSCAN4			HOXD8	POU4F3
	PML	ARGFX		POU5F1	TBX10			ZNF513	ZNF71
	SRF	SCML4		CREB3L3	ZNF557			HOXD9	ZNF491
	RLF	KLF8		ZNF619	ZNF747			DMBX1	ZNF707
	SUPT20H	ZSCAN5A		ZNF417	ZNF263			ZFP14	CENPBD1
	MXI1	ZNF891		IRF7	ZNF585B			ZNF17	ZNF716
	ZNF592	CEBPA		ZNF215	SLC2A4RG			GTF2IRD2B	CARF
	GTF2F1	ZNF546		NR1H3	ZNF816			ZNF136	ZNF837
	SRSF4	ZNF548		ZNF773	NANOGNB			TOPORS	TBX6
	NONO	ZNF268		KLF1	IRF9			MTF1	HMGN3
	SIN3A	ZSCAN30		SPIB	ZNF100			HOXD3	ZNF571
	MYC	ZNF273		ZNF30	ZSCAN20			ZNF200	DBX1
	MXI1	ZNF37A		ZNF594	NKX11			IRX6	FOXD3
	MTA3	ZNF605		ZNF610	ZNF227			THAP6	ZNF90
	NR3C1	FOXI2		HMX2	ZNF283			ZNF446	ZNF774
	HNRNPLL	ZNF506		FOXD4L3	ATOH1			ZBTB3	OSR2
	MYC	ZNF382		ZNF486	MYOD1			ZNF524	SRY
	RFX5	MESP1		SIX6	ZNF75D			ZNF264	ZNF641
	ETV6	FOXI3		PTF1A	FOXA2			ZNF726	ZNF644
	TCF7L2	ZSCAN32		DBX1	FOXA1			ZNF284	ZNF433
	SMARCC2	FEZF2		HOXD9	SP140L			BSX	ZNF649
	MBD2	OSR2		HOXD4	ZNF436			ZNF273	ZNF284
	MXI1	ZNF90		IRF8	HOXC13			CRX	DLX3
	CBX5	ZNF165		CDX4	POU2F2			GCM2	ZNF543
	EGR1	TFAP2C		ZNF138	SP2			ZFY	KLF17
	E2F6	AIRE		POU1F1	ASCL5			NKX23	ZNF750
	CHD2	TBX22		TPRX1	GLMP			ZNF843	ZNF566
	SIN3A	ZNF417		E2F7	PAX9			ZNF558	NKX25
	MNT	HOXC9		ZNF570	SP100			SNAPC5	FOXP3
	MAX	ZNF764		MYB	ZNF831			ZNF124	ZNF19
	TAF7	BHLHE23		ZNF345	CENPA			SHOX	ZNF512
	NFYA	CENPA		ZNF470	ZNF565			FOXN1	ZNF513
	SIN3A	ZNF750		ZNF749	ZNF620			AKNA	ZNF615
	SIN3A	ZNF596		ZNF233	ZBTB25			ZNF552	GTF2IRD2B
	GTF2F1	ZNF599		NR1I2	TLX1			ZNF169	ZNF764
	RELB	TCF15		TFDP1	NAIF1			ZNF548	TAL2
	TRIM22	MECOM		FOXA3	PITX1			LBX1	TET2
	ARNT	IRF6		ZNF28	TCF7			GCM1	THAP7
	RFX5	ZNF225		HESX1	PLAGL2			ZNF831	ZNF705E
	IRF3	MTERF4		GFI1B	ZNF787			ZNF662	ZNF266
	NCOA6	ZNF875		IRF5	LYL1			LIN28B	E2F5
	MAX	ZNF696		FOXP3	ZNF860			ZBTB25	TWIST1
	SMARCE1	PITX2		FOXB2	DLX4			ETV2	TTF1
	STAT1	STAT4		HOXC12	ZNF486			ZNF786	HLX
	MAX	ZNF511		ZNF837	ZNF491			SOX15	CDX2
	SP1	ASCL5		FIGLA	ZNF37A			ZNF587	OVOL2
	STAT2	PBX4		ZNF549	ZNF766			ZNF101	DMRT2
	SIX4	ZNF660		OTP	ZNF511			ZNF766	SP5
	GTF2F1	NAIF1		UNCX	ZNF396			ZNF506	ZFP42
	SIN3A	STAT2		HOXD8	LHX4			ZNF573	IRX3
	ZSCAN29	ZNF572		ZNF626	E2F1			ZNF583	ZNF114
	NCOA1	MEOX1		ZNF845	BATF			ARGFX	ZNF174
	NFYA	YY2		ZNF80	ZFPM1			GTF3A	PCGF6
	ELK1	IRX6		ZNF461	ZNF350			ZSCAN20	GRHL3
	SUPT5H	PRDM6		ZNF829	ZNF230			DNTTIP1	BHLHA15
	THRA	ZNF501		ASCL3	ZNF93			ZNF773	PRDM13
	RFX1	LIN54		ZNF506	ZKSCAN1			ZNF322	ZNF165
	BCLAF1	ERG		ZNF705D	ZNF556			NOTO	ZNF234
	EGR1	ELF5		ZFP42	HOXB7			ZNF333	TIGD5
	SIN3A	PPARG		SP100	TCF3			ZNF107	RAG1
	HMGN3	TFAP2E		TGIF2LX	FOXI1			ZNF610	SEBOX
	CTCFL	PRDM5		ZNF793	ATF1			ZNF429	ZNF761
	ELK1	PROP1		GTF3A	SPIC			RBCK1	ZNF311
	HDAC2	ZNF280A		ARGFX	IRF5			ZBTB14	TBX15
	ESRRA	ZNF519		ZNF772	HOXA9			ZNF501	ISL2
	ELK1	ZNF780B		ZNF273	PKNOX1			DPRX	FOXH1
	PHF21A	ZNF320		ETV7	FOXP3			E2F2	ZNF470
	CHD1	ZNF470		BARX1	GFI1			ZNF582	SHOX2
	COPS2	SOX7		HMX1	IRF7			ZNF814	LBX1
	IRF3	ZSCAN29		NOTO	DMRTA2			CDX4	TBPL1
	GTF2F1	ASCL4		GSC2	TAL1			ZBTB32	NKX28
	SP1	ZNF780A		HMX3	FOXD2			ZNF471	ZBED9
	ZNF184	ZNF562		ESX1	TMF1			ZNF676	ZNF875
	ZBTB33	ZNF257		ZNF519	TFDP2			ZNF215	ZNF467
	COMMD3-BMI1,BMI1	ZNF431		ZNF107	ZNF182			SP140	ZNF582
	ARNT	SP100		ZNF491	ESR2			DMRTA2	HOXA7
	ETV6	ZNF333		ZNF765	ZNF14			TFCP2L1	ZNF501
	ZNF592	TPRX1		LYL1	ZFP69			ZSCAN29	MYRFL
	COMMD3-BMI1,BMI1	ZNF224		RHOXF2B	TOPORS			HOXA7	ZNF302
	THAP1	WT1		VSX2	ZNF136			TIGD2	ZNF446
	TBX3	ZNF233		BSX	ZNF414			ZNF764	ZNF782
	NBN	ZNF558		ALX3	ZNF618			ZNF502	TIGD7
	XRCC3	ZNF432		ZNF831	ZNF208			ZNF69	ZNF75A
	ZBTB33	TAL1		VAX1	ZNF780B			MYF5	ZNF502
	EP400	ZNF486		ZNF510	ZNF616			ZNF837	ASCL2
	MYC	HES1		VENTX	SHOX2			ZFP92	ZFP92
	HSF1	ZNF792		ZNF714	ZNF740			HSFX1	ZNF676
	GTF3C2	ZFP30		ZNF530	L3MBTL3			ZNF345	ZNF383
	HNRNPUL1	GCM2		ZNF221	NKX31			PAX2	TIGD2
	POLR2A	ANHX		ZNF836	ZNF718			ZNF543	ZNF471
	NFE2	ALX1		ZNF253	HOXD4			PITX2	MYF5
	RCOR1	DMRT2		MXD3	HOXD9			ZNF253	ZNF93
	SRF	CENPS		ZNF606	ZNF221			ZNF706	ZNF563
	MEIS2	FOXL2		IKZF1	ZNF564			ZNF580	ZNF525
	ZNF217	THAP8		BATF	DBX1			ZNF230	ZNF107
	ZBTB33	ZNF174		LBX1	ZBTB45			SHOX2	TCF21
	ZNF24	ZNF296		ZNF788P	ZNF660			MIXL1	ZNF548
	NR2F1	OVOL1		ZNF367	ZSCAN23			HLX	FIGLA
	BRCA1	NKX31		BATF2	WIZ			PPARA	ZNF605
	IRF3	ZNF513		ZNF527	ZKSCAN7			ZNF574	IKZF3
	E2F1	DMRT1		DUXA	LCOR			ZNF670	IRF1
	ZHX2	ZKSCAN7		NR1I3	HOXA13			RORC	ZNF524
	CBX1	ZNF341		E2F8	ZNF200			TIGD7	ZNF354C
	IRF1	HELT		ZNF234	ZNF214			ZNF765	PHF1
	IRF3	FOXN1		ZNF681	PHF1			L3MBTL4	RORC
	ZBTB33	LBX2		ZNF93	NKX26			E2F8	ZNF587
	SP1	ZNF623		SPIC	ZNF559			PITX1	CBLL2
	SP1	HOXB2		GATA1	PRDM14			ZNF776	HOXD3
	ZNF24	ZNF502		GSX2	DMRT2			ZNF433	HHEX
	MCM7	NR1I3		ZNF682	ZNF408			HELT	ZNF662
	USF2	EHF		TLX3	TFEC			SCML4	ZNF347
	STAT1	ZNF80		SP110	CEBPE			ZNF85	ZNF300
	MCM3	TBX1		ZNF100	ZSCAN21			HES2	ZNF208
	ATM	ZNF783		ZNF90	ZXDA			HOXC10	ZNF581
	SRF	FOXE1		ZNF625	CREB5			ATOH1	ZNF611
	ZBED1	RHOXF2		ZNF607	ZNF33B			TRAFD1	KAT7
	RB1	ZNF16		ZNF320	GFI1B			PLSCR1	HOXD4
	TARDBP	RAX2		ZNF680	ZNF235			ZNF878	ZNF333
	TCF12	PRDM1		MYBL2	SNAPC4			HESX1	ZNF429
	SP1	SPIC		TFEC	ONECUT2			ALX1	ZNF560
	ELK1	ZNF549		FOXM1	HOXC10			THAP3	ZSCAN31
	ZNF687	ZNF814		E2F1	NFYA			DNMT1	ZNF557
	FOXK2	NR2E3		SPI1	ZNF674			ZNF875	ZNF101
	GTF2B	ZNF785		ZNF347	ZNF224			NR1I2	ZNF785
	CHAMP1	ZNF480		ZNF85	IKZF1			ZNF280A	NKX21
	ELK1	ZNF266		EVX2	FOXA3			ZNF438	KIN
	E2F1	NKX23		RAX	NKX28			RBPJL	ZNF776
	MCM7	ZNF99		HOXD12	MYB			FOXN4	SP110
	ELF1	ZNF717		DMRTC2	TIGD7			ZNF616	ZNF526
	BRCA1	POU2F3		ZSCAN5B	ZNF735			GBX1	ZNF45
	RB1	ZNF835		ZNF620	AKNA			NKX28	LIN28A
	HSF1	ZNF367		ZNF683	NR2F6			ZNF607	ZNF583
	PKNOX1	ZNF517		ZNF69	SATB2			ZNF414	GCM1
	U2AF2	FOXD4L6		ZNF695	ZFP14			MEOX1	DLX4
	NEUROD1	MESP2		IKZF3	STAT4			PHF1	CHCHD3
	ZNF207	ZNF841		TGIF2LY	THAP1			ZNF408	ZNF558
	BRCA1	NFX1		DPRX	HOXC9			ZNF594	E2F8
	AGO1	ZNF735		SP140	ZSCAN29			ATF5	E2F2
	NR3C1	HOXA7			ZNF394			CREB3L4	HOXA6
	PRPF4	YBX2			KLF1			ZNF611	POU2AF1
	CLOCK	ZNF419			ZNF852			HSFY1	BORCS8MEF2B
	ZFP91	ZNF525			ASCL4			ZNF419	ZNF574
	BRCA1	POU5F2			TBP			ZNF526	NKX24
	THRAP3	ZNF345			NFE4			ZNF491	ZFY
	HDAC6	ZNF611			MSGN1			GSC	HOXB1
	CC2D1A	ZNF728			SIM2			DBX1	ZNF83
	TRIM28	ZNF587			ZNF404			ZNF568	RUNX3
	ELK1	ZNF747			TBX6			ZNF525	HOXC10
	MXI1	ZBTB8B			EHF			DMRT2	SOX15
	FOSL1	ZSCAN5B			BARX2			ZNF37A	HESX1
	NR3C1	MEIS1			JRKL			ZNF595	ZNF552
	RCOR1	ZNF781			GATA5			ZNF90	PITX2
	NONO	OTX2			ZNF572			ZNF585B	TWIST2
	CLOCK	RBPJL			RBCK1			ZNF707	ETV7
	ESRRA	PTF1A			ESR1			ZNF785	ZNF570
	NCOA4	HINFP			ZNF322			HOXD12	ZNF224
	NBN	ZNF773			ZNF644			MXD3	ELF5
	TRIM28	ZNF8			HOMEZ			ZNF596	HOXA9
	EMSY	ONECUT3			AHCTF1			ZNF132	SIM2
	RNF2	ZNF208			ZNF737			IKZF3	L3MBTL4
	RNF2	ZNF497			MSX2			ZIM2	ZNF100
	MXI1	KLF5			TFDP3			ZNF648	ZNF438
	TRIM28	FOXD4L5			ZNF582			ZNF470	DUXA
	POLR2A	ETV7			RHOXF2B			HOXB1	ZNF541
	CREB3L1	OVOL2			ZNF573			MSGN1	CREB3L4
	CREB3L1	FOXD4L4			TBX22			LTF	ZNF500
	SIN3A	FERD3L			GTF2IRD2			KLF14	DMRTA1
	SIN3A	GATA1			DRAP1			FOXE1	PAX4
	ILF3	HOXB1			FOXH1			SP110	IRF8
	CHAMP1	ZFAT			ZNF320			JRKL	HOXA5
	EWSR1	BATF			RFX1			ZNF383	SOHLH2
	BRF2	ZNF514			ZNF614			ZNF780A	ZNF580
	USF2	ELF3			ESX1			ZNF385C	ZNF414
	ESR1	TBX10			CTCFL			ZNF684	ZNF684
	ZNF280A	TBX2			ZNF83			ZNF677	SNAPC5
	CSDE1	GATA6			ZNF397			ZNF557	SHOX
	ESR1	NR1H4			KAT7			ZNF473	ZNF706
	ZEB2	ZBTB7C			RHOXF2			BHLHE23	ZNF37A
	IRF3	TGIF2LX			ZNF80			FOXJ1	ZNF607
	FOXK2	BRF2			ASCL3			TBX4	ZNF124
	SRSF7	ZNF786			ZNF613			BATF2	GBX1
	TARDBP	ISX			HSF1			FOXH1	TRAFD1
	GTF3C2	RORC			ZNF691			ZNF514	ZNF780A
	CSDE1	ZBTB25			ZNF594			HOMEZ	SOX30
	EZH2	CRX			ZNF500			ZNF431	CTCFL
	MCM7	ZNF155			NFKB2			SEBOX	ZNF514
	EZH2	ZNF813			ZSCAN5B			KAT7	GATA4
	HNRNPUL1	ZGLP1			ZNF646			FOXI2	ALX1
	ZNF592	ZKSCAN5			GATA1			ZNF208	PITX1
	LARP7	ZBTB8A			ZNF45			HOXD4	MEOX1
	FOSL1	ZNF221			ZNF425			ZNF788P	PAX9
	ELK1	ZNF425			TBX21			ZNF214	MTF1
	EZH2	KLF17			ZNF155			ZNF224	LEUTX
	BHLHE40	ZNF385C			ZNF570			ZNF70	ZNF408
	STAT1	ZNF765			ZNF844			ZNF45	ETV2
	ZNF184	CTCFL			RUNX3			KIN	ZNF419
	BCLAF1	ZNF557			SPIB			ZNF425	BATF2
	POLR2A	ZNF383			ZNF574			NR2E3	MXD3
	FOXK2	FOXD4L1			ELF5			ZNF93	HSF5
	MTA1	TERF2			ZNF253			BARX2	HNF1A
	IRF3	ZNF264			RXRB			ZNF174	DNTTIP1
	ELK4	TFAP4			BBX			DMRTA1	ZNF214
	USF2	GATA5			YBX1			CENPX	ZBTB14
	ZSCAN29	ZNF679			ZNF705A			MYRFL	ZNF70
	PAX8	PRDM15			ZNF233			ZNF530	ZSCAN4
	MXI1	ZNF200			ZNF567			ZNF560	ZNF568
	PHB2	ZNF788P			ZFP91			ZNF100	RBPJL
	TARDBP	ZSCAN4			DMRT1			CHCHD3	SPIB
	STAT1	FOXR1			ZXDB			ZNF480	SCML4
	NFRKB	DUXA			ZNF628			VENTX	ZNF689
	HDAC3	GTF2IRD2B			NKX24			ZSCAN4	DMRT3
	IRF2	LEUTX			ZNF728			DMRTB1	ZNF724
	PRDM10	TGIF2LY			ZNF473			ZNF564	ZNF596
	ZKSCAN1	ZNF621			ZNF20			NKX24	ZNF670
	IRF2	ASCL3			FOXR2			ZNF599	BHLHE23
	L3MBTL2	BATF3			ZNF555			ZNF705E	ZNF688
	EZH2	HNF1B			ZSCAN5A			GLMP	MIXL1
	ZNF639	CREB3L3			ZNF225			ZNF66	ATOH1
	HSF1	GSC2			MBD1			ZNF442	IRF7
	RCOR1	HNF4G			ANHX			ZNF257	IRF9
	HSF1	NANOGNB			ISX			ZSCAN30	PTF1A
	STAT1	TFDP3			HOXB9			ZNF555	ZNF616
	NFXL1	HSFX1			ZNF417			ZNF20	ONECUT3
	SP1	ZNF699			CDX2			IRF7	ZNF280A
	MNT	CHCHD3			ZNF19			ZNF688	HOXC9
	SFPQ	SOX30			ZNF99			FOXI3	ZNF367
	MGA	FOXI1			ZBTB32			KLF17	FOXE1
	ZNF282	RHOXF1			HLX			TBX6	ZNF442
	BRCA1	HOXD1			ZNF385C			CEBPE	ZNF564
	EZH2	HOMEZ			HNF1A			PAX9	ZNF431
	ZNF274	ZNF3			MYBL1			ZNF790	ZNF665
	NCOA1	ZFP57			CDX1			ZBED9	ZNF490
	ATF3	SKOR1			ZNF213			ZNF780B	VENTX
	SIN3A	MLXIPL			NOBOX			ZNF19	PAX2
	ESRRA	ESX1			NR1H4			LEUTX	ZNF790
	HES1	ZNF526			FOXR1			TBPL1	DNMT1
	MTA3	ZNF438			CRX			ETV7	ZNF555
	BRCA1	ZNF556			ONECUT3			ZNF570	ZNF480
	ESRRA	GFI1B			ONECUT1			ZNF630	ZNF878
	ATF3	ZNF527			EOMES			ZNF490	TIGD4
	STAT2	ZNF793			THAP6			BATF3	ZNF730
	ZNF830	ZFP64			ZNF688			LIN28A	EVX1
	SRSF9	ZNF774			ZNF180			DMRT3	ZNF132
	TRIM25	ZNF70			ZNF174			FIGLA	ZNF397
	NFATC3	GRHL1			OVOL3			ZNF234	ZNF729
	ATF3	TBPL2			CCDC17			PTF1A	BATF
	MYBL2	ZNF500			HIC2			SIM2	ZNF20
	BRCA1	ZNF829			KIN			ZNF660	ZNF599
	STAT1	ZNF19			SOX5			ASCL4	HOXB13
	NCOA2	GTF2IRD2			ZIM2			DUXA	ZNF257
	MTA1	PAX4			ZNF479			ZNF500	GLMP
	IKZF1	ZNF791			EVX2			ZNF567	ZNF567
	ZSCAN29	ZNF844			ZBTB20			ZNF347	NR2E3
	ATF3	PRDM10			ZNF487			MTERF4	RHOXF2B
	STAT2	ZNF215			TGIF2LX			ZNF367	ZNF585B
	SREBF1	ZNF396			CBLL2			ZNF397	YBX2
	GMEB1	SIM2			ZNF563			ZNF747	ZSCAN5C
	IRF1	FOXR2			ZNF705D			TBX22	BRF2
	FOXK2	ZNF347			ZFP42			ONECUT3	ZSCAN30
	ELK1	ZNF789			SOX30			ZNF716	ZNF850
	NR3C1	NR5A2			RFX2			IRF5	ZNF780B
	MTA1	GSC			ZNF665			ZNF563	FOXI3
	NR0B1	HSFY2			SPZ1			EVX1	OVOL3
	SREBF1	MYRFL			ZNF677			ZNF511	BATF3
	ZNF274	PAX9			CREM			CENPA	TBPL2
	LEF1	DMRTC2			ZNF829			SOX30	ZNF595
	SNRNP70	ZNF707			AR			ZNF724	FOXR2
	FOXK2	ZNF689			ZNF165			ASCL5	ZNF620
	ESR1	ZBTB3			FAM170A			ZNF620	ASCL4
	STAT1	TFCP2L1			ZNF442			ZNF440	ZNF66
	DEAF1	ZNF724			SOHLH2			CBLL2	FOXI2
	POLR3A	TFEC			ZNF433			NAIF1	CENPX
	PYGO2	PLSCR1			TGIF2LY			ZNF283	KLF14
	RAD51	ZSCAN5C			KLF17			TBX10	ZNF492
	ZNF579	PKNOX1			ZNF679			SOHLH2	ZNF440
	CDC5L	ESR2			ZNF683			ZNF486	ZNF283
	ZNF282	HOXD12			THAP3			TIGD4	IRF5
	MNT	ZNF674			HSF5			ZSCAN5C	HOXB7
	ZBTB8A	ZNF726			LIN28B			RHOXF2B	CEBPE
	KAT8	ZKSCAN3			LTF			PAX4	ZNF630
	TAF7	ZNF492			NR6A1			SP100	ZNF766
	CEBPZ	SOHLH2			FOXN4			HNF1A	ISX
	CBX2	ZNF7			ZNF546			ZNF572	MTERF4
	RAD51	ZNF843			YBX2			YBX2	ZNF891
	TRIP13	ZNF850			ZNF729			ZNF556	ZNF546
	TOE1	ZNF554			POU5F2			FOXD4L6	ZNF679
	FOXA1	ZNF234			NRL			FOXI1	GSC2
	U2AF2	ZNF648			ZNF689			ZNF689	HNF1B
	CCAR2	ZNF766			LIN28A			ZNF729	TBX10
	MCM5	ZNF639			DMRTA1			ISX	ZNF747
	ZEB2	FIGLA			PRDM9			ZNF546	ZNF660
	ARNT	BHLHA9			DMRT3			ZNF396	NANOGNB
	SP1	DMBX1			ZNF627			ZNF730	TBX22
	CEBPZ	FAM170A			ZNF684			ZNF541	ZNF417
	NEUROD1	ZNF157			ETV2			FOXR2	FAM170A
	ZBTB5	EVX1			ZNF85			RHOXF2	NKX11
	SREBF1	ZNF705B			KDM5B			ZNF417	LBX2
	NCOA3	ZNF534			ZGPAT			TBPL2	CENPA
	CEBPZ	RFX2			ZNF648			HSF5	ZNF225
	BHLHE40	ZIM3			CBX2			ZNF665	ASCL5
	KDM1A	ZNF584			TIGD2			OVOL3	ZNF511
	NFATC3	BARX2			ARID3C			LBX2	SP100
	ZNF274	FOXA3			ZNF790			NKX31	NAIF1
	MCM2	HNF4A			ZNF846			GSC2	ZNF572
	MNT	ZNF683			NR1I3			SPIC	TLX1
	MNT	JRKL			CENPS			ZNF99	ZNF474
	UBTF	ZNF563			ZNF541			ZNF850	ZNF486
	ZNF274	HNF1A			ATF5			ZKSCAN7	ZNF396
	BDP1	NOTO			ZNF730			GATA5	ZNF320
	TAF7	ZNF169			ZIM3			ZNF679	ZNF556
	TOE1	BSX			PROX1			ZNF233	TPRX1
	SNIP1	ZNF716			HOXB5			ZNF80	FOXI1
	POLR3G	ZNF479			ZNF560			NANOGNB	SPIC
	KAT2B	ZNF713			ZNF619			TLX1	ZNF233
	ARID3A	ZNF283			MLXIPL			ZNF492	ANHX
	KAT2B	TCF23			PAX4			ZNF320	CENPS
	ZNF274	MSGN1			NR1I2			TFDP3	NKX31
	EZH2	TERB1			LBX2			ZNF155	ZKSCAN7
	DDX20	EVX2			ZNF527			ZNF221	NOBOX
	POLR3G	ZFP92			ZNF891			ZNF225	NR1I3
	MCM5	ZSCAN22			DMRTC2			ZNF674	ZNF221
	SRSF1	ZNF705D			DOT1L			FOXR1	ZNF80
	BCLAF1	ZNF619			HOXB6			ZNF735	ZNF479
	ZNF830	ZNF665			ZBED9			NR1H4	RHOXF2
	ZZZ3	NKX11			TCFL5			FAM170A	MLXIPL
	ZNF274	GMEB1			DMRTB1			NFE4	ZIM3
	NCOA3	DUX4			TPRX1			TPRX1	ZNF99
	ZNF274	ZNF474			CREB3L3			ASCL3	TFEC
	BCLAF1	SPZ1			FOXJ1			ANHX	FOXD4L6
	SFPQ	CPXCR1			HNF4A			FOXA3	ZNF735
	ZMIZ1	ZSCAN20			RFX4			ZSCAN5B	ZNF705A
	ZZZ3	TLX1			TERB1			MLXIPL	ZNF674
	DDX20	FOXJ1			POU4F2			ESX1	POU5F2
	SAFB2	NOBOX			PPARA			ZNF479	FOXR1
	MLLT1	CDX2			ZNF716			NOBOX	FOXA3
	CEBPZ	ZIM2			TBPL1			ZNF891	ZNF728
	TOE1	TBX6			ZNF705B			ZNF705A	GATA5
	BDP1	TBX4			ZNF705G			TGIF2LX	ZSCAN5B
	BRF1	CDX1			CPXCR1			TFEC	NFE4
	ZNF274	ARID3C			ZNF474			NKX11	TFDP3
	SUPT20H	HSFX2			TIGD4			NR1I3	CPXCR1
	ZNF274	ZNF705A						ZNF728	NR1H4
	RAD51	CBLL2						ZNF474	TGIF2LX
	SNRNP70	TFAP2D						ZIM3	ZNF155
	ZNF274	NR1I2						CREB3L3	ESX1
	ZC3H8	CCDC169SOHLH2						ZNF829	ASCL3
	IRF5	HSFY1						CDX1	CDX1
	ZNF592	HSF5						CENPS	CREB3L3
	COPS2	ZNF705G						TGIF2LY	ZNF619
	NCOA2	ZNF343						ZNF705D	TGIF2LY
	E2F7	CCDC17						ZNF619	ZNF844
	CSDE1	ZNF473						POU5F2	ZNF527
	ZC3H8	ETV2						CPXCR1	ZNF829
	ZZZ3	ZNF705E						ZNF527	CCDC17
	ZNF274	HES2						ZNF844	DMRTC2
	MLLT1	ZNF541						EVX2	ZNF705D
	BRF1	DMRTB1						ZNF683	EVX2
		SEBOX						DMRTC2	SPZ1
		ZNF440						SPZ1	DUX4
		ZNF490						CCDC17	ZNF683
		ZNF329						ZNF705B	ZNF705B
		ZNF530						ARID3C	TERB1
								TERB1	ARID3C
								HSFX2	HSFX2
								ZNF705G	CCDC169SOHLH2
								CCDC169SOHLH2	ZNF705G
