# Supplementary material for: MAGIC: A tool for predicting transcription factors and cofactors driving gene sets using ENCODE data
Source: PLoS Comput Biol. 2020 Apr 6;16(4):e1007800. doi: 10.1371/journal.pcbi.1007800 (PMC7162552; doi:10.1371/journal.pcbi.1007800)
Supplement: S9 Table — The analysis statistics for the best scoring example of each Factor in the MAGIC matrix for MCF7(shCon_vs_shREST) are provided in the summary file. (TXT) [file pcbi.1007800.s010.txt]

Factor	Description	Critical ChIP	Obs Tail Mean	Exp Tail Mean	Tail Enrichment	Raw p	Corrected p	Score	FDR<10%	FDR>10%
REST	GM12878	18.01516418	121.3326544	124.7565564	0.972555334	2.69661E-51	2.42695E-48	46.30816387
SP2	HepG2	25.47055792	165.3606488	203.3722705	0.81309339	4.07358E-45	2.1566E-43	34.69162935
EZH2	fibroblast of lung female child (11 year) and male adult (45 years)	9.789053235	67.81862267	105.5094997	0.642772668	5.49812E-23	1.49949E-21	13.38513495
SIN3A	H1	12.39505891	74.45007823	121.3273291	0.613629911	8.16308E-21	2.16082E-19	11.4536369
EHMT2	K562	9.893477547	175.015162	480.990739	0.363863891	2.29098E-30	6.44339E-29	10.25764543
ZNF143	H1	3.593205492	37.7236092	49.54904158	0.761338827	1.38518E-13	2.77036E-12	8.799145984
HDAC2	H1	14.40162098	42.73265722	69.44176082	0.615374045	7.9758E-11	1.43564E-09	5.441723747
RCOR1	HepG2	14.79893886	82.27179744	144.8706008	0.567898504	3.57409E-09	5.84851E-08	4.107584127
CTCF	MCF-7 originated from MCF-7	1.626994486	14.56477847	16.24005419	0.896842972	2.03347E-05	0.000261446	3.213045281
SUZ12	H1	3.214994654	50.19086428	89.37748096	0.561560516	2.5971E-07	3.76998E-06	3.045714002
SMARCA4	bipolar neuron originated from GM23338 treated with 0.5 _g/mL doxycycline hyclate for 4 days	4.01208708	21.19752583	36.43319412	0.581819035	6.15627E-07	8.65726E-06	2.945528396
RAD21	H1	1.080724687	14.51788098	16.35869598	0.887471777	0.00015137	0.001681894	2.462025503
SMARCE1	MCF-7	5.25505871	41.39048815	116.9303499	0.353975578	7.64146E-09	1.20655E-07	2.448964363
JUND	H1	6.775112254	53.7270259	96.71963335	0.555492448	5.31405E-06	7.13827E-05	2.303297716
MIER1	K562	5.568366132	145.2120093	1997.286371	0.072704651	6.21881E-33	1.80546E-31	2.235189061
MXI1	H1	9.141245446	46.03738392	157.573423	0.29216465	2.17893E-07	3.21482E-06	1.604814702
AFF1	K562	8.204220465	84.59230028	303.6073622	0.278624009	1.83839E-07	2.75759E-06	1.549002069
POLR2A	neural cell originated from H1 with POLR2AphosphoS5	2.127445404	14.80754032	21.54100712	0.6874117	0.00298768	0.022222413	1.136435064
KDM1A	H1	6.736222754	30.42111551	74.07164833	0.410698509	0.000200571	0.002174871	1.093512053
BACH1	H1	5.314436435	48.79825542	125.1835522	0.389813634	0.000249625	0.002552987	1.010767818
NCOA6	K562	6.91025821	191.5406447	521.9778593	0.366951665	0.000245109	0.002565092	0.950733966
ZFP36	K562	4.226882462	49.52197437	85.03330184	0.582383293	0.003406129	0.024524126	0.937873817
MAX	K562	1.067654816	16.39768584	21.60455814	0.758991956	0.013384019	0.06306606	0.910945408
EGR1	K562	1.519568502	22.03521185	25.95731215	0.84890191	0.021588982	0.08635593	0.902983614
SAP30	H1	10.48596681	43.6244905	103.9166068	0.419802877	0.001275199	0.010930279	0.823388246
GATA2	SH-SY5Y	4.605313012	45.08951492	66.54004895	0.677629723	0.012785885	0.061536345	0.820520354
USF1	H1	1.392163031	29.31944637	43.02285457	0.681485379	0.01464859	0.066584499	0.801854006
YY1	A549 treated with 0.02% ethanol for 1 hour	3.666713584	18.97151452	53.3716236	0.355460697	0.000985572	0.008782325	0.730965997
ZNF263	HEK293	5.503411176	29.53657181	61.36675758	0.481312244	0.009394178	0.049155584	0.629762003
SMC3	K562	8.496571705	24.90067709	65.73159418	0.378823569	0.003715389	0.025921322	0.600944064
CTBP2	H1	14.80500053	38.18565925	94.14731299	0.405594786	0.008083178	0.044906543	0.546616191
EP300	H1	6.220901731	32.05086436	97.99384583	0.327070176	0.003122443	0.022847145	0.536777129
RNF2	H1	5.750750577	51.47989711	210.0376581	0.245098415	0.001409426	0.011745215	0.473074017
NCOA1	K562	3.184247407	130.3616934	435.0038406	0.299679408	0.004628392	0.029542925	0.45837359
SMARCB1	HeLa-S3	15.40120786	32.37755121	56.39973186	0.574072786	0.05846216	0.177158061	0.431495542
ZMYM3	K562	3.282367144	33.39203154	73.09132043	0.456853582	0.038743225	0.131580763	0.402400106
XRCC5	HepG2	4.120969318	15.77466608	40.81787966	0.386464613	0.023939169	0.092468892	0.399606089
NR3C1	A549 treated with 50 nM dexamethasone for 1 hour	5.139539096	49.79712015	84.24127529	0.591124956	0.089992012	0.234083267	0.372780912
NFIB	MCF-7	5.583426299	89.62438997	312.2752849	0.287004429	0.018740223	0.078084264	0.317839175
HDAC1	K562	13.23063748	32.29497899	65.6122023	0.492209953	0.085558915	0.227147563	0.316831568
GATA3	T47D treated with 0.02% dimethyl sulfoxide for 1 hour	12.42931984	32.28698495	51.31531664	0.629188068	0.148578881	0.323779645	0.308145144
ZBTB7A	K562	2.993068804	22.27609673	45.45952039	0.490020496	0.101102528	0.255596279	0.290310425
MAZ	K562	2.694506065	15.11157909	36.30094671	0.416286088	0.071807491	0.20516426	0.286362489
NRF1	H1	2.925021334	40.68956493	72.5914759	0.560528139	0.146907759	0.322480447	0.275497682
ZBTB33	MCF-7	8.716449671	55.87865203	192.5921643	0.2901398	0.032017292	0.11480304	0.272744936
TRIM22	MCF-7	3.161965835	20.98194328	72.32910945	0.290089888	0.032590219	0.116393641	0.270964479
E2F6	K562	1.603323855	22.08686432	34.28107542	0.644287381	0.18922083	0.386164958	0.266237031
MNT	HepG2	2.488086659	48.10916251	225.9361933	0.212932518	0.015925644	0.068909036	0.247368779
TEAD4	H1	5.307897435	38.49552348	81.07283579	0.474826409	0.136160745	0.308676753	0.242397019
TCF12	H1	8.788643729	28.82048027	142.7923058	0.201834967	0.013440305	0.063001428	0.242333073
UBTF	K562	10.32466032	29.8979085	90.32153844	0.331016378	0.073765979	0.208771637	0.225199877
FOXA1	HepG2	5.865619059	26.88756556	35.90385989	0.748876741	0.345097694	0.535496421	0.203127894
SP1	H1	13.10311515	39.83934289	74.8513386	0.532246231	0.230208609	0.425436854	0.197551115
GABPA	H1	4.881846856	17.02177652	94.48449309	0.180154181	0.019786284	0.080943891	0.196695204
ETS1	K562	8.145743649	23.15540073	76.79429052	0.30152503	0.086151587	0.228048318	0.193570966
MYC	MCF-7 originated from MCF-7	2.957050411	14.65510473	32.49408242	0.451008419	0.180244541	0.37291974	0.193205073
FOXA2	HepG2	3.055449282	23.89683638	32.17978253	0.742604036	0.36519747	0.5496283	0.193025746
FOS	MCF-7	6.624483519	47.3798758	149.7351963	0.316424441	0.097344408	0.248186875	0.191506776
SPI1	GM12891	3.616280895	19.8163378	30.14513924	0.657364282	0.492620325	0.519763531	0.186819113
HNF4A	liver female child (4 years)	15.98382665	19.6608366	30.73047123	0.639783115	0.493000331	0.518947717	0.182259107
MAFK	H1	5.600637835	50.17824536	138.9684422	0.361076548	0.14168565	0.316419567	0.180443191
RXRA	liver male adult (32 years)	21.39157586	22.97412724	32.16214442	0.714321997	0.386275855	0.561628869	0.178973789
HCFC1	GM12878	31.0585013	32.90538419	53.09797088	0.619710766	0.488374239	0.524506939	0.173673175
RFX1	MCF-7	2.012248698	45.56814989	191.4226755	0.238049906	0.06902669	0.199115453	0.166847997
JUN	H1	31.98427615	77.11757437	203.8518808	0.378302001	0.172667103	0.362238677	0.166833142
YBX1	HepG2	36.92791925	105.3675	218.7990033	0.481572121	0.261060147	0.456221615	0.164131405
ZNF512B	MCF-7	20.89878046	45.53025448	186.0564194	0.244712086	0.078202932	0.213928994	0.163891111
SIX5	GM12878	45.13694856	53.34915821	83.51128328	0.63882575	0.452185119	0.554450418	0.163627093
PKNOX1	MCF-7	1.364524763	87.58822639	360.5799292	0.242909323	0.076289832	0.213232449	0.163027792
RBBP5	H1	2.242513359	13.28409473	37.35523907	0.355615305	0.167269109	0.352557841	0.161011807
STAT3	MCF 10A originated from MCF 10A treated with 1 _M afimoxifene for 36 hours	21.67766872	31.04744464	48.57460614	0.639170281	0.437392387	0.561559413	0.160178813
SMARCC1	HeLa-S3	15.40526991	31.43423923	73.17562393	0.429572548	0.228134788	0.42597782	0.159205176
NFYB	K562	2.884913559	42.48531181	75.47456525	0.562908997	0.337683279	0.533184125	0.153743276
NANOG	H1	20.04525846	66.49037167	198.0163369	0.335782253	0.173875956	0.36392642	0.147403847
ZNF24	MCF-7	5.004086467	64.13148634	376.5742833	0.170302353	0.041814597	0.139381989	0.14574362
PHB2	HepG2	88.05364193	133.8655041	280.249891	0.477664786	0.303690536	0.501507307	0.143166996
FOSL2	A549 treated with 0.02% ethanol for 1 hour	4.508687227	33.65523311	61.15399682	0.550335789	0.459683415	0.550153023	0.142821216
CTCFL	K562	6.288781773	25.98602053	73.34506593	0.354298141	0.205103399	0.404809341	0.139150409
CREM	K562	1.286901263	15.98828627	31.44378337	0.508472091	0.342974952	0.534044042	0.138519454
NBN	HepG2	63.07601154	87.54719133	165.1162772	0.53021539	0.460313152	0.549445407	0.137896008
MCM5	K562	99.53320906	133.5377529	364.6832349	0.366174642	0.225750408	0.42505307	0.136054694
GATAD2B	MCF-7	12.7236271	25.67280052	140.840894	0.182282289	0.062222508	0.186047365	0.133134696
SRF	H1	9.302522202	44.18127361	201.4203911	0.219348564	0.097875263	0.248835414	0.132505794
PBX3	GM12878	19.55026065	37.89162905	74.08821207	0.511439377	0.374896535	0.551318434	0.132256937
BHLHE40	K562	16.07960318	20.80808112	45.26762409	0.459668064	0.493242238	0.518595811	0.131083999
MAFF	HepG2	4.361294841	28.41810756	58.97352927	0.481879038	0.356816197	0.542457056	0.128003764
CEBPB	HepG2	15.49656173	19.15821223	43.96922532	0.435718667	0.49706789	0.510103878	0.127378594
ZNF217	MCF-7	14.76560369	40.91569104	134.2757143	0.304714008	0.19828858	0.399238751	0.121509986
USF2	H1	4.460721119	35.03314197	109.8349306	0.318961753	0.212824555	0.416395868	0.121362902
NFE2L2	IMR-90	37.42042106	49.15002089	101.7619144	0.482990333	0.438474621	0.56214695	0.1208201
TCF7	HepG2	12.74101058	45.77379191	102.207336	0.447852314	0.468083485	0.539404784	0.12006258
IKZF1	HepG2	31.32624812	79.50016971	173.6190501	0.457900038	0.461394529	0.547108137	0.119936304
ZC3H11A	A549	26.27255028	70.23802676	148.1567138	0.47407927	0.41276287	0.566290523	0.117078951
NR2F2	K562	21.43511696	29.45490525	69.03238651	0.426682413	0.477501166	0.531870111	0.116993935
RB1	K562	2.296420952	14.8488978	82.65766589	0.179643323	0.086169592	0.227427076	0.11553901
DEK	HeLa-S3	12.69836895	33.16286635	73.66875882	0.450161872	0.45252428	0.554111363	0.115422829
COMMD3-BMI1,BMI1	MCF-7 with BMI1	3.627103869	42.7541276	395.454503	0.108113897	0.022260998	0.087488639	0.11438973
PAX5	GM12878	16.02860086	22.51973238	54.12755577	0.416049313	0.478097976	0.531219974	0.114299399
HNF4G	HepG2	6.598394815	26.55237839	64.27593164	0.41309986	0.476929842	0.532551932	0.113039834
CHD4	A549	37.83473141	69.1734747	160.9695845	0.429730094	0.377017734	0.552631858	0.110683038
CBX3	K562	15.40243048	21.59652761	48.50089179	0.445281042	0.426848406	0.566612928	0.109856853
FUS	HepG2	23.73269709	23.96972354	58.02974568	0.413059255	0.462809371	0.545908826	0.108584969
TARDBP	MCF-7	7.249986658	30.70792495	174.2548897	0.176224179	0.097207106	0.248540895	0.106545516
RBM25	K562	2.519594479	19.6171343	57.97936113	0.338346852	0.286129762	0.485880729	0.106061698
SMARCA5	MCF-7	8.995016351	21.05744443	94.30063913	0.223301185	0.162887095	0.346568287	0.102765702
CHD2	SK-N-SH	2.255128344	20.04297558	53.02696375	0.377977055	0.348504391	0.536160602	0.102320317
CTBP1	MCF-7	3.394025392	22.45285741	110.9150756	0.202432873	0.142841942	0.317426539	0.100883792
FOXP2	PFSK-1	16.15027077	17.23520968	48.19731199	0.357596907	0.490589288	0.52438285	0.100252837
HDAC6	K562	39.62625291	76.71721798	253.1694008	0.303027213	0.276243712	0.473560649	0.098370025
TAF7	H1	6.180535984	21.80590158	88.15968393	0.247345505	0.201789073	0.400905443	0.098185789
ESR1	T47D treated with 100 nM genistein for 1 hour	10.73095417	50.50310974	143.9692225	0.350791015	0.332000515	0.526984944	0.097590689
NEUROD1	K562	26.4437248	34.04680205	87.20365075	0.390428632	0.442068984	0.562746939	0.097484899
HDGF	K562	27.48734335	35.44359729	91.05181974	0.389268412	0.405537876	0.565866804	0.096260544
TFAP4	HepG2	2.208074964	21.80548036	56.77898877	0.384041365	0.435640461	0.561714061	0.096196488
TBP	H1	1.962739431	22.00043272	59.04771431	0.372587372	0.440468306	0.561503506	0.093388104
BCOR	K562	11.67456776	31.46687893	109.8991959	0.286324924	0.275975393	0.474003538	0.092831814
HNRNPL	HepG2	12.63148147	36.81760117	100.6190464	0.365910854	0.408479577	0.565587107	0.090563119
DEAF1	K562	50.41590939	72.20463614	202.0916167	0.357286647	0.429826126	0.565560693	0.08843587
CBX5	K562	17.39769392	39.70798334	122.4375739	0.324312072	0.469996437	0.535438978	0.087982628
NR2F6	K562	10.97585845	24.72263512	82.09636404	0.301141657	0.467472507	0.540083769	0.0805671
PCBP2	HepG2	34.19277005	48.51420056	180.6930841	0.268489526	0.498546382	0.505283495	0.079597717
PCBP1	K562	6.916643447	17.01430439	79.4980944	0.214021537	0.232289096	0.426653442	0.079171863
MTA2	MCF-7	117.866377	142.2427413	469.1513953	0.303191556	0.362771864	0.548730551	0.079024108
BCL3	A549 treated with 0.02% ethanol for 1 hour	14.02427224	32.6089189	108.7768915	0.299777999	0.464281081	0.546213037	0.078733076
DPF2	MCF-7	9.112028666	35.84109753	116.1223745	0.308649368	0.384010496	0.56014497	0.07768691
ATF2	H1	14.15199774	28.9586497	108.4248489	0.26708499	0.325724864	0.518853766	0.07610721
NFRKB	MCF-7	204.3901037	158.305628	521.0539885	0.303818091	0.432601402	0.56344611	0.075695553
TCF7L2	MCF-7	9.031965105	45.31322127	211.3343484	0.214414844	0.254874515	0.451549337	0.074036329
SREBF1	MCF-7	5.920176657	21.72443022	246.1693512	0.088249939	0.045431071	0.147609979	0.073325487
ZNF282	HepG2	54.30381558	118.0548208	543.1297421	0.217360258	0.271153134	0.469303502	0.071412888
ZKSCAN1	K562	11.63220081	26.6082395	129.9857258	0.204701242	0.254709633	0.452147278	0.070564628
SAFB	K562	7.665116902	29.89016228	188.4699797	0.158593758	0.181336631	0.374318733	0.067681224
FOSL1	K562	7.339059814	31.64461777	138.7317213	0.228099367	0.309369217	0.50532177	0.06761595
POU5F1	H1	25.46319771	51.08801275	198.6039041	0.257235692	0.450726738	0.554930321	0.065790998
AGO1	K562	2.828123598	34.21010722	177.757414	0.192453898	0.265147629	0.462466795	0.064456553
SP4	H1	10.04587239	20.38774923	127.3261528	0.160122243	0.202061821	0.400563082	0.063621224
PTBP1	HepG2	22.09906568	34.31570127	148.6006359	0.230925669	0.474441734	0.53374695	0.062965254
SETDB1	K562	19.34101674	38.7575237	158.6801532	0.244249346	0.446338616	0.560257676	0.061456112
NONO	HepG2	44.53903229	68.81196912	294.0085861	0.234047482	0.373848498	0.551579751	0.060475923
ESRRA	HepG2 treated with 1 mM pyruvate for 6 hours, 1 _M forskolin for 6 hours	53.9028646	58.95306889	289.292306	0.203783743	0.497036564	0.510654004	0.059479025
HNRNPK	HepG2	1.828612459	15.40964323	68.74556004	0.224154741	0.466215665	0.543515671	0.05935347
ZFP91	K562	5.364735185	61.51403667	401.9689722	0.153031803	0.219972108	0.422121316	0.057320008
RFX5	H1	11.07843658	60.5541828	338.6723317	0.17879873	0.290176355	0.490899848	0.055250077
NFXL1	K562	15.82517155	92.00003825	457.4617303	0.201109803	0.338850189	0.533155891	0.054932295
MCM3	K562	30.03812692	134.8570192	775.3292727	0.173935158	0.284243323	0.483589774	0.054880524
ZBTB7B	MCF-7	11.1486163	38.8101017	206.2264771	0.188191653	0.31828276	0.51428094	0.054349669
MCM2	K562	32.62571666	59.54281551	278.5808926	0.213736179	0.411161091	0.565818015	0.052861922
ARID2	K562	10.47627493	25.25544275	119.8574317	0.210712364	0.435436129	0.56225612	0.052691958
CHAMP1	K562	12.1671221	30.71433016	147.4037557	0.208368708	0.440096464	0.561825274	0.05217526
L3MBTL2	K562	16.2320091	32.67892234	195.4364425	0.167209973	0.294328901	0.49328866	0.051316552
SRSF9	HepG2	187.0190217	87.86693296	480.0206902	0.18304822	0.48550628	0.525187082	0.051196018
CHD7	H1	19.18113822	57.34248751	353.8199908	0.162066839	0.292100191	0.492303693	0.04987881
TRIM28	K562	21.59414267	55.31543851	299.1530053	0.184906845	0.464957632	0.544872225	0.048760921
PRDM1	HeLa-S3	9.949706622	46.35030499	275.1856114	0.16843288	0.493873517	0.518049144	0.048109322
ZBTB1	MCF-7	110.2500557	80.22160399	443.3744026	0.180934225	0.465961769	0.54463064	0.047748167
NR2F1	K562	12.52668113	26.07797157	149.698997	0.174202714	0.468689304	0.537350794	0.046989807
CSDE1	K562	21.70425881	45.13553016	254.1857965	0.177569049	0.456710257	0.552472085	0.045757708
ATF3	K562	21.35758585	23.84168118	156.5066828	0.152336506	0.497729627	0.508463864	0.044747311
MGA	K562	8.207282662	26.51738922	157.6692585	0.168183636	0.464898165	0.546224999	0.044169804
SKI	HepG2	8.397111029	25.23333455	158.9142932	0.158785809	0.484279051	0.527026779	0.044169022
CREB1	HepG2	5.697999418	30.21154341	195.5152296	0.154522711	0.322191929	0.51873477	0.044047416
ZNF444	MCF-7	3.41072653	15.13051434	372.2671118	0.040644241	0.021069636	0.085417441	0.04342648
NFE2	K562	30.57313006	41.58908403	285.2242463	0.145811882	0.499305245	0.503783319	0.043416394
ATM	HepG2	54.7727357	61.55677869	391.8973682	0.157073723	0.469364655	0.536757547	0.042444751
CUX1	MCF-7	5.479306864	29.86817351	346.3619058	0.086234003	0.147857646	0.323775867	0.042233579
ARNT	GM12878	15.71195346	24.6972376	175.8328167	0.140458636	0.498057781	0.507646662	0.041356425
STAT1	HeLa-S3 treated with Interferon gamma for 30 minutes	7.370416315	23.54249263	165.8357622	0.1419627	0.495214191	0.51465678	0.040953727
CBX8	K562	35.82992364	58.62851386	397.5176073	0.147486584	0.474682066	0.533350636	0.040261947
TBX3	HepG2	20.86327934	27.81861811	213.949509	0.13002422	0.494675167	0.51588372	0.037375225
ELF1	MCF-7	0.891198188	24.26152714	161.5634927	0.150167137	0.420868382	0.567888371	0.036901625
SOX6	HepG2	54.16051328	63.37920201	477.9260223	0.132612997	0.478194061	0.530671584	0.036491671
ZNF207	MCF-7	32.47806	41.01339294	294.325403	0.139347105	0.408971717	0.565398687	0.034508642
ZNF184	K562	20.77094618	46.25759109	348.6489102	0.132676712	0.448854993	0.557968914	0.033618952
NFIC	K562	5.891099429	26.67721691	246.2613554	0.10832888	0.305685062	0.503876476	0.032246899
ATF7	HepG2	7.102973403	21.90602539	186.9227706	0.11719292	0.340348823	0.532719896	0.032052391
MCM7	K562	102.5995892	81.3471072	659.8235823	0.123286147	0.457121992	0.552227909	0.031793235
NCOA3	MCF-7	22.34144338	44.74172613	564.7746269	0.079220496	0.221324685	0.422017408	0.029681514
ZMIZ1	K562	24.99650024	45.96209351	443.1515389	0.103716425	0.466972303	0.542290417	0.027564514
ARHGAP35	K562	15.99749308	30.50607428	320.2263468	0.095264099	0.488170686	0.524914716	0.026665493
ARID3A	MCF-7	127.0379323	45.0846657	480.823596	0.093765502	0.483556851	0.5287985	0.025945832
KAT2B	HepG2	13.03011297	39.99010627	461.9960271	0.086559416	0.497472954	0.508779158	0.025402651
BRF2	HeLa-S3	496.0438561	87.11822601	969.2987964	0.089877576	0.489526428	0.523868947	0.025235587
ZZZ3	GM12878	21.32820443	66.20863866	726.0059711	0.091195722	0.445838967	0.560412109	0.022935039
POLR3A	K562	11.14600522	44.46606801	492.8806528	0.090216704	0.417759828	0.567094789	0.022224375
PAX8	MCF-7	60.7899233	50.79023661	628.0898475	0.080864604	0.478049861	0.531823084	0.022175728
SRSF7	K562	306.9137229	52.85754186	702.995448	0.075189024	0.496582022	0.511940229	0.02186352
RAD51	K562	1.533942195	25.63998663	352.3831388	0.072761673	0.306631559	0.504512619	0.021619528
PRDM10	K562	4.317757376	25.10015772	352.8110815	0.071143337	0.49950165	0.502292162	0.02127496
MTA3	MCF-7	16.27132157	25.28022372	337.7507666	0.074848753	0.49111102	0.522458532	0.021103469
BDP1	HeLa-S3	104.9680297	48.39613661	666.971309	0.072561047	0.474407316	0.534376201	0.019747699
MTA1	MCF-7	3.697791319	12.21985988	303.0249916	0.040326244	0.15548004	0.334765636	0.019165416
HES1	MCF-7	20.5933408	40.46384259	751.0637461	0.053875377	0.247090938	0.444763689	0.018957165
PHF21A	K562	9.755225702	17.12493752	302.1615705	0.05667477	0.499895089	0.499895089	0.017065971
PYGO2	K562	22.41695691	63.06239256	934.8669299	0.06745601	0.411877383	0.565938388	0.016677206
DDX20	MCF-7	5.126399313	35.55682619	660.8123638	0.05380775	0.49073979	0.523921484	0.015105654
ZNF579	MCF-7	4.03693937	16.11431552	327.902198	0.049143664	0.309673349	0.504902199	0.014585483
ZNF8	MCF-7	27.49152075	56.71546202	1015.155721	0.055868731	0.442289246	0.562232093	0.013971896
ZNF274	K562	23.61997354	25.6715519	546.18981	0.047001155	0.496871214	0.51165228	0.013678515
FOXM1	HEK293T	8.256352717	20.04209918	495.1465965	0.040477102	0.280542149	0.479104239	0.012935267
CLOCK	MCF-7	13.092417	18.96657155	537.6729946	0.035275291	0.499696084	0.500808993	0.010594154
HSF1	MCF-7	25.45641784	40.63011544	1190.360303	0.03413262	0.460501238	0.548941873	0.008890648
SIX4	MCF-7	16.54727605	30.60254643	934.3059532	0.03275431	0.369571512	0.552515549	0.008439328
TOE1	MCF-7	1.399535177	14.77003511	478.4740063	0.030869044	0.356783515	0.543325149	0.00817845
SREBF2	A549	33.43827218	17.089062	849.348897	0.020120191	0.476385155	0.532604521	0.005504787
E4F1	MCF-7	4.125961542	11.53731612	752.7789409	0.0153263	0.46029223	0.550150076	0.003977463
