# Supplementary material for: MAGIC: A tool for predicting transcription factors and cofactors driving gene sets using ENCODE data
Source: PLoS Comput Biol. 2020 Apr 6;16(4):e1007800. doi: 10.1371/journal.pcbi.1007800 (PMC7162552; doi:10.1371/journal.pcbi.1007800)
Supplement: S10 Table — The analysis statistics for the best scoring example of each Factor in the MAGIC matrix for TCGA(Lum_vs_Basal) are provided in the summary file. (TXT) [file pcbi.1007800.s011.txt]

Factor	Description	Critical ChIP	Obs Tail Mean	Exp Tail Mean	Tail Enrichment	Raw p	Corrected p	Score	FDR<10%	FDR>10%
ESR1	T47D treated with 100 nM genistein for 1 hour	9.216724117	121.3240153	138.3238132	0.877101437	8.45548E-12	9.62867E-10	7.908326819
EZH2	fibroblast of dermis	3.179683277	50.2027621	102.7574776	0.488555804	2.00041E-17	1.82237E-14	6.712445609
SUZ12	H1	7.136761686	49.21518232	79.5071613	0.619003138	1.54053E-11	1.40342E-09	5.479918701
GATA3	MCF-7	10.65365532	68.41179947	132.6475266	0.515741237	1.01295E-12	2.307E-10	4.97017363
NCOA3	MCF-7	6.400925453	199.3530914	500.2115899	0.39853753	2.06229E-11	1.70795E-09	3.494188001
FOXA1	T47D treated with 0.02% dimethyl sulfoxide for 1 hour	6.964900357	34.41409293	45.11373924	0.76282954	1.8628E-06	5.85176E-05	3.228839042
CTCF	H1	4.376862317	15.01434273	18.83189923	0.797282448	2.58592E-05	0.000604045	2.566396669
JUND	T47D	13.95339053	74.33774022	153.1026113	0.485541949	1.77397E-07	6.46434E-06	2.519708305
DPF2	MCF-7	6.1412109	51.77173753	104.513383	0.495359887	2.71465E-07	8.83229E-06	2.503512449
REST	H1	4.656101353	51.82076995	55.89065514	0.927181294	0.000126966	0.002103024	2.482208842
RAD21	H1	6.508960141	14.54547107	16.18240698	0.89884472	0.00012756	0.002075122	2.411561105
ZNF217	MCF-7	14.63700923	67.24719589	120.8594366	0.556408318	2.4159E-06	7.33628E-05	2.300483716
GATA2	SH-SY5Y	6.543143004	41.96489206	61.45809583	0.682821221	0.000284351	0.003597825	1.668787724
EP300	T47D treated with 0.02% dimethyl sulfoxide for 1 hour	11.25727689	54.41030161	137.9364582	0.394459176	2.49159E-06	7.32207E-05	1.631233069
SMARCA4	bipolar neuron originated from GM23338 treated with 0.5 _g/mL doxycycline hyclate for 4 days	10.56262315	22.14163516	34.22618093	0.646920999	0.000230968	0.003188064	1.615020771
NR3C1	A549 treated with 50 nM dexamethasone for 1 hour	4.387497994	52.63906337	87.4562107	0.601890511	0.000170943	0.002639472	1.551964448
FOS	MCF-7	4.076661906	59.37828977	133.3485394	0.44528639	1.77669E-05	0.0004496	1.490450686
SMARCE1	MCF-7	8.541104526	45.70901393	102.8630778	0.44436755	3.38027E-05	0.000716146	1.397535304
NFIB	MCF-7	1.414988164	80.16704851	199.1204164	0.40260587	4.30588E-05	0.000852752	1.235668877
MAFK	HepG2	6.343449532	27.44934033	34.72708202	0.790430371	0.006021013	0.036086467	1.140318833
TCF7L2	MCF-7	6.295497176	82.20641872	182.1649673	0.451274578	0.000247182	0.003216903	1.124829867
RXRA	liver male adult (32 years)	5.949932397	19.99419946	30.93117973	0.64640921	0.001997107	0.018377417	1.121982511
SMC3	HeLa-S3	3.765467685	20.1536137	28.84650179	0.698650181	0.00358518	0.025717317	1.11069613
FOXA2	HepG2	5.353467563	26.05186808	32.79729228	0.794329844	0.015661335	0.063411006	0.951476373
RNF2	H1	5.454282019	45.61668198	171.7575236	0.265587679	1.0693E-05	0.000278323	0.944283753
MAFF	HepG2	4.186193229	35.75053479	55.46069009	0.644610349	0.006098957	0.035846127	0.931821491
NEUROD1	MCF-7	10.83601841	75.33619419	260.4050245	0.289303919	4.26103E-05	0.000862622	0.886479141
RFX1	MCF-7	1.513713838	83.27824153	208.7521889	0.398933501	0.000527086	0.006488858	0.872799372
HNF4A	liver male adult (32 years)	10.27532772	20.58957198	24.53505447	0.839189984	0.02897794	0.093946277	0.861949175
HNF4G	liver female child (4 years)	8.34649069	43.8494033	61.80966032	0.709426376	0.023216201	0.08011348	0.777740165
USF1	H1	1.467669149	23.67820443	42.89445849	0.552010802	0.010097708	0.050267826	0.716901892
RCOR1	SK-N-SH	11.7624649	28.69194253	55.17736789	0.519994766	0.008168852	0.044034464	0.705220693
CTBP1	MCF-7	7.090572369	38.36909808	90.82141041	0.422467543	0.004696082	0.029916999	0.643875168
GATAD2B	MCF-7	8.309118335	40.87766092	116.6969156	0.350289129	0.001514256	0.014833192	0.640596634
CUX1	MCF-7	5.257357565	48.07654777	250.830053	0.191669807	3.67267E-05	0.00076041	0.597808991
KDM1A	H1	6.663467503	27.17632761	72.52746891	0.37470393	0.003744285	0.026442202	0.591171283
CEBPB	HeLa-S3	6.588402515	21.96679125	29.40837067	0.746957099	0.075580563	0.176548444	0.56256036
TEAD4	H1	6.692250494	26.96858848	76.94911689	0.350473008	0.003490908	0.02544174	0.558812806
MBD2	MCF-7	12.88952132	40.02277211	94.55405216	0.423279291	0.011613563	0.05289978	0.540335543
NR2F2	liver male adult (32 years)	17.52459917	43.93485744	72.99010459	0.601928956	0.055028177	0.14572869	0.503486447
TRIM22	MCF-7	3.690214478	21.26808281	63.91286923	0.332766829	0.005550394	0.033935632	0.488948965
ATF2	HepG2	3.638626408	43.24729474	144.8258526	0.298615848	0.003752872	0.02629897	0.471831331
SP1	liver female child (4 years)	9.257826073	17.93975073	29.05141919	0.61751719	0.084815375	0.192685302	0.44161829
JUN	HeLa-S3	5.210326962	37.693896	73.855184	0.510375765	0.054741683	0.145817759	0.426770896
NANOG	H1	14.57993436	96.8077335	185.5696722	0.521678636	0.074751337	0.175511516	0.394229615
ATF7	HepG2	2.802911841	47.0617611	159.8106992	0.29448442	0.00909432	0.046807488	0.391571417
FOSL2	A549 treated with 0.02% ethanol for 1 hour	13.53439939	39.46496809	60.88687818	0.64816869	0.125203172	0.261605711	0.377462839
ZFP36	K562	3.647097547	34.95886119	83.53024429	0.418517406	0.079366756	0.183977391	0.307708873
COMMD3-BMI1,BMI1	MCF-7 with BMI1	4.055769454	66.1734405	367.5509153	0.18003884	0.002326246	0.019992549	0.305909725
ZNF24	MCF-7	8.016707281	73.94896276	277.4496443	0.266531114	0.021744233	0.076779054	0.297117489
ESRRA	MCF-7	8.114761686	43.88360751	196.3817891	0.223460677	0.009004556	0.046875145	0.296992062
TCF12	HepG2	22.3259079	56.40598105	117.7029537	0.479223157	0.118374795	0.250789392	0.287864959
TCF7	HepG2	12.93570053	53.81686978	97.17499656	0.553813961	0.154675935	0.302381495	0.287675777
NCOR1	HepG2	11.75359084	39.31054647	76.62260393	0.513041119	0.135203149	0.276166073	0.286702602
STAT3	MCF 10A genetically modified using stable transfection treated with 1 _M afimoxifene for 12 hours	4.086923195	26.40765882	44.01775132	0.599932028	0.183669914	0.342875598	0.278886456
ATF3	liver male adult (32 years)	15.63423176	32.53323983	72.66847227	0.447694011	0.113465935	0.242646635	0.275343335
PHB2	HepG2	101.4261244	136.2812082	236.5449717	0.576132341	0.185619997	0.344398813	0.266713758
YBX1	MCF-7	56.93664107	90.33887995	195.2591757	0.462661381	0.129664064	0.267248784	0.265143956
CTBP2	H1	17.20242804	32.00136598	75.56717599	0.423482359	0.111234659	0.241273273	0.261496454
ZC3H11A	A549	16.59436168	59.00641318	124.1714424	0.475201157	0.142519547	0.285352324	0.258803382
HDAC2	HepG2	9.209158531	23.88596704	53.25319904	0.448535815	0.127357517	0.265498166	0.258329033
NFIC	HepG2	13.10135472	42.88530362	85.4685117	0.501767291	0.161310702	0.31002964	0.255197231
HNF1A	HepG2	19.26837356	46.55204474	106.2621071	0.438086972	0.128204253	0.265441078	0.252352056
IKZF1	HepG2	64.92917257	96.78785635	171.0663198	0.565791422	0.207140092	0.372198468	0.24285206
BATF	GM12878	15.1411558	31.79180307	51.18884223	0.621069	0.234167874	0.408672285	0.241362824
PCBP2	HepG2	17.72364775	70.08453932	156.4722906	0.447903837	0.148075542	0.293253954	0.238623512
SETDB1	HEK293	6.652238866	35.39329384	138.0098747	0.256454793	0.040026294	0.119163247	0.236927728
SOX13	HepG2	28.53070872	47.98997177	114.8210474	0.417954485	0.135405135	0.275959907	0.233700927
LCORL	HepG2	13.23583153	38.23735797	101.9956919	0.374891893	0.112987539	0.24276332	0.230489883
TAL1	K562	27.15850551	34.3718056	46.20380573	0.743917196	0.482880454	0.533864191	0.202768921
MNT	HepG2	3.260946056	34.88345385	158.4783805	0.220114906	0.042918502	0.124916151	0.198847714
MCM2	K562	32.82334949	59.29599212	241.9023392	0.245123682	0.066641885	0.160186694	0.194964896
SPI1	GM12891	12.62627921	23.79643603	31.09686824	0.765235774	0.387673013	0.557050654	0.194450475
PKNOX1	MCF-7	0.392938372	41.34629359	316.8457882	0.13049343	0.005344473	0.033578031	0.192340109
SMARCC2	HepG2	53.49459478	73.17014886	170.7105062	0.42862124	0.196084643	0.357266219	0.191597143
POLR2A	bipolar neuron originated from GM23338 treated with 0.5 _g/mL doxycycline hyclate for 4 days with POLR2AphosphoS5	14.52067524	14.90241501	22.10174255	0.674264257	0.476646698	0.546195147	0.177096965
ZKSCAN1	MCF-7	16.59952579	72.95401806	343.06618	0.2126529	0.060638916	0.154307409	0.172591905
ZNF263	HEK293	8.274115806	26.73589313	58.74343983	0.455129853	0.255587325	0.425667374	0.168821151
ZBTB1	MCF-7	102.3973395	136.6086252	356.7469471	0.382928645	0.199446526	0.362666237	0.168677339
TRIM28	HEK293	14.80477444	28.0712205	66.5516579	0.421795961	0.225436973	0.398782684	0.168407819
NFXL1	MCF-7	38.08108616	144.702583	617.161793	0.234464584	0.088844379	0.200339675	0.163710918
EHMT2	HepG2	20.75045969	39.13386118	131.6527408	0.297250638	0.14356428	0.286186124	0.161511558
ZMYM3	HepG2	29.56988764	48.87485618	111.9283956	0.436661813	0.263631958	0.431958118	0.159188715
PRDM1	HeLa-S3	10.79838898	64.66383905	256.867431	0.251740124	0.113235889	0.242724458	0.154791594
ZNF316	K562	2.044726545	32.25446089	228.3514486	0.141249206	0.023423914	0.080525229	0.154536241
HDGF	MCF-7	38.91663174	69.96633717	172.9632402	0.404515648	0.257200877	0.426018179	0.149902119
ZBTB33	MCF-7	6.994868169	37.03522336	200.447671	0.184762553	0.062666815	0.158142571	0.147985789
NFE2	K562	20.34104342	28.64558963	50.98448228	0.561849181	0.476538185	0.546758547	0.147319338
NR2F6	HepG2	21.58869355	35.23776494	65.73430298	0.536063567	0.348093923	0.531178499	0.147288564
ZNF512B	MCF-7	21.61653196	49.71870664	164.8262477	0.301643138	0.174197142	0.329924316	0.145267014
ZNF592	MCF-7	15.95349674	62.06508956	195.8773459	0.316856905	0.194967069	0.355941883	0.142148632
ARID3A	HepG2	22.40690652	29.70949785	78.14975084	0.380161133	0.25773929	0.426135197	0.140831678
SP2	HepG2	27.846295	63.28814028	176.2803715	0.359019781	0.243913426	0.415336694	0.13700184
TFAP4	HepG2	17.82392935	30.25689213	55.06548017	0.549471139	0.396555682	0.563591617	0.136837806
CHD4	HepG2	16.94843744	33.45694153	77.2754829	0.432956745	0.304985584	0.48488982	0.136102955
STAT5A	K562	34.76346453	49.8138285	95.44824291	0.521893615	0.401287852	0.566780207	0.128691306
CBX8	A549	45.06688747	112.5911427	418.8198705	0.268829515	0.186352873	0.345055828	0.124228977
POU5F1	GM23338 originated from GM23248	19.7832878	37.61539981	116.8576304	0.321890832	0.248841553	0.419028936	0.121596188
JUNB	GM12878	12.89756101	36.21412712	78.24841957	0.462809694	0.376109857	0.546469027	0.121457207
DEK	HeLa-S3	24.27010386	24.58624442	52.79271985	0.465712782	0.475372828	0.549574424	0.121072976
MBD4	HepG2	34.79031776	43.67864941	89.5360559	0.487833074	0.455616794	0.568584794	0.119618991
FOXM1	GM12878	15.27811241	23.40984566	55.94250294	0.418462608	0.494836008	0.518155866	0.119487638
NBN	HepG2	65.7796328	79.77789797	165.6489703	0.481608173	0.431924398	0.571093072	0.117171949
SREBF1	MCF-7	3.978004358	32.88666188	230.7135774	0.142543245	0.059041302	0.151939623	0.116647264
SMARCB1	K562	57.13128607	71.08458028	164.2238784	0.432851672	0.363514317	0.541999252	0.115139113
PPP1R10	MCF-7	79.61389741	117.7005843	296.9140326	0.396413007	0.335639081	0.517372594	0.113452047
SKI	HepG2	18.14665845	45.12274941	121.1253805	0.372529269	0.319457055	0.499185895	0.112406123
IRF4	GM12878	11.45366129	32.43065576	71.77696418	0.451825403	0.402987697	0.565673024	0.111797207
TCF3	GM12878	22.71488146	31.70800972	69.74284006	0.454641791	0.434027438	0.569739187	0.111079859
ZNF384	HepG2	9.396732918	47.36392308	105.3100627	0.449756859	0.433141902	0.571045257	0.109439099
MYC	H1	82.75120654	89.41745077	204.3514496	0.437567	0.459321036	0.564698332	0.108596908
TBL1XR1	HepG2	23.10340386	43.50887337	106.9292893	0.40689388	0.363042609	0.542183306	0.108174308
SMARCC1	HeLa-S3	23.68780785	29.00733131	65.60173975	0.442173202	0.413504157	0.573367256	0.106814504
HNRNPLL	HepG2	30.95021401	30.09343538	78.57138652	0.383007564	0.486721427	0.527860977	0.106277109
NONO	HepG2	23.34274584	68.87446908	243.5191777	0.282829754	0.253722252	0.424111875	0.105359618
BCL11A	GM12878	13.91936445	35.57610795	83.98113767	0.423620219	0.406725781	0.565690361	0.104812632
SIN3A	H1	11.75209349	24.77040145	88.21133992	0.28080745	0.254494226	0.42462315	0.104459342
RFX5	SK-N-SH	13.50121748	48.23635158	132.4814698	0.364098856	0.335581814	0.518161073	0.103963046
ZNF143	H1	1.879538931	18.38676943	49.40894264	0.372134445	0.343497177	0.52592593	0.103853575
MYBL2	HepG2	16.97444177	22.01662526	59.94573527	0.367275923	0.484852401	0.531528926	0.10080736
MEF2A	GM12878	15.53521065	31.67792207	84.61788145	0.374364396	0.480241359	0.539457309	0.100345725
FOSL1	K562	38.87556536	47.30334096	123.192823	0.383978058	0.474599561	0.551479847	0.099246944
ZBTB7B	MCF-7	3.617771574	34.77254872	135.0492963	0.257480414	0.238423808	0.412151971	0.099115185
HNRNPL	HepG2	8.91441522	38.29523828	96.42346191	0.397156849	0.444303942	0.568484397	0.097415208
NFYB	K562	4.213750276	25.05844325	74.23363485	0.337561852	0.494322353	0.518213652	0.096370921
ATM	HepG2	37.55936728	80.53518812	314.7862384	0.25584088	0.251053419	0.421196436	0.096072168
GATA1	erythroblast male	9.474315279	23.74707278	75.94224999	0.312699094	0.499460951	0.501111152	0.093830345
ZBTB7A	HepG2	26.2434309	29.00213307	76.61088917	0.37856411	0.459115519	0.565208429	0.09380492
HDAC1	K562	18.15227481	19.8071125	63.53539942	0.31174924	0.49969539	0.500244505	0.093779681
RELA	GM12892 treated with 25 ng/mL tumor necrosis factor for 6 hours	21.62848753	34.83118635	96.45834482	0.361100809	0.471087411	0.560261921	0.090856175
IKZF2	GM12878	21.08976929	21.45112337	70.42974559	0.304574767	0.498511013	0.506291564	0.090032091
SAP30	H1	21.33199034	26.33418905	79.92806418	0.329473625	0.481858549	0.536641978	0.089061781
RBM22	HepG2	12.63470678	21.68229028	67.7218423	0.32016687	0.486481364	0.528859812	0.088577185
LARP7	MCF-7	308.7726408	232.1704899	670.2297336	0.346404342	0.386075164	0.556510245	0.088169201
BCL3	GM12878	20.3565029	25.00831692	75.80698409	0.329894629	0.47923945	0.541000172	0.088016744
TBX3	HepG2	27.98285404	50.93422955	154.2793056	0.330142979	0.369266028	0.543459373	0.087432728
MEF2C	GM12878	21.17376584	35.49798882	114.585785	0.309794001	0.489909067	0.522607916	0.08730739
NFATC1	GM12878	22.62186431	24.4594233	83.12862327	0.294235876	0.498245286	0.508288304	0.086472947
ETV6	GM12878	21.17823171	26.36997901	90.56648227	0.291167089	0.498412951	0.507323126	0.085811408
GATA4	HepG2	17.51138449	27.38958839	93.49903906	0.292939785	0.327810834	0.510488324	0.085542573
ETS1	HepG2	44.84074298	49.54247156	139.716888	0.354591863	0.423423245	0.5765898	0.084794632
CBX2	HepG2	18.34030029	81.6057309	502.6597286	0.162347859	0.155794733	0.302620473	0.084275049
SMARCA5	MCF-7	12.24850466	27.01668629	85.75575231	0.315042263	0.3677713	0.542135363	0.0837673
NFE2L2	IMR-90	13.43634979	30.49805441	101.6618565	0.299995057	0.487887749	0.525994958	0.083704146
CBX5	GM12878	21.90687244	35.4563293	118.7276709	0.298635769	0.489322347	0.525056134	0.083556575
SOX6	HepG2	58.84071747	96.92515263	382.0408672	0.253703624	0.292570203	0.470073113	0.083172823
SIX4	MCF-7	21.09016125	76.95707301	546.1123626	0.14091802	0.122548102	0.257238067	0.083094391
FOXP1	HepG2	9.757343048	34.98219656	162.0800929	0.215832777	0.259611701	0.427678589	0.079616933
NR2F1	K562	21.3593321	35.12054189	116.3562396	0.301836343	0.474848778	0.550365441	0.078280907
ZNF207	HepG2	83.59967292	96.4258343	322.2127095	0.299261424	0.381477567	0.552505666	0.077108675
MAX	H1	8.225375475	23.37369115	75.63481131	0.309033509	0.406008665	0.565556413	0.076493232
MCM5	K562	97.96384245	93.28557679	309.0508116	0.301845435	0.44429017	0.569266308	0.073856905
HDAC6	K562	47.89833529	66.55130829	229.094331	0.290497403	0.389624175	0.557217619	0.073779124
KLF16	K562	3.722087368	27.92517418	96.58662363	0.289120513	0.389009983	0.557213985	0.073430247
SKIL	GM12878	17.07176312	24.12243802	96.16050899	0.250855973	0.496427138	0.513331581	0.072648396
CBFA2T3	K562	0.634230073	36.46620426	191.499008	0.19042503	0.24680333	0.417914188	0.072154497
BORCS8-MEF2B,MEF2B	GM12878 with MEF2B	16.6419276	43.97577839	153.1591946	0.287124639	0.452087588	0.568856068	0.070344849
ZNF184	K562	2.628861572	49.95262094	273.5076018	0.182637048	0.243690119	0.416513505	0.069469821
CHD7	H1	16.25001582	53.99221403	332.7632205	0.162254152	0.215057207	0.384151207	0.067416243
ARID2	K562	17.07848572	31.69052964	118.4058243	0.267643335	0.42692623	0.573642766	0.064597988
USF2	H1	5.395278025	27.81332781	113.3420937	0.245392748	0.474663193	0.550851171	0.06354831
CSDE1	MCF-7	55.21556887	110.2475317	466.2158375	0.236473159	0.360911069	0.541663894	0.062965735
BHLHE40	HepG2	42.79100823	40.66366927	194.0939224	0.209505114	0.499098353	0.502407292	0.06263031
NFRKB	MCF-7	208.2033519	115.7182256	492.3862526	0.235015143	0.457171843	0.566644285	0.057975765
BACH1	H1	15.78465894	25.59230416	120.0616456	0.213159698	0.480092756	0.539956174	0.057050379
ZNF579	MCF-7	9.822530472	36.38715364	285.6719435	0.127373914	0.200101354	0.363132138	0.056036283
ZNF687	MCF-7	16.31633291	27.10259982	118.8818789	0.227979235	0.437112542	0.570500754	0.05556852
ARID1B	K562	15.77811225	35.22916038	152.6125162	0.230840571	0.420729632	0.575502544	0.05539083
MTA2	GM12878	22.55694976	26.99607384	144.7426295	0.186510871	0.498343769	0.507820104	0.054888305
DACH1	K562	10.65220405	29.81373764	134.9744056	0.220884378	0.444929112	0.568485863	0.054178593
ZNF282	HepG2	64.45975042	94.36595841	476.217343	0.198157333	0.369421697	0.542811558	0.052581229
GTF3C2	K562	38.92684105	63.27162423	352.7392581	0.179372221	0.490365232	0.520655858	0.05084292
TARDBP	MCF-7	6.781589642	31.3122985	163.7916161	0.191171558	0.365858395	0.542828986	0.050724882
BCOR	K562	11.28327542	19.13572569	104.6057866	0.182931808	0.486367907	0.529368176	0.05053348
CBFA2T2	K562	0.573449343	37.05743516	204.5573615	0.181159137	0.484952441	0.530999608	0.049801697
BCLAF1	HepG2	343.5042818	98.37837507	553.018207	0.177893555	0.480588973	0.538519747	0.047817497
TBX21	GM12878	27.46116601	26.87683041	152.9138077	0.175764575	0.482308776	0.535833286	0.047626982
STAT1	HeLa-S3 treated with Interferon gamma for 30 minutes	8.725198175	30.55001208	157.1412283	0.194411183	0.420682355	0.576303196	0.046532117
TRIM24	K562	13.05328318	24.37398149	165.4692477	0.147302184	0.308799857	0.488396996	0.045844419
TOE1	HepG2	8.292461433	70.29609168	408.8770555	0.171924765	0.365766275	0.543577613	0.045515094
SRSF9	HepG2	164.3217941	66.75639132	370.3773064	0.180238881	0.471206753	0.559673209	0.045432
CLOCK	MCF-7	3.803475023	20.35439854	390.4797147	0.052126648	0.052126668	0.141331532	0.044295189
ZBED1	GM12878	24.00549365	25.3559738	155.1176002	0.163462907	0.481186129	0.537206573	0.044111885
COPS2	MCF-7	279.8156248	80.01050491	525.6809291	0.152203553	0.485749019	0.529960906	0.041971068
ARNT	HepG2	32.52828626	85.0820976	570.1279219	0.149233346	0.374443499	0.545788844	0.039244691
MCM3	K562	34.21415905	76.19188258	722.7481661	0.105419683	0.256747692	0.426819613	0.038979522
IRF1	K562 treated with interferon alpha for 30 minutes	37.25820143	54.86658966	415.2867311	0.132117367	0.484167026	0.531417061	0.03627474
ATF4	K562	2.131370294	34.43958194	273.3662266	0.12598331	0.388262888	0.557019671	0.032016071
KAT2B	HepG2	7.087580997	58.34936761	453.0540836	0.128791175	0.400345182	0.56720756	0.031715856
SRSF7	K562	268.2208056	71.75635459	650.4554559	0.110317092	0.491448466	0.519384631	0.031386416
AFF1	K562	10.26743947	23.38689814	186.8750315	0.12514726	0.452268677	0.567516205	0.030788946
PAX8	MCF-7	26.30898131	56.31374994	508.6459216	0.110713067	0.362700173	0.542561343	0.029399983
RAD51	MCF-7	2.072789073	34.92695059	581.8990997	0.060022349	0.187839634	0.347103259	0.027582749
ZNF830	K562	100.7145554	86.39304031	890.1168038	0.097058094	0.49020593	0.521702806	0.027426368
ZZZ3	HeLa-S3	487.7830011	77.42268037	964.2416546	0.080293856	0.492414683	0.51920113	0.0228568
PRDM10	K562	23.45263211	27.07313273	351.8557548	0.07694384	0.495405703	0.516378256	0.022085348
NCOA1	K562	15.25258249	25.77399214	313.2778603	0.082271987	0.471733324	0.558841428	0.02079107
STAT2	K562 treated with interferon alpha for 30 minutes	26.42797083	32.75131046	423.2742746	0.077376095	0.478768263	0.542484935	0.020552044
HES1	MCF-7	13.25139131	50.10755975	655.4972134	0.076442064	0.373898946	0.545868493	0.020097534
PTBP1	K562	27.46514125	36.52091386	523.8226189	0.069720002	0.495632891	0.515435575	0.020067202
POLR3A	K562	100.0177399	32.00981871	455.3571655	0.070296069	0.486536102	0.528288902	0.019481045
ZNF8	MCF-7	39.06689791	63.7984029	823.2123218	0.077499329	0.443662093	0.569262207	0.018963129
SRF	GM12878	24.59512892	29.35509406	442.9147899	0.066277069	0.489462386	0.523972073	0.018603434
ZNF274	K562	21.12212051	34.63315106	497.0154857	0.069682237	0.47245908	0.558249315	0.017641578
SYNCRIP	HepG2	528.1070807	113.0145064	1843.25007	0.061312628	0.492610639	0.518807275	0.017473728
E4F1	MCF-7	3.974277116	44.97000064	725.0891811	0.062019958	0.452158765	0.568160875	0.015227678
HSF1	MCF-7	37.43746436	53.57644725	980.1860386	0.054659468	0.479252841	0.540345715	0.014612022
NFATC3	K562	19.3430975	19.68475241	410.6106949	0.047940184	0.484032984	0.532553199	0.013118208
SNIP1	MCF-7	9.063378597	22.9974387	576.1900988	0.039912936	0.499287165	0.502042612	0.011944322
FOXK2	MCF-7	12.02931159	21.04785494	448.5491115	0.046924304	0.44835278	0.568871007	0.011495807
ZBTB5	K562	3.551784591	20.24987614	531.675837	0.038086884	0.499070706	0.503492152	0.011350169
BRCA1	K562	10.6856432	3.74152478	104.9862208	0.035638246	0.495449396	0.5158336	0.010245653
SNRNP70	HepG2	140.5119726	61.68499394	1663.43328	0.037082938	0.485749019	0.529326982	0.010245125
MTA1	MCF-7	4.055547103	11.31123863	303.6133818	0.037255402	0.350299156	0.532758817	0.010188211
MIER1	K562	10.30095694	35.0661279	1673.878483	0.020949028	0.18946662	0.348695134	0.009585314
MLLT1	MCF-7	3.297879695	23.74276499	646.2943482	0.036736767	0.471056242	0.560957172	0.009223511
BDP1	K562	38.40794536	13.90057994	575.9424662	0.024135362	0.487800903	0.526524435	0.006723665
HDAC3	K562	6.2819145	21.46782324	1033.487466	0.020772214	0.488595539	0.526135385	0.005793422
NCOA2	K562	9.018504649	21.02102908	954.0761981	0.022032862	0.436352078	0.570325313	0.005373316
ZNF507	MCF-7	1.07283661	14.69617798	800.3245482	0.018362773	0.497075925	0.511679285	0.005343607
SREBF2	A549	13.48238922	13.13414003	816.814782	0.016079704	0.473376763	0.555014455	0.004111511
