# Supplementary material for: MAGIC: A tool for predicting transcription factors and cofactors driving gene sets using ENCODE data
Source: PLoS Comput Biol. 2020 Apr 6;16(4):e1007800. doi: 10.1371/journal.pcbi.1007800 (PMC7162552; doi:10.1371/journal.pcbi.1007800)
Supplement: S11 Table — The analysis statistics for the best scoring example of each Factor in the MAGIC matrix for Brain(WT_vs_CTCFko) are provided in the summary file. (TXT) [file pcbi.1007800.s012.txt]

Factor	Description	Critical ChIP	Obs Tail Mean	Exp Tail Mean	Tail Enrichment	Raw p	Corrected p	Score	FDR<10%	FDR>10%
CTCF	A549	8.408114228	14.74544285	16.02529908	0.920135267	1.77391E-07	3.41921E-05	4.109391945
EZH2	neural progenitor cell originated from H9	9.296966997	33.47406633	65.73152939	0.509254336	6.11294E-05	0.000961852	1.536365174
RAD21	H1	2.053064668	13.8410728	16.24209106	0.852173082	0.003998267	0.023177925	1.393239451
CTCFL	K562	6.48053501	36.99723797	73.60750342	0.502628621	0.00015465	0.001863048	1.372063575
ZNF143	H1	4.924455475	23.41248889	49.67747212	0.47128986	0.000546497	0.00463021	1.100178705
SUZ12	H1	8.365591554	39.72159618	90.21050176	0.440321198	0.000368789	0.003692675	1.071151301
TRIM22	MCF-7	7.654724049	23.21305902	69.90988458	0.332042588	0.000102176	0.001335217	0.954439152
BCLAF1	GM12878	10.86937838	22.07402821	60.09868183	0.367296379	0.000253624	0.002715888	0.942514889
SP2	K562	22.02904736	96.20311181	127.1815446	0.756423521	0.01998567	0.079427586	0.832087534
RNF2	H1	9.010592652	53.70769494	177.5626661	0.302471776	0.000273995	0.002816672	0.771382817
ZEB1	GM12878	108.3045933	108.3916932	122.4184397	0.88541966	0.048647604	0.158258662	0.708895765
RELA	GM12892 treated with 25 ng/mL tumor necrosis factor for 6 hours	54.04616219	68.86082446	97.82170675	0.703942169	0.02712245	0.102006874	0.697867543
PAX5	GM12878	11.87112896	30.55318272	54.09352526	0.564821438	0.015245105	0.064939092	0.670721949
TCF3	GM12878	5.531613166	38.5679079	77.22208318	0.499441433	0.010402877	0.047180106	0.662379749
POU2F2	GM12891	17.14518004	48.04865327	66.70088192	0.72036009	0.040376851	0.137138997	0.621554801
SMARCA5	GM12878	5.920655239	35.22565805	68.66870105	0.512979822	0.016933827	0.070193444	0.591826591
EED	GM12878	10.59795583	23.86378131	53.41353244	0.44677407	0.011026983	0.048860942	0.585737857
EBF1	GM12878	21.69004436	26.18619264	41.12090526	0.636809731	0.041172502	0.138620083	0.546493456
POU5F1	H1	41.08502341	76.57090461	189.1657742	0.404782022	0.010709154	0.048004404	0.53379371
HDAC2	H1	17.24012006	26.51435202	70.54763081	0.375836179	0.009929241	0.045568125	0.504123665
CHD4	GM12878	92.80232748	133.5716234	214.3942536	0.623018673	0.049535646	0.159133264	0.497317821
RXRA	GM12878	27.14874232	52.36855503	154.372659	0.33923465	0.011015026	0.049090085	0.444060266
ZNF574	MCF-7	4.76411863	167.6190746	629.5490177	0.266252619	0.00456548	0.025323636	0.425065365
FOXP2	SK-N-MC	10.17066898	24.34910676	71.33182298	0.341349846	0.02366061	0.089863697	0.357193843
EGR1	GM12878	15.99957964	24.86865299	60.61147223	0.410296138	0.042936697	0.143308196	0.346178738
MYC	MCF-7 treated with 100 nM 17_-estradiol for 45 minutes	7.984802355	25.77534241	61.64625624	0.418116914	0.044989178	0.148869769	0.345863587
TCF12	GM12878	5.700387665	36.80870804	63.99552448	0.575176285	0.117118959	0.288494304	0.310516255
ZNF687	GM12878	9.31134539	45.48070441	106.5610806	0.426804084	0.062588486	0.192253876	0.30564503
REST	H1	6.435465758	38.94014254	61.33305216	0.634896539	0.149791538	0.345776274	0.292817338
POLR2A	SK-N-MC with POLR2AphosphoS5	8.065276697	15.86376236	42.76069229	0.370989372	0.057515499	0.180997755	0.275395357
BHLHE40	GM12878	19.92383109	26.56934306	55.90661854	0.475245038	0.098529845	0.264691674	0.274339818
BCL3	GM12878	12.29585001	24.26346277	72.03845626	0.336812642	0.05258913	0.16685687	0.261924341
IKZF1	GM12878	24.02388938	53.64162132	117.3864744	0.456965946	0.114993262	0.286924936	0.247781425
SIN3A	Panc1	12.45479438	30.47012662	79.9008163	0.381349378	0.081825599	0.228578032	0.244431799
TRIM28	HEK293	12.91248648	21.8756795	54.86497751	0.398718463	0.093730216	0.256262398	0.235768253
RBM22	K562	21.23621592	27.6585198	101.1584794	0.27341771	0.047277251	0.155772482	0.220787333
ZNF592	GM12878	6.79036312	76.36739882	437.0721326	0.174724932	0.012604489	0.055216258	0.219792264
XRCC5	HepG2	10.28216113	18.15017993	39.59782598	0.458363041	0.141331868	0.334254204	0.21814557
NANOG	H1	10.51869938	65.18521185	177.2125558	0.367836306	0.1094664	0.276716704	0.205239646
RUNX3	GM12878	7.769387255	15.74614293	25.32973619	0.621646543	0.234646197	0.477340943	0.199655036
SPI1	GM12891	19.88542224	23.75531785	30.03589034	0.790897742	0.483994769	0.562835545	0.197422695
CEBPB	IMR-90	14.14092428	17.50035259	33.61838368	0.520559012	0.196829358	0.420375165	0.195919125
RCOR1	SK-N-SH	5.694477571	23.00248952	56.94686572	0.403928982	0.155921481	0.355667047	0.18134649
BCL11A	GM12878	8.392264203	29.02059514	87.37226106	0.33214884	0.115844845	0.287190919	0.179967972
GABPA	H1	3.709346663	22.63690938	92.79082178	0.243956341	0.061906854	0.190920739	0.175440445
SMARCA4	bipolar neuron originated from GM23338 treated with 0.5 _g/mL doxycycline hyclate for 4 days	4.89895954	16.96631201	35.55111622	0.477237111	0.202578977	0.429088986	0.175362033
RBFOX2	HepG2	15.31419143	16.72701837	26.29152949	0.63621321	0.492680968	0.530526573	0.175144953
MEF2C	GM12878	8.278090909	37.17137783	117.6269183	0.316010811	0.115915389	0.28644476	0.171580951
RFX5	SK-N-SH	38.9513622	39.15107338	132.6890808	0.295058743	0.100956945	0.264754436	0.170295146
PHF8	K562	14.20713037	14.52860518	19.87117919	0.731139558	0.47034911	0.590617531	0.167206986
ELF1	K562	21.03477901	22.38551485	30.43616465	0.735490661	0.463787494	0.603001953	0.161573531
TAF1	H1	20.36852159	21.31990246	35.81437085	0.59528904	0.487082767	0.545051978	0.156895618
EP300	GM12878	8.99151245	30.48993374	102.7198921	0.296825991	0.127242363	0.310455258	0.150787894
RBBP5	H1	5.469121043	14.57656675	36.70595564	0.397117211	0.204891615	0.432798452	0.144437209
CBX1	K562	6.85214999	18.6720547	76.76103257	0.243249134	0.094558102	0.256705271	0.143654477
GATAD2B	GM12878	7.562823681	14.51645578	43.79845452	0.331437626	0.166541393	0.371108134	0.142683741
SP1	HepG2	18.6619234	20.39579278	42.36838865	0.481391751	0.498946959	0.509520669	0.140969891
KDM1A	H1	5.346385853	33.05820738	73.0137251	0.452767029	0.244012074	0.488657946	0.140808298
SMC3	K562	7.482892478	21.57784944	61.01950207	0.353622182	0.185961521	0.403876993	0.139239047
PRDM1	HeLa-S3	24.1112261	112.3274409	253.5655318	0.442991759	0.241972792	0.48837964	0.13787784
JUND	H1	6.152839499	20.70138616	96.89057916	0.213657368	0.080280627	0.226726606	0.137701643
IKZF2	GM12878	5.988545902	22.52638243	80.89191876	0.278475066	0.133292611	0.323171708	0.136610585
KDM5B	K562	15.5246644	20.30440455	35.12845764	0.578004442	0.476321152	0.582926362	0.135476325
ZSCAN29	GM12878	61.74680122	116.8178931	539.8320551	0.216396733	0.091401164	0.250783977	0.129989564
E2F4	MCF 10A originated from MCF 10A treated with 1 _M afimoxifene for 36 hours	34.43560379	36.95910986	57.9931167	0.637301665	0.436260775	0.632250109	0.126893828
BATF	GM12878	6.942834532	23.15416556	51.38053204	0.450640829	0.494464207	0.525112815	0.126065593
FOSL2	HepG2	19.24477464	23.09864877	53.01656664	0.435687375	0.497541042	0.516986716	0.124833415
NFATC1	GM12878	11.28446201	24.87919462	89.14484794	0.279087297	0.161911494	0.365010999	0.122154849
MAX	GM12878	17.77517181	18.33623925	53.18327187	0.344774562	0.214584329	0.443550986	0.121724883
USF1	H1	2.926270275	21.94830586	42.90543217	0.511550747	0.476892179	0.579943013	0.121040416
BACH1	H1	6.854353168	20.38362489	122.0675011	0.166986501	0.060931071	0.188666086	0.120949351
ATM	HepG2	50.69944681	75.50092215	362.772537	0.208121934	0.102098631	0.264154512	0.120324024
MTA3	GM12878	11.07055442	20.29131573	71.07410815	0.285495186	0.178545993	0.392190772	0.116054544
RBM39	HepG2	6.398454296	15.1818302	31.55365605	0.4811433	0.323602595	0.577540742	0.114712922
ZBTB7A	K562	18.56582833	19.48410389	42.49273121	0.458527926	0.483554364	0.563172832	0.114337746
TBL1XR1	GM12878	14.52854479	20.84596216	65.10096121	0.320209745	0.211397073	0.441699575	0.113633798
YY1	SK-N-SH treated with 6 _M all-trans-retinoic acid for 48 hours	3.984777961	21.05567009	38.89261712	0.541379615	0.449635841	0.62015963	0.11233438
MAFK	GM12878	23.61350831	37.10481935	190.8772777	0.194390971	0.107328099	0.274006505	0.10929421
PBX3	GM12878	5.545398779	37.02101741	73.47652893	0.503848208	0.354171929	0.610887152	0.107843171
SIN3B	HepG2	40.19278441	43.77784808	110.0273657	0.397881452	0.488969739	0.537796959	0.107181965
IRF4	GM12878	6.222686056	24.5199448	71.88652737	0.341092353	0.244906124	0.485405198	0.107067381
MXI1	SK-N-SH	6.251636052	16.74961054	45.10427828	0.371353033	0.26929758	0.515207033	0.106956438
E2F1	HeLa-S3	33.27803041	41.91637285	89.42270366	0.468744191	0.466020539	0.593887331	0.106074907
COMMD3-BMI1,BMI1	MCF-7 with BMI1	4.003637945	33.04694196	349.5482974	0.094541848	0.019276892	0.077007687	0.105269126
FOXM1	GM12878	28.76123804	29.49066465	56.93646138	0.517957455	0.389375985	0.62936873	0.104158571
U2AF1L5,U2AF1	K562 with U2AF1	52.21570321	47.90684306	95.86130031	0.499751651	0.369626986	0.620876702	0.103445911
ZMYM3	HepG2	53.84530602	53.13977365	106.4713817	0.499099127	0.405706669	0.630644843	0.099927207
STAT5A	GM12878	13.31783016	25.59633011	80.93258865	0.316267285	0.24415563	0.486418581	0.098988448
FOS	IMR-90	12.99631484	17.69068969	54.2909828	0.325849502	0.499965892	0.499965892	0.098100128
CREM	GM12878	7.512880359	16.08125114	48.31019336	0.332874908	0.497911399	0.5125363	0.096625387
RBM25	K562	25.72182337	26.8019859	57.65899825	0.464836135	0.423486375	0.630324316	0.093169867
IRF3	GM12878	17.50464304	43.40905507	187.9030477	0.231018366	0.183825931	0.400366646	0.091839529
GATA2	endothelial cell of umbilical vein newborn	28.21530271	28.55932232	92.08825158	0.310129922	0.499381606	0.506609498	0.091589638
HNF1A	HepG2	34.14360218	41.52972302	112.1779544	0.370212875	0.481803401	0.571492958	0.0899577
HDGF	GM12878	7.093298109	16.35549614	44.93810295	0.363956088	0.483073947	0.566894997	0.089714221
HNF4A	HepG2 treated with 1 mM pyruvate for 6 hours, 1 _M forskolin for 6 hours	32.16908003	33.89315916	80.79888406	0.419475585	0.452074661	0.612565138	0.089284423
ESR1	Ishikawa treated with 10 nM estradiol for 1 hour	1.733376514	40.42507706	125.8169498	0.321300724	0.491459245	0.533683208	0.087623997
AGO2	HepG2	4.658106889	17.85235217	49.47534163	0.360833328	0.480314131	0.574142938	0.086953606
HDAC1	K562	16.89632499	23.11219623	65.49792062	0.35286916	0.482399434	0.567832005	0.086728229
ZFP36	K562	2.836747246	30.61853943	80.61387364	0.379817245	0.336618038	0.591190222	0.08670193
ZNF217	MCF-7	19.34919169	37.91524898	119.476176	0.317345686	0.490588397	0.535755884	0.086011169
ZBTB33	K562	19.50918832	20.54036556	112.9263109	0.181891761	0.145264227	0.340421638	0.085122224
HDAC6	K562	50.91291583	65.43315542	194.6798288	0.336106498	0.484122607	0.559607991	0.084737857
RFX1	MCF-7	4.386936249	31.8457199	338.0020827	0.094217526	0.036040664	0.126306145	0.084661562
BORCS8-MEF2B,MEF2B	GM12878 with MEF2B	6.606443571	32.15599272	190.9365472	0.168411932	0.132737229	0.322840391	0.082692302
PCBP1	K562	7.688622353	25.49600613	75.21300753	0.338984	0.320119174	0.572649381	0.082071824
STAT1	GM12878	39.60600876	49.716501	194.9856596	0.254975166	0.244123328	0.487614212	0.079532783
CTBP2	H1	29.32090647	31.78375524	81.90313355	0.388065192	0.378873352	0.625506112	0.07907544
FIP1L1	K562	17.92873205	21.36245409	79.2424378	0.269583505	0.498833839	0.510080756	0.078815719
HNRNPL	HepG2	17.8032244	26.55233551	98.26267684	0.270217914	0.49809889	0.51136384	0.078706368
RB1	GM12878	9.309706683	20.62499117	66.92875259	0.308163388	0.316371011	0.569911331	0.075251252
NFE2L2	HepG2	25.9856711	38.61705828	152.3239547	0.253519273	0.499055215	0.508957104	0.074361974
LARP7	GM12878	7.932099792	15.66726291	57.64621499	0.271783029	0.491462643	0.532936283	0.074285018
ETS1	HepG2	27.9942921	37.62912426	132.6204393	0.283735482	0.484676985	0.552789875	0.07304484
NR2F2	liver female child (4 years)	6.878956891	19.80126707	62.80480791	0.315282663	0.474828112	0.58762837	0.072797898
NKRF	GM12878	16.46087065	28.70926553	85.79417829	0.33462953	0.461689956	0.606410487	0.072692676
FUS	K562	28.89954073	37.76111238	153.4429395	0.246092212	0.49912629	0.50835716	0.072309534
WRNIP1	GM12878	11.25928667	16.50700021	67.87564542	0.243194744	0.499511567	0.50474891	0.072210505
CHD2	GM12878	4.894421202	18.4157844	74.3282767	0.247762833	0.498644191	0.511242914	0.072191325
MEF2A	GM12878	7.848417203	29.71120409	89.33198724	0.332593117	0.357347776	0.60954676	0.071505183
UBTF	K562	14.84366619	20.00183979	85.24962097	0.23462673	0.499551882	0.504128928	0.069791687
TBP	H1	2.069496525	19.59496905	57.35778647	0.341627009	0.38239222	0.625954144	0.069506571
ASH2L	GM12878	15.29451843	26.87084967	78.31080852	0.343130791	0.393627817	0.628337571	0.069246186
MAZ	IMR-90	7.448839938	15.17028354	46.42270962	0.326785827	0.362448168	0.614170413	0.06918419
TEAD4	H1	10.87230136	27.04834883	79.86825321	0.338662081	0.437716169	0.626120903	0.068864156
SUPT5H	K562	17.22319146	22.018629	89.3336977	0.246476185	0.493939424	0.526004553	0.068769443
RBM34	K562	69.60017518	61.82805786	236.454765	0.261479433	0.486128005	0.54876236	0.068145641
ATF2	H1	21.23699634	23.02760924	96.596763	0.238389036	0.496250656	0.52269024	0.067167448
ZHX1	HeLa-S3	29.18205234	41.98610577	143.9831252	0.291604351	0.466151709	0.593074204	0.066162393
USF2	GM12878	8.37574212	27.48328301	95.21919338	0.288631756	0.338425976	0.593014607	0.065500535
ETV6	GM12878	6.408699288	26.32154421	93.8866466	0.280354504	0.467991681	0.589577755	0.064329839
CBX3	K562	8.99259478	15.46309808	48.86740607	0.316429688	0.43946061	0.627452094	0.064051516
NR2F1	GM12878	9.869770813	20.1399073	130.4347195	0.154406031	0.175233913	0.387121338	0.063638892
SAP30	K562	20.20256797	22.69166875	82.37098279	0.27548134	0.466387679	0.59239687	0.062640943
HNRNPUL1	HepG2	40.16139539	38.62560437	179.9126916	0.214690826	0.497801206	0.513794819	0.062090794
CBFB	GM12878	9.312086418	21.48848616	69.33608875	0.309917772	0.427243309	0.631043278	0.061965224
ZNF263	HEK293	2.709595405	15.23476491	61.260049	0.248690054	0.482244492	0.571137486	0.060496177
SKIL	GM12878	6.70323209	28.70612292	96.16050899	0.298522993	0.422014568	0.630568279	0.059784567
CCNT2	K562	11.16607479	16.17930606	71.30223964	0.226911611	0.486461104	0.547535053	0.059357371
CTBP1	K562	11.3169596	16.97345923	76.88764913	0.220756642	0.488720267	0.539060552	0.059242793
SNIP1	K562	6.463010549	69.87757425	683.9468871	0.10216813	0.10280628	0.265095793	0.058909854
PTBP1	HepG2	29.36683698	36.1619574	127.5726946	0.283461579	0.44833461	0.621701411	0.058511614
TAF7	H1	7.612340723	19.20698831	81.34670148	0.236112688	0.310907124	0.565352342	0.05848058
CHAMP1	K562	25.26850836	33.26580619	139.2754693	0.238848997	0.482306865	0.570335265	0.058248051
GATA3	SH-SY5Y	7.746715285	28.64925661	132.5488191	0.216141168	0.285213131	0.538968931	0.058020129
KLF16	K562	5.513232906	21.66674692	107.7267417	0.201126912	0.268135699	0.515542703	0.057871324
TARDBP	HepG2	21.086241	23.06669283	118.9152642	0.193975878	0.499559986	0.503478104	0.057808577
NRF1	MCF-7	11.27848819	24.59478324	117.8203439	0.208748187	0.486542728	0.546032668	0.054855135
SAFB	K562	19.33791753	33.78972256	185.4100337	0.182243225	0.499148285	0.507708876	0.053649716
GTF2F1	H1	15.14696478	24.57522469	154.5371976	0.159024656	0.225325168	0.462036448	0.053324746
CBX5	GM12878	22.5389217	27.77413193	122.9165798	0.225959199	0.327195181	0.581261485	0.053242417
CREB3L1	K562	17.44030529	29.81116371	155.8792296	0.191245259	0.493720074	0.528691913	0.052936178
FOXA1	MCF-7	7.201878324	25.50067481	282.6349925	0.090224762	0.098233672	0.264818745	0.052064314
CBX2	HepG2	78.79763293	81.68970346	343.0700667	0.23811376	0.455078965	0.60808645	0.051440828
MCM2	K562	46.44271613	52.33697127	210.4932686	0.248639643	0.447818572	0.622104718	0.051253707
FOXP1	HepG2	32.16122876	33.63799373	193.1003841	0.174199517	0.498780773	0.510703819	0.050836801
ARID3A	K562	17.72696382	23.50857214	94.64190907	0.248394949	0.442062018	0.625375809	0.050637527
ELF4	HEK293T	24.30754463	30.83109317	172.078012	0.179169278	0.496050291	0.52391065	0.05030048
ZBED1	GM12878	10.6886358	25.18442407	152.0983187	0.165579898	0.256674928	0.497227059	0.050244433
TBX21	GM12878	15.95364332	29.39157232	144.7219768	0.203089904	0.479442169	0.575778679	0.048689671
KAT8	K562	37.79305279	105.2720433	496.6819643	0.211950606	0.472052054	0.590831386	0.048438437
STAT3	HeLa-S3	27.12056261	26.15668238	155.9986517	0.16767249	0.496484925	0.52222357	0.047307708
CBX8	K562	48.94366127	55.61621737	312.9267922	0.177729165	0.483379429	0.563820786	0.044229488
MYB	GM12878	17.88197377	35.71525256	201.3472696	0.17738136	0.483258171	0.564533409	0.044045628
SRF	GM12878	14.97627961	30.68356314	210.6507649	0.14566082	0.499431736	0.505330536	0.04317743
ARNT	GM12878	33.55645042	32.88395257	166.0563556	0.198028871	0.453061258	0.61068222	0.042414759
CUX1	GM12878	13.75615795	33.1903244	159.799642	0.207699617	0.432677311	0.634209518	0.041076181
STAT2	K562 treated with interferon alpha for 6 hours	73.92875703	80.79944811	425.2002961	0.190026792	0.453340504	0.609992196	0.040794139
SFPQ	HepG2	115.011157	71.01016331	473.717849	0.1498997	0.491306807	0.535024786	0.040716671
ZFX	C4-2B	21.94149672	25.06560093	146.3547928	0.171266007	0.475109479	0.586095053	0.039739184
CHD1	H1	21.23383119	28.87734622	216.4682446	0.133402228	0.498084273	0.512030633	0.038780569
MTA2	GM12878	5.146616845	29.62702766	158.9190974	0.186428366	0.413445113	0.631220162	0.037251955
ZC3H11A	A549	24.14649569	25.00493748	140.7469013	0.177658885	0.377112654	0.626624691	0.036063421
ZNF830	K562	29.52463318	71.59239295	515.2034261	0.138959466	0.306815999	0.561888681	0.034788463
SKI	HepG2	5.632726914	23.84275095	141.4905561	0.168511253	0.440704381	0.625751524	0.034308568
MTA1	MCF-7	4.936367478	21.73245392	305.2940592	0.071185315	0.143089803	0.337376874	0.033591261
SRSF9	HepG2	173.2087628	47.98035118	415.2135893	0.115555831	0.4938273	0.527341895	0.032113858
ESRRA	GM12878	15.01174586	28.01395856	199.8144272	0.140199879	0.462547736	0.605474201	0.030550165
ATF7	HepG2	11.24250386	19.93220696	179.8927187	0.110800521	0.489479508	0.536826032	0.029934581
TRIM25	K562	25.32311472	27.26733414	241.7862297	0.112774554	0.485098488	0.551638546	0.029134787
KAT2B	HepG2	28.58514486	54.05756402	437.2667576	0.123626055	0.466020539	0.594870588	0.027887257
HNRNPH1	HepG2	34.51364382	43.77299613	392.8864616	0.111413857	0.48302696	0.567703942	0.027394226
DPF2	GM12878	3.975700715	17.17020001	125.617809	0.136686033	0.433251264	0.631449384	0.027290932
CHD7	H1	31.2987833	32.60086018	344.4204843	0.094654243	0.495591949	0.524864551	0.026498716
SMAD1	GM12878	16.70482158	25.80224777	249.3468075	0.103479359	0.473386201	0.590583756	0.023667644
ZNF24	GM12878	5.608527478	21.13503387	399.9407279	0.052845415	0.16488456	0.369552313	0.022846345
ZNF622	GM12878	266.7304095	89.32048366	941.8764569	0.094832484	0.479481561	0.574930456	0.022796277
NFIB	MCF-7	7.438426708	21.47432572	293.5886972	0.073144252	0.253568111	0.492445879	0.022502207
NEUROD1	MCF-7	16.86232363	24.95646767	327.5596026	0.076189089	0.497854846	0.513163217	0.022075368
PKNOX1	GM12878	1.531462579	27.27366622	267.0548313	0.10212759	0.440696214	0.626894429	0.020712046
L3MBTL2	K562	6.913739965	19.38079062	187.8150568	0.103190825	0.418093324	0.632058732	0.020560005
FOSL1	H1	16.00018543	47.56667883	592.7387975	0.080248971	0.370046779	0.62023058	0.016647394
SIX4	MCF-7	39.46777505	62.78700318	811.0937814	0.077410288	0.39424604	0.628024167	0.015638708
CLOCK	MCF-7	18.57681567	20.15693361	370.1074856	0.054462378	0.476421634	0.582125325	0.01279776
DDX20	MCF-7	19.6985057	24.60298177	611.7745856	0.040215763	0.499919518	0.500568764	0.012086295
NCOA3	MCF-7	16.43813674	24.26996999	579.0664839	0.041912234	0.490139753	0.536025177	0.011350454
ZNF274	GM08714	158.06951	20.64183755	546.9164433	0.037742214	0.493936537	0.526729004	0.010507914
ZEB2	K562	12.71870717	15.35837453	299.9281046	0.051206854	0.414286299	0.630009342	0.010274809
IRF5	GM12878	10.02817272	13.23857211	544.3646402	0.024319309	0.178955173	0.391972836	0.009891734
ZNF444	MCF-7	2.961533727	12.4005613	386.0140078	0.032124641	0.350827315	0.606475022	0.006977057
NONO	K562	6.167807874	8.823478565	361.1132155	0.024434106	0.496011685	0.52458849	0.006845978
MIER1	K562	16.29512703	21.36891495	1512.613752	0.014127146	0.49771535	0.515085282	0.004070325
