# Supplementary material for: MAGIC: A tool for predicting transcription factors and cofactors driving gene sets using ENCODE data
Source: PLoS Comput Biol. 2020 Apr 6;16(4):e1007800. doi: 10.1371/journal.pcbi.1007800 (PMC7162552; doi:10.1371/journal.pcbi.1007800)
Supplement: S12 Table — The analysis statistics for the best scoring example of each Factor in the MAGIC matrix for DGC(Quiet_vs_Reactive) are provided in the summary file. (TXT) [file pcbi.1007800.s013.txt]

Factor	Description	Critical ChIP	Obs Tail Mean	Exp Tail Mean	Tail Enrichment	Raw p	Corrected p	Score	FDR<10%	FDR>10%
FOSL2	A549 treated with 0.02% ethanol for 1 hour	5.766514567	41.10810448	53.56963711	0.767376945	3.45493E-09	2.80367E-06	4.260685885
FOS	MCF 10A genetically modified using stable transfection treated with 1 _M afimoxifene for 4 hours	6.510273905	17.09654567	19.57710834	0.873292693	7.93677E-08	1.43126E-05	4.230474302
RAD21	H1	6.229406637	14.33350188	15.35800239	0.933292072	8.84122E-07	6.833E-05	3.887524016
JUND	SK-N-SH	4.871569571	39.07232723	54.80051111	0.712992022	9.37663E-09	5.07276E-06	3.77511871
JUN	endothelial cell of umbilical vein newborn	5.502395662	35.90234526	47.98183743	0.748248654	7.63E-08	1.54794E-05	3.599260652
STAT3	MCF 10A genetically modified using stable transfection treated with 1 _M afimoxifene for 12 hours	3.685996914	27.61781275	38.47423892	0.717826097	3.20168E-08	1.03927E-05	3.57712362
EZH2	bipolar neuron originated from GM23338 treated with 0.5 _g/mL doxycycline hyclate for 4 days with EZH2phosphoT487	1.327404521	30.54780232	54.36071647	0.561946279	4.43366E-10	7.19583E-07	3.451990612
REST	H1	2.285766954	52.00526332	54.57897748	0.952844222	6.75011E-06	0.000280908	3.383964828
NFE2L2	IMR-90	4.710969206	64.60069114	84.42814603	0.765155865	5.22714E-07	4.99038E-05	3.291598428
SMARCA4	bipolar neuron originated from GM23338 treated with 0.5 _g/mL doxycycline hyclate for 4 days	6.41369162	24.05936882	30.69605701	0.783793463	1.64105E-06	9.51224E-05	3.152195825
SUZ12	H1	3.206543046	39.20002358	57.6893753	0.679501613	2.62921E-07	4.2672E-05	2.969324583
CTCF	LNCaP clone FGC	5.165252355	16.6001694	20.94312803	0.792630851	6.05652E-06	0.000258677	2.843358818
TEAD4	H1	4.840755459	39.61535404	58.62422755	0.675750551	1.14815E-06	7.45379E-05	2.789243562
EP300	HeLa-S3	8.014470468	39.45183306	59.74606252	0.66032524	1.39188E-06	8.36672E-05	2.692439803
SMC3	GM12878	2.496407552	22.80097982	27.47020741	0.830025761	2.21516E-05	0.000719041	2.608975409
GATA2	SH-SY5Y	3.170465261	42.42489553	51.53200712	0.823272717	5.81794E-05	0.001498813	2.325130173
EBF1	GM12878	2.078631131	34.67387624	41.41298717	0.837270591	0.00017051	0.002767375	2.141681172
NR3C1	Ishikawa treated with 100 nM dexamethasone for 1 hour	8.555604702	98.31463797	126.560261	0.776820759	0.00011176	0.002185382	2.066710381
ZNF263	HEK293	6.630956908	33.07701344	45.09541878	0.73348944	6.41706E-05	0.001531601	2.064665914
HNF4A	liver male adult (32 years)	3.94420988	19.91761624	23.32751699	0.853824959	0.000358184	0.004404034	2.011739073
HNF4G	HepG2	4.292179989	29.59498521	46.27107516	0.63960012	3.941E-05	0.00108411	1.896367497
CEBPB	H1	7.740909216	43.75350405	75.17157655	0.582048509	1.70726E-05	0.00061575	1.868722259
CTBP2	H1	12.10889499	35.54409454	51.31998041	0.692597586	0.000127839	0.002305355	1.826561376
POLR2A	endothelial cell of umbilical vein newborn	12.20030371	32.50017953	37.13653613	0.875153768	0.001196041	0.008439888	1.81477426
GATA3	MCF-7	3.195658975	31.90708813	75.37613581	0.423304907	1.00121E-06	6.7707E-05	1.764913197
BHLHE40	IMR-90	3.61414389	30.95519392	46.69564891	0.662913883	0.000116004	0.002214996	1.75978909
SPI1	HL-60	4.151934685	21.41720683	27.18804978	0.787743402	0.000712185	0.006281937	1.734537236
ESR1	Ishikawa treated with 10 nM estradiol for 1 hour	2.423809822	75.82044657	108.4957427	0.69883338	0.000276457	0.00393587	1.680665802
USF1	H1	1.337454748	32.36037374	40.91519644	0.790913317	0.001113283	0.008212994	1.649448538
MAFK	IMR-90	4.503925999	34.390062	46.50361466	0.73951374	0.000593357	0.005944556	1.646069251
PAX5	GM12878	8.865301288	36.24478286	55.31320593	0.655264548	0.000238147	0.003545987	1.605570392
FOXA1	A549 treated with 0.02% ethanol for 1 hour	4.703473644	41.33232524	53.55433135	0.771783051	0.001170704	0.008370277	1.603194197
CHD1	IMR-90	18.66587007	51.41342672	72.55346801	0.708628107	0.000580762	0.006003677	1.574275934
ZNF217	MCF-7	14.09183376	43.15787692	67.02741717	0.643883932	0.000478253	0.005280303	1.466343362
MAZ	IMR-90	6.664803318	24.0019905	30.58012308	0.784888617	0.00265575	0.013727013	1.46179535
KDM1A	H1	7.950622444	31.55095774	52.09231006	0.605673999	0.000307148	0.004189083	1.440220739
RCOR1	SK-N-SH	7.811133746	33.66098589	45.83790656	0.734348237	0.002096926	0.011817049	1.415449586
IKZF1	GM12878	6.09728139	29.26252515	54.3954001	0.537959553	0.000178066	0.002861391	1.368258566
MAFF	HepG2	1.889102505	34.03124411	47.93055375	0.710011495	0.002587481	0.013503158	1.327412391
ZFP36	K562	4.277630598	47.9992479	73.79918386	0.650403506	0.001686717	0.010610627	1.284064948
ATF2	HepG2	0.84400221	42.87050112	105.0783196	0.40798617	2.27174E-05	0.000722949	1.281440728
TRIM28	HEK293	9.992786039	27.0090052	37.07174872	0.728560322	0.003870567	0.017645871	1.277426267
USF2	IMR-90	2.343385563	39.30742038	53.70118892	0.731965552	0.00402913	0.01801454	1.27682374
NFE2	K562	3.73016001	36.70537017	44.66750524	0.821746591	0.008119542	0.02921955	1.260827555
BATF	GM12878	3.011212632	32.05157163	45.45018415	0.705202239	0.003827887	0.017599606	1.237275246
FOXA2	HepG2	9.358887202	23.13794732	29.57542747	0.782336869	0.007419482	0.027305711	1.223376545
TCF7L2	MCF-7	5.12056536	73.80399401	125.194286	0.589515675	0.001229576	0.008601732	1.217593988
BCL11A	GM12878	6.260413104	38.77628256	65.13301214	0.595339925	0.0018269	0.010941177	1.167423469
SMARCE1	MCF-7	7.085745393	36.63383981	70.32842019	0.520896669	0.000579218	0.006026091	1.156372021
RXRA	liver male adult (32 years)	4.593580395	21.93812779	27.12981653	0.808635317	0.011243295	0.03762447	1.15192495
NCOR1	HepG2	8.177181796	33.88723109	58.2520465	0.581734602	0.001692136	0.010562831	1.149635363
ZNF384	HepG2	5.127780373	48.16609522	79.14782035	0.608558707	0.00244357	0.013002999	1.147715228
HDAC2	H1	13.37673558	32.65841097	52.99575713	0.616245766	0.003013853	0.014958665	1.124714569
EED	GM12878	9.618581395	30.75955564	44.30810009	0.694219693	0.00613703	0.024293659	1.120822596
ATF3	liver male adult (32 years)	3.419053694	41.96246017	56.01743445	0.74909643	0.009227533	0.032276478	1.116988071
NFIC	GM12878	8.419603899	32.07064613	48.2821726	0.6642337	0.00517494	0.021371315	1.109382366
TCF12	H1	6.507748959	42.04523887	75.52041493	0.556740041	0.001747866	0.010704857	1.097011233
MYC	MCF 10A genetically modified using stable transfection treated with 1 _M afimoxifene for 4 hours	6.806586736	21.78126282	32.2660869	0.675051266	0.006931736	0.026533507	1.064019411
MEF2A	GM12878	6.752905271	39.40590707	66.03015802	0.596786503	0.004691937	0.020198974	1.011356589
FOSL1	K562	8.479862692	48.07512498	77.20574781	0.622688418	0.007214397	0.026855429	0.978223522
RNF2	H1	3.721838049	33.75381069	80.20005032	0.420870193	0.000478697	0.005249497	0.959534497
NR2F2	liver female child (4 years)	6.505243481	28.04511214	46.11827425	0.608112784	0.007125492	0.026770079	0.956166351
BORCS8-MEF2B,MEF2B	GM12878 with MEF2B	1.873117836	49.66617081	112.8768163	0.440003292	0.000806649	0.006748408	0.955158566
NFIB	MCF-7	3.279515149	80.69218644	153.2108406	0.526674132	0.003384081	0.016249598	0.94230291
BACH1	H1	2.650170235	49.29524081	82.92219654	0.59447582	0.007367977	0.027301887	0.929645652
SMARCC1	HeLa-S3	15.06995738	35.0456192	51.20147911	0.684464976	0.013988516	0.044779807	0.923286981
ATF7	MCF-7	2.209187787	59.83296899	144.2512884	0.414782909	0.000601044	0.00594814	0.923148634
IKZF2	GM12878	7.816590432	31.28740275	53.05359295	0.589732024	0.007394176	0.027336554	0.921902267
LCORL	HepG2	12.68571286	43.21123921	71.75391108	0.60221441	0.0089388	0.031470004	0.904588192
RFX5	SK-N-SH	5.37726178	70.18096899	121.0657789	0.579692872	0.00803812	0.02899082	0.891416629
HNRNPK	HepG2	5.124520964	27.12247153	44.58172427	0.608376459	0.010658838	0.036266863	0.876360212
DPF2	MCF-7	5.123691768	37.30643975	75.39561725	0.49480913	0.003921959	0.017780276	0.865946405
NANOG	H1	9.956902751	54.12073305	106.9578102	0.506000758	0.005219382	0.021337675	0.845452832
TCF7	HepG2	1.687817057	50.81427999	84.85030304	0.598869753	0.011726048	0.038839543	0.844841064
SOX13	HepG2	10.01652267	46.26417883	90.17196735	0.513066091	0.00588062	0.023566041	0.835124534
TBX21	GM12878	3.889922897	36.04410382	75.9495915	0.474579298	0.003830864	0.017563536	0.833070823
JUNB	GM12878	2.901644445	35.06439664	60.47289828	0.579836549	0.010806312	0.036615125	0.832842125
ZMYM3	K562	7.026578038	35.9953891	53.51383609	0.672637055	0.020128609	0.059182487	0.825868344
NR2F6	HepG2	3.246362734	32.3061974	52.69834168	0.613040114	0.014743089	0.046552595	0.816603828
TAL1	K562	2.267566931	38.78618875	43.19434964	0.89794589	0.054731097	0.13238237	0.788549007
RBM25	K562	4.579000126	27.08252236	48.50914041	0.558297305	0.011992617	0.039321247	0.784615802
ARID1B	K562	1.945537785	48.5453182	81.22282232	0.59768076	0.015786089	0.049270812	0.781413972
CBFA2T3	K562	1.533226267	58.82734451	122.1943829	0.481424294	0.006573445	0.025401671	0.76793805
SMARCA5	K562	8.203960376	40.17123635	72.75640793	0.55213331	0.013290888	0.043056112	0.754194884
RELA	GM19193 treated with 25 ng/mL tumor necrosis factor for 6 hours	15.72543322	62.54710009	102.6763609	0.609167481	0.024012157	0.068612203	0.708826448
TFAP4	HepG2	4.502164381	31.08338004	48.08039539	0.646487613	0.031700415	0.085323007	0.691052491
TCF3	GM12878	10.51000719	34.34333139	53.07279782	0.647098566	0.033004467	0.088102385	0.682696968
CREB1	HepG2	1.976105083	60.86897813	141.0806024	0.431448244	0.007032905	0.026731626	0.678657138
CHD7	H1	9.102824769	74.87088568	180.1979505	0.415492438	0.006885512	0.026418881	0.655682624
TRIM22	MCF-7	3.209379776	24.69209525	41.56910357	0.594001148	0.02852736	0.078875477	0.655217719
ETV6	GM12878	6.522613777	46.8063057	71.24592157	0.656968212	0.039829183	0.104094629	0.645518358
ZNF24	MCF-7	5.315007245	61.33617684	130.6754771	0.469377868	0.015486985	0.048430398	0.617176493
CBFA2T2	K562	0.639850656	59.03012323	130.6977336	0.451653763	0.013569721	0.043784605	0.613652286
TBL1XR1	K562	9.817160154	40.31815617	59.43609293	0.678344659	0.051819617	0.126471035	0.60915956
MEF2C	GM12878	6.725724013	45.22621551	92.34790522	0.489737319	0.020454201	0.059814717	0.599042744
STAT1	HeLa-S3 treated with Interferon gamma for 30 minutes	6.182276327	45.86933897	89.72760451	0.511206548	0.023748169	0.067977564	0.596902353
BCL3	GM12878	6.348074101	32.26485754	49.10803327	0.657017913	0.050403759	0.123572961	0.596622557
ZBTB7A	K562	10.16303252	22.1098873	30.11650425	0.734145209	0.066202157	0.154376582	0.595699062
GATA1	K562	7.811767391	65.57493978	85.55428955	0.766471677	0.075688162	0.171566881	0.586785073
HNF1A	HepG2	16.29198438	51.9334958	84.55833013	0.614173621	0.044276538	0.112458249	0.5828561
GATAD2A	K562	12.64955467	29.41990321	60.30401407	0.487859783	0.022587519	0.06499919	0.579134474
CTBP1	MCF-7	3.38385165	24.96021635	51.17555328	0.487737108	0.022834252	0.065477017	0.577437384
BCOR	K562	7.100630667	35.55985342	67.17182368	0.529386452	0.030992341	0.084114664	0.56915835
SP2	HepG2	17.7923232	93.93357152	145.6156101	0.645078996	0.055775939	0.133911759	0.563270906
ZNF316	K562	2.545594403	51.43443402	138.5017852	0.371362968	0.009853289	0.034097844	0.544890887
SKI	HepG2	4.821146044	30.54148013	97.64566239	0.312778667	0.004352588	0.01919633	0.536972718
EGR1	K562	7.838820064	20.52764955	23.86677084	0.860093294	0.118156677	0.239411095	0.533993848
E2F1	HeLa-S3	8.911592951	47.44879123	67.63127164	0.701580646	0.080354583	0.178896418	0.52436022
SKIL	GM12878	5.682271913	26.9829332	51.41695832	0.524786648	0.038660778	0.101696018	0.520953633
MAX	NB4	6.908652516	23.63788038	33.54288178	0.704706308	0.086097148	0.189600639	0.50891085
PBX3	GM12878	4.014845316	49.70529575	66.68220803	0.745405667	0.099037537	0.211497267	0.502921656
TBP	H1	11.45438935	33.50666999	49.34181643	0.679072487	0.082291285	0.182208399	0.502127661
NR2F1	GM12878	3.202680465	35.65767567	68.78405823	0.518400289	0.042841013	0.109670289	0.497618146
SMARCC2	K562	12.12154525	39.47090291	65.06696043	0.606619745	0.066265467	0.154302515	0.492348961
ARNT	GM12878	11.75916407	42.50713659	111.808048	0.380179579	0.016812098	0.051580405	0.489487005
ZNF143	GM12878	0.921484107	26.72480567	32.30429956	0.827283242	0.129764767	0.257782395	0.487060317
ATF1	K562	6.962425936	39.89794	64.06824773	0.622741239	0.072618781	0.166000397	0.485670209
SOX6	K562	8.585807546	44.68469239	88.50303567	0.50489446	0.043955252	0.111817199	0.480402731
CHD4	HepG2	13.98125558	34.15106557	57.34658204	0.595520506	0.069583145	0.159736131	0.474389753
MTA2	GM12878	2.544692661	33.98543355	77.82841475	0.436671281	0.030815717	0.083915954	0.469926185
LEF1	K562	9.366956956	37.56375699	71.11456446	0.528214681	0.055472468	0.13357836	0.461799023
MTA3	GM12878	13.0634617	25.84068551	42.92615871	0.601979918	0.083065366	0.183671782	0.443031672
GATA4	HepG2	12.24229799	30.40207904	66.83283055	0.454897373	0.043140676	0.109917295	0.436216543
RUNX3	GM12878	9.204332987	18.36998996	22.95260537	0.800344434	0.160659743	0.301097879	0.417213394
POU2F2	GM12878	8.363340951	31.01603113	51.00522512	0.608095172	0.099001231	0.211698285	0.41002803
POU5F1	GM23338 originated from GM23248	29.78400901	59.11548513	83.95982141	0.704092554	0.133852602	0.263005779	0.40839812
RBM14,RBM14-RBM4	K562 with RBM14	26.80640317	54.05698643	96.12377188	0.562368552	0.09008022	0.195716461	0.398366499
MYNN	K562	9.387139429	41.25498778	92.01717051	0.448340104	0.058631054	0.139733041	0.383196686
EHMT2	HepG2	7.263619938	49.85720202	100.401917	0.496576196	0.076068419	0.171948529	0.379682922
NFATC1	GM12878	15.57198024	31.54243942	63.61618219	0.495824149	0.077048807	0.173439963	0.377248214
NFXL1	GM12878	11.11459493	65.02146207	206.0899775	0.31550036	0.022377094	0.064622819	0.375323677
E2F6	K562	4.935951405	21.90580514	30.01663316	0.729788881	0.175647277	0.321755678	0.359401889
SP1	HepG2	7.485864409	21.14861571	28.11097514	0.752325937	0.186951584	0.334903334	0.357415405
UBTF	K562	9.837160383	25.83437087	54.4278452	0.474653567	0.082178099	0.18220636	0.350976157
ARID2	K562	22.20809729	36.62704655	67.73928033	0.540706166	0.109825671	0.226777436	0.34843114
GATAD2B	K562	8.939520465	28.65843311	53.16501297	0.539046856	0.11423381	0.233503115	0.340519846
ARID3A	GM12878	7.943799834	25.8003023	45.59162419	0.565900048	0.126111476	0.251448311	0.339286097
ZNF318	K562	68.76760298	110.1069643	143.971376	0.764783719	0.211617128	0.363829024	0.335818564
FOXM1	GM12878	15.32481287	28.61538928	44.12484472	0.648509688	0.166359828	0.309990815	0.329865214
MNT	HepG2	1.463454908	38.48531034	116.2921691	0.330936387	0.039527906	0.103641021	0.325796389
HMBOX1	K562	9.186799874	46.6209614	71.59036186	0.651218407	0.172567171	0.318268771	0.323789682
IRF4	GM12878	6.569404112	33.81034108	57.34366936	0.589608957	0.150421943	0.286879921	0.319744847
TRIM24	K562	2.624001696	44.71266638	93.62063669	0.477594128	0.100893158	0.214612839	0.319197314
DACH1	K562	7.338692175	39.51062858	78.3508188	0.504278439	0.114282697	0.233309204	0.318738329
HDGF	K562	9.01117717	28.89022848	62.29668933	0.463752228	0.097496673	0.209031837	0.315252997
KDM4B	K562	103.5391607	127.1911218	169.4989951	0.750394548	0.227381479	0.381239814	0.314266551
ESRRA	MCF-7	6.345650705	48.51041652	103.0005716	0.470972304	0.101704503	0.215210442	0.31420289
SMARCB1	K562	17.79086959	73.37240569	112.7226547	0.65091091	0.185547225	0.33386158	0.310115799
ETS1	HepG2	8.963734441	48.48646636	89.32671142	0.542799187	0.142121693	0.274599414	0.304673398
PCBP1	K562	12.73475703	30.83888133	48.27708325	0.63878924	0.185358008	0.333891284	0.304315948
SETDB1	HEK293	6.281828069	36.87534659	74.73961952	0.493384189	0.120677416	0.243001794	0.303130569
WRNIP1	GM12878	12.61605249	19.69449533	29.71638396	0.662748717	0.200126391	0.349252831	0.302783421
STAT5A	K562	19.80733827	52.67632444	79.99582491	0.658488421	0.204872325	0.355243358	0.295973447
ZBTB33	K562	14.02202554	35.1652954	64.65361284	0.543903022	0.15286123	0.291189878	0.291436144
PML	K562	17.83441497	31.70445697	57.63125153	0.550126123	0.157103346	0.295798991	0.291018541
FOXP2	PFSK-1	10.70062402	21.5678099	35.24053759	0.612017051	0.186773528	0.334954073	0.290717119
RFX1	K562	0	57.20497064	150.7437732	0.3794848	0.07735284	0.173883184	0.288310699
FOXP1	HepG2	12.86434439	46.06953647	101.1757533	0.45534167	0.113918598	0.233152439	0.287939876
MITF	K562	1.735367558	51.92468345	205.1770489	0.253072572	0.026353611	0.074256789	0.285785703
RUNX1	K562	24.76162142	60.50906332	113.5667601	0.532806107	0.154303575	0.292906084	0.284130369
TARDBP	K562	7.917676005	27.28357551	65.64041219	0.415652105	0.101873067	0.215006486	0.277467914
SMAD1	K562	17.32640332	39.36194746	81.5594807	0.482616455	0.137198744	0.2682814	0.275771596
CBX5	K562	13.9286553	43.57503428	83.96083274	0.518992402	0.160774858	0.300966083	0.270645426
TAF1	liver female child (4 years)	29.39244285	45.56219967	66.37293791	0.68645748	0.250455539	0.406896236	0.268072854
HNRNPL	HepG2	3.513738598	31.09938998	66.95276191	0.464497492	0.136400977	0.267365684	0.266107982
HDAC6	K562	37.18844286	77.30875913	130.7301076	0.591361551	0.207002251	0.358171273	0.263693585
CUX1	MCF-7	9.598833152	34.8226858	110.1250359	0.316210438	0.06249502	0.146786422	0.263502621
KLF16	K562	16.08391795	45.41320551	79.216316	0.573280958	0.198162728	0.34731977	0.263291029
HES1	K562	5.719720985	37.48013236	182.3658997	0.205521605	0.017459912	0.052967171	0.262244175
BCLAF1	K562	23.01642041	82.80659	150.5461925	0.550041078	0.186103602	0.334491856	0.261607486
COMMD3-BMI1,BMI1	GM12878 with BMI1	1.444328038	49.10486928	165.1333487	0.297364946	0.05693277	0.136285968	0.257383889
ZBED1	GM12878	10.02043483	38.04066886	87.45768858	0.43496083	0.131606411	0.260802448	0.253881564
KHSRP	K562	11.60449645	62.73156068	129.3967111	0.484800271	0.16174694	0.302436963	0.251788357
CCNT2	K562	12.39982336	22.95839399	42.33447686	0.542309618	0.193996247	0.3444813	0.250999519
PRDM1	HeLa-S3	17.69031361	90.87444072	196.099984	0.46340871	0.154973968	0.293150058	0.246955143
KDM5B	K562	18.86340478	23.70552298	30.29847841	0.782399784	0.337880516	0.485292104	0.245671009
PKNOX1	HEK293T	0.429455612	81.68402941	185.6394688	0.440014346	0.145255138	0.279654909	0.243494062
NBN	K562	13.17153296	23.97936528	46.66341889	0.513879305	0.19752843	0.346957405	0.236242567
POLR2G	HepG2	13.2870479	19.03314976	24.76123044	0.768667365	0.350331745	0.493995154	0.235425374
ARHGAP35	K562	9.772028822	65.2585415	191.6574764	0.340495673	0.097046428	0.208341735	0.23195373
RBBP5	H1	7.649964357	16.60947705	24.82352673	0.669102228	0.297561417	0.450926405	0.231438669
NONO	HepG2	18.81866439	24.02212473	31.83826902	0.754504735	0.355946154	0.496733112	0.229276552
NFYB	GM12878	1.712275207	38.82556158	53.578305	0.7246508	0.337778917	0.485575892	0.227354031
SIRT6	K562	34.20613009	87.53296971	143.5788667	0.609650791	0.265036507	0.423797291	0.227303313
FUS	HepG2	7.933072074	27.54272937	38.35341289	0.718129817	0.335107327	0.483448171	0.226677733
RBFOX2	HepG2	19.95356998	18.05597285	22.31699763	0.809068189	0.490602198	0.524882905	0.226488584
NRF1	HepG2	0.585600735	28.13895138	37.39160426	0.752547315	0.499835675	0.501380284	0.225638329
CHD2	SK-N-SH	41.68315341	37.83307316	50.68424081	0.74644648	0.498165309	0.505958884	0.220862148
YBX1	GM12878	19.90860395	67.73318264	149.9799775	0.451614834	0.178187499	0.325673774	0.220034521
SREBF1	MCF-7	6.897899606	45.52141446	139.4577375	0.326417274	0.100983087	0.21424255	0.218403928
YY1	SK-N-SH treated with 6 _M all-trans-retinoic acid for 48 hours	34.69625743	28.57024297	36.99845038	0.77220107	0.491114688	0.523705084	0.216921481
MCM2	K562	13.62828322	57.17245801	111.2034494	0.514124861	0.225903389	0.379545756	0.216310766
PCBP2	K562	54.89713065	76.77052064	144.1090276	0.53272527	0.243416875	0.398653469	0.212772845
BRD9	K562	14.04219927	36.3211611	80.53304697	0.451009399	0.194123177	0.344329964	0.208828709
SIN3A	H1	8.390957025	36.92599631	75.8863431	0.48659607	0.219555264	0.373128999	0.208331727
TBX3	HepG2	7.71797782	33.13282264	94.48232316	0.350677476	0.128245709	0.255076944	0.208067045
CREM	K562	11.20737195	21.97499542	28.12546949	0.781320128	0.46832788	0.542151319	0.20773699
DEK	HeLa-S3	15.66954873	29.16923575	49.99776505	0.583410793	0.282269013	0.440926476	0.207480611
SRF	H1	7.623235566	77.93030619	160.3314243	0.486057593	0.221823643	0.37541165	0.206813741
CBX8	A549	32.15219631	89.33832528	192.3055622	0.464564437	0.210769717	0.362756364	0.204587191
CBX2	HepG2	18.12408225	84.7976494	147.3975446	0.575298928	0.284908309	0.442917802	0.203469921
STAT2	K562 treated with interferon alpha for 30 minutes	18.16968725	54.46529505	131.2763618	0.414890345	0.180968409	0.328169527	0.200766163
ELF1	GM12878	24.51329855	20.99911991	30.92486041	0.679036853	0.49735451	0.507996457	0.199731436
RBM22	K562	33.25827651	43.01338921	66.15891623	0.650152567	0.350405339	0.493670022	0.19931288
NELFE	K562	83.3950049	177.0930939	292.0381147	0.606404045	0.323736998	0.47378282	0.196730019
MBD4	HepG2	23.96791363	41.08679064	68.17279687	0.602686006	0.325717972	0.473691997	0.195573991
ZNF687	GM12878	6.807830666	23.30271761	50.95459864	0.457323151	0.221484409	0.375228806	0.194684216
RBM15	K562	42.83939125	198.3036437	316.4697489	0.626611688	0.34685251	0.491652073	0.19321078
RBM39	HepG2	18.57322921	16.23842638	22.9717347	0.70688725	0.47704116	0.534694615	0.192198536
PRPF4	K562	41.07495904	62.97819172	100.0959076	0.629178487	0.360146578	0.499161312	0.189860323
SRSF3	K562	55.84293763	69.37981763	118.7735809	0.5841351	0.325581415	0.47391806	0.189433109
NCOA1	K562	31.35673025	65.96325015	140.4918115	0.469516689	0.242386049	0.397366219	0.188186541
ZC3H11A	A549	25.39281429	53.7450129	93.72628604	0.573425185	0.321460062	0.472581232	0.18666339
RAD51	K562	1.343633592	42.95301498	258.7455015	0.166004876	0.027439867	0.07599813	0.185792175
CBFB	GM12878	15.40510276	26.38336362	46.65054863	0.565553126	0.322383415	0.473509758	0.183618737
TAF15	HepG2	15.31539159	16.91936531	25.08956794	0.674358576	0.433164233	0.541205196	0.179809651
LARP7	GM12878	12.39918304	17.32158783	28.8030216	0.601380927	0.365678779	0.502537391	0.179711636
BRD4	K562	22.81441574	33.71444463	54.29235126	0.620979638	0.494486202	0.517107672	0.177860379
KLF5	GM12878	9.897817957	61.76498766	143.4284308	0.430632806	0.233517633	0.389516051	0.176333214
PTBP1	HepG2	40.5431814	37.62342325	60.35568408	0.623361723	0.492365711	0.522293822	0.175841061
TAF7	H1	8.099512896	24.50847209	50.0397532	0.489780035	0.279707895	0.438191037	0.175506069
IRF1	K562 treated with Interferon gamma for 6 hours	26.23360153	30.49434144	47.92576338	0.636282853	0.481753034	0.533710016	0.173510928
ATF4	K562	1.704914781	68.41923576	147.6915725	0.463257548	0.263678366	0.422458034	0.173358584
ZKSCAN1	HepG2	2.261761636	58.17819109	136.8075103	0.425255828	0.23744943	0.394049513	0.171994381
CTCFL	K562	2.293806343	32.21538169	59.89080381	0.537901976	0.330654447	0.479581919	0.17166453
ASH2L	HepG2	25.07689671	19.92073399	32.39240731	0.614981585	0.489224711	0.526882353	0.171140979
XRCC5	HepG2	3.509808614	15.4342821	31.41841554	0.491249537	0.293190782	0.448490707	0.171075957
GTF2F1	MCF-7	12.48271642	35.38034611	86.41534971	0.409422009	0.230809296	0.386189163	0.16917314
HLTF	K562	16.77048532	27.0564668	56.18454477	0.481564226	0.291881005	0.447753186	0.168047286
BRCA1	HeLa-S3	6.915842994	57.57356938	107.1167864	0.537484099	0.34257154	0.488141887	0.167401532
SMAD5	K562	17.56953054	22.9397332	37.92122353	0.604931251	0.415633051	0.534103279	0.164768002
MXI1	SK-N-SH	16.59628228	23.29799014	37.60888735	0.619480973	0.45222824	0.546919846	0.162351292
AGO2	HepG2	9.021248715	23.59206555	38.72559721	0.609211148	0.468565579	0.542039868	0.162031139
CBX3	K562	10.65521373	20.18532951	36.2388817	0.557007517	0.495593759	0.513960812	0.161014159
HDAC1	K562	27.7735303	57.47865744	97.40542664	0.590097076	0.416638147	0.533704588	0.16091892
U2AF1L5,U2AF1	K562 with U2AF1	46.69883744	38.6092068	67.10240798	0.575377367	0.489654507	0.526297526	0.160397184
MIER1	K562	4.942723551	45.80758031	186.9832919	0.244982211	0.106390779	0.222515766	0.159884997
CCAR2	HepG2	63.8477273	54.7712747	97.78091985	0.560142764	0.492729092	0.521656436	0.158304988
PHB2	K562	12.85747126	52.78573453	120.2479894	0.438973947	0.279011822	0.437522886	0.157591307
MLLT1	K562	4.527418389	56.05606667	287.5908005	0.194916063	0.067973652	0.156706303	0.156890578
DNMT1	K562	29.57748153	45.79059871	77.76730926	0.588815521	0.468289467	0.542493793	0.15639248
ZBTB5	K562	5.368137068	48.50713527	207.7323373	0.233507868	0.101712721	0.214947587	0.155905597
NFYA	K562	60.68127366	54.59016355	101.9548661	0.535434606	0.495919292	0.512987259	0.155218969
PPP1R10	MCF-7	99.66601859	143.1968535	256.5555831	0.558151383	0.487961113	0.527622177	0.154985779
POLR2B	K562	17.42943886	31.40412598	58.70320566	0.534964413	0.378729475	0.513944765	0.154649414
TRIM25	K562	14.38609287	55.73833832	113.3947504	0.491542493	0.33667434	0.48527749	0.154349186
NFATC3	GM12878	6.750027752	33.47104252	98.5891674	0.339500205	0.201655665	0.351543657	0.154140132
NFRKB	MCF-7	270.678786	198.0566491	351.9923716	0.562673129	0.419644955	0.535864487	0.152453484
MYBL2	HepG2	16.27663404	21.67730003	38.04252443	0.569817602	0.4727702	0.540737163	0.152149153
ETV4	HepG2	14.56921466	26.80276169	47.15126139	0.568442092	0.429575445	0.540885141	0.151714323
FIP1L1	K562	22.71800778	28.08792408	50.83937399	0.552483673	0.48103418	0.535105191	0.150032928
AFF1	K562	11.59549373	42.83292419	128.0988821	0.334373911	0.205579163	0.35608856	0.149947298
ZHX2	HepG2	26.5058119	40.3889755	70.58063877	0.572238736	0.455703985	0.547451938	0.149728556
PAX8	MCF-7	23.80769477	70.75968255	215.0709077	0.329006295	0.204488353	0.354956789	0.147995097
SAFB	K562	13.90774856	53.99047895	127.6422214	0.422982916	0.295228174	0.449489049	0.146893881
RLF	K562	16.32580134	32.05885494	60.86583881	0.526713433	0.399203161	0.526753439	0.146633133
SUPT20H	HeLa-S3	69.03598594	72.69353233	139.7743539	0.520077756	0.492365711	0.522635414	0.146558518
ZNF592	K562	6.686355755	51.43606992	116.7581605	0.440535117	0.314405056	0.46600859	0.146084122
SRSF4	HepG2	27.91516145	61.58919252	111.5240909	0.552250119	0.466389667	0.544568655	0.145764961
HNRNPLL	HepG2	33.47123343	33.33659208	66.94590472	0.497963127	0.494417119	0.517368785	0.142516937
MBD2	MCF-7	18.45865299	30.13612117	63.86311685	0.471886163	0.499652805	0.502127865	0.141181581
RELB	GM12878	34.68545587	27.07880804	55.43252984	0.488500311	0.490602198	0.524537132	0.136889395
IRF3	SK-N-SH	24.02431156	77.07448472	154.6773913	0.498291858	0.482578604	0.533168873	0.136101053
NCOA6	K562	2.056287592	74.10731655	233.6919488	0.317115403	0.219300243	0.373086262	0.13578588
SIX4	MCF-7	21.73588311	102.7737932	232.0279106	0.4429372	0.357393212	0.497043002	0.134478408
ZSCAN29	K562	6.523517673	61.25190328	210.0584841	0.291594522	0.198602405	0.347340198	0.133913313
ELK1	GM12878	45.07448007	44.40457193	90.50881827	0.490610449	0.481097864	0.534809475	0.133348365
SUPT5H	K562	17.7433377	28.3571973	56.81435222	0.499120314	0.472471738	0.541158526	0.133103157
THRA	K562	44.66861502	110.2559638	243.3106641	0.453148916	0.372515691	0.508916638	0.132932753
HMGN3	K562	14.50073919	20.88166277	42.50951566	0.491223258	0.423294038	0.538406131	0.132085023
PHF21A	K562	14.21661396	37.40335215	109.3676697	0.341996426	0.256985393	0.412957715	0.131358917
COPS2	MCF-7	242.7567102	195.2254827	398.160755	0.490318245	0.434254037	0.540486429	0.131020491
ZNF184	K562	6.596010007	40.97731743	126.6297677	0.323599405	0.241000543	0.396295725	0.130080687
THAP1	K562	112.2729403	57.20952716	128.4971864	0.445220076	0.49436461	0.51798177	0.127192931
XRCC3	K562	67.34257228	63.09182646	145.3331635	0.434118579	0.496186487	0.511958467	0.126226606
EP400	K562	43.68316736	29.4677781	68.97819585	0.427204245	0.497888951	0.506629322	0.126157548
HSF1	HepG2 treated with 1 mM pyruvate for 6 hours, 1 _M forskolin for 6 hours	41.37268666	95.69996767	237.4311646	0.403064054	0.340762318	0.487704799	0.125692692
GTF3C2	HeLa-S3	36.68307514	79.19109742	172.1271452	0.460073263	0.413962118	0.533646162	0.125483423
HNRNPUL1	HepG2	31.30877263	52.1133519	115.1731782	0.452478196	0.404144824	0.528121617	0.125456845
MEIS2	K562	8.115368491	41.71851639	93.14034018	0.447910286	0.39932446	0.526485458	0.124793906
CBX1	K562	12.79070306	21.44978618	47.82024532	0.448550317	0.482999062	0.532545841	0.122742656
MCM7	K562	17.33569768	70.65440368	177.2566945	0.398599353	0.355115163	0.496855094	0.121082626
MCM3	K562	18.45602486	120.7745297	268.9119823	0.449122901	0.426320507	0.540139097	0.120137855
ATM	HepG2	56.12849649	85.23524156	197.5986069	0.431355478	0.402654338	0.527447934	0.119839353
RB1	K562	16.92057137	20.95458546	46.88896181	0.446898047	0.433164233	0.540788884	0.119309374
FOXK2	HepG2	23.15421346	43.72199877	104.2964133	0.419209035	0.492748283	0.521336678	0.118586573
GTF2B	K562	21.87072126	69.54630641	154.5437711	0.450010414	0.463042226	0.545368311	0.118492287
CHAMP1	K562	30.06738085	35.31672113	82.93840834	0.425818651	0.489054655	0.527399139	0.118318219
U2AF2	HepG2	42.85203548	52.54220022	134.0410872	0.391985781	0.497663481	0.507035675	0.115620707
NEUROD1	K562	6.850064605	26.86291985	62.00607316	0.433230464	0.469820967	0.541177736	0.11552527
ZNF207	HepG2	66.41197178	88.92613349	216.4275208	0.410881819	0.490848374	0.52410981	0.11528428
AGO1	HepG2	30.67654193	44.90051556	106.084929	0.423250654	0.431187508	0.541235364	0.11284448
CLOCK	MCF-7	3.181573695	71.66063806	223.1932004	0.321069988	0.289941124	0.446889311	0.112310292
ZFP91	K562	2.513127653	73.35538779	211.6681039	0.346558534	0.325499477	0.474224103	0.11229064
THRAP3	K562	30.42154663	40.41253084	97.33848854	0.415175245	0.420632933	0.536703813	0.11220747
CC2D1A	K562	10.3401088	31.60285829	99.07642241	0.31897456	0.290455129	0.445987392	0.111857175
NCOA4	K562	29.82795015	59.82949856	164.9506336	0.362711541	0.360417359	0.498684888	0.109601922
EMSY	K562 with C11orf30	43.31210618	30.75169778	83.43266214	0.368581045	0.498489752	0.504709213	0.109453373
CREB3L1	K562	46.13738462	36.17293729	96.69541649	0.37409154	0.494982218	0.515632953	0.107610924
ILF3	K562	13.22628724	32.55987138	106.1196771	0.306822187	0.291942713	0.447424951	0.107166792
EWSR1	K562	53.50489933	87.66102509	230.9200157	0.3796164	0.392779519	0.523813607	0.106605101
BRF2	K562	89.21054756	67.97299292	173.2588407	0.392320488	0.476868375	0.53524023	0.106495887
ZNF280A	K562	15.68345118	44.32679892	118.7025811	0.373427423	0.386103115	0.519175937	0.106309352
CSDE1	K562	39.85092476	47.85764271	117.7103762	0.406571147	0.455566025	0.547691599	0.106303686
ZEB2	K562	8.570635812	25.64858399	80.56014705	0.318378068	0.31269738	0.464750777	0.105949814
SRSF7	K562	49.96269908	168.0470239	450.2870369	0.373199782	0.395021943	0.52464862	0.104545002
MTA1	MCF-7	2.320413257	42.55032309	142.0877518	0.299465102	0.319372711	0.47036471	0.098094367
ELK4	HEK293	85.43367293	97.76107689	264.7505071	0.369257374	0.462530759	0.545161527	0.097290013
HDAC3	K562	11.5401295	151.4724151	568.8740116	0.266267068	0.282207511	0.441255096	0.094607423
IRF2	K562	25.75746072	44.19375993	123.9458132	0.356557102	0.466841801	0.543922644	0.094296111
PRDM10	K562	4.713748611	81.18333684	270.619666	0.299990529	0.337948244	0.484960212	0.094285191
L3MBTL2	K562	13.33069972	27.51408725	77.98375416	0.352818193	0.435170786	0.540797998	0.094190082
ZNF639	K562	32.82566998	39.30765236	114.2960231	0.343910937	0.48206177	0.533687757	0.093788901
SFPQ	HepG2	99.39235793	110.2099194	316.0709571	0.348687271	0.453887282	0.547294992	0.09127884
MGA	K562	15.3099812	28.72255252	82.93659773	0.346319397	0.456805469	0.545544721	0.091140752
ZNF282	HepG2	28.06317045	79.66075381	232.3914706	0.342786909	0.437317753	0.54222056	0.091120994
ZNF274	K562	16.68503225	45.77286156	141.223622	0.324116185	0.401090274	0.526674364	0.090252686
ZNF830	K562	94.67650109	93.62097824	280.6507762	0.333585317	0.464610528	0.544843127	0.087975963
SRSF9	HepG2	158.8341244	95.74270193	295.6887694	0.32379553	0.476242077	0.535648573	0.08778746
NCOA2	K562	6.630070913	80.86048651	327.6173439	0.246813815	0.301364554	0.454990392	0.084409775
GMEB1	K562	26.44377885	58.50951894	187.8206001	0.311518113	0.459423485	0.545859675	0.081904027
NR0B1	K562	208.9959623	97.17365021	335.6776667	0.289485003	0.48592749	0.530726996	0.079645667
SNRNP70	K562	86.47935887	79.40932962	301.9091346	0.263023938	0.497720874	0.506776021	0.077640443
DEAF1	K562	21.53954991	42.08480046	165.5729217	0.25417683	0.499947802	0.500564641	0.076390262
POLR3A	HeLa-S3	84.12010697	68.79239574	255.7346538	0.268999116	0.493181046	0.520437476	0.076296606
PYGO2	K562	6.353888295	123.4693392	584.1676963	0.211359409	0.277449985	0.435916095	0.076215589
ZNF579	MCF-7	16.67236247	29.60500634	108.5532686	0.272723306	0.484005192	0.53112943	0.074944265
CDC5L	K562	4.624285188	27.22803703	171.1828699	0.159058188	0.190302491	0.33940763	0.074642572
ZBTB8A	K562	37.66467551	57.90402262	232.4977021	0.249052021	0.49837497	0.505223346	0.073848056
KAT8	K562	47.95542416	55.98122498	204.7276648	0.273442405	0.474606247	0.537909176	0.073635592
CEBPZ	GM12878	67.344756	73.41798874	286.9373811	0.255867634	0.483977168	0.531458014	0.070243608
TRIP13	K562	3.627436735	39.38304834	160.528283	0.245334016	0.486468175	0.529180863	0.067809309
TOE1	K562	3.748660564	45.00756526	176.536456	0.25494771	0.444737026	0.545584425	0.06708644
MCM5	K562	173.7345183	44.60788837	201.2320279	0.2216739	0.49818603	0.505663494	0.065646154
NCOA3	MCF-7	4.978935638	40.20051828	247.2761182	0.162573396	0.252250809	0.408994069	0.063124484
BDP1	HeLa-S3	477.6387059	57.78581337	287.8891964	0.20072241	0.494848151	0.516820173	0.057539195
SNIP1	MCF-7	1.660951019	41.22113134	255.068294	0.161608214	0.28895445	0.446216053	0.056636376
POLR3G	GM12878	493.1619019	55.56458271	280.4747508	0.198109037	0.494133166	0.518743938	0.05647038
KAT2B	HepG2	14.5213944	54.60024803	277.3730759	0.196847686	0.397561244	0.525869518	0.05494452
DDX20	MCF-7	2.244232972	53.87169166	291.5897347	0.184751674	0.389483675	0.521991746	0.052162116
SRSF1	K562	33.64334768	66.32131402	353.1300947	0.187809861	0.469636575	0.541349546	0.050055502
ZZZ3	GM12878	15.12936669	72.24434113	392.3535801	0.184130705	0.463427895	0.545031503	0.048532876
ZMIZ1	K562	27.95307554	59.16545403	367.2026473	0.161124803	0.495486123	0.514836094	0.046457278
SAFB2	K562	805.1329754	100.1641096	648.4944767	0.15445638	0.494133166	0.518743938	0.044027323
BRF1	K562	175.9633005	30.64133855	225.0925616	0.136127726	0.497255836	0.508215504	0.04001503
ZC3H8	K562	4.298210962	14.181691	130.1270771	0.108983398	0.365115256	0.502188186	0.032600586
IRF5	GM12878	1.220034009	50.41990956	440.7569808	0.114393899	0.416991217	0.533315008	0.031231387
E2F7	K562	4.002754968	23.00007079	219.5040684	0.104781979	0.440635461	0.544255215	0.027683127
